# Supplementary material for: The GABARAP Co-Secretome Identified by APEX2-GABARAP Proximity Labelling of Extracellular Vesicles
Source: Cells. 2020 Jun 16;9(6):1468. doi: 10.3390/cells9061468 (PMC7349886; doi:10.3390/cells9061468)
Supplement: Supplementary file 1 [file cells-09-01468-s001.zip]

Archive with 4 entries (3 files):
- Supplementary data/
- Supplementary data/APEX2-GABARAP_Supplemental_Figures.docx
- Supplementary data/APEX2-GABARAP_Supplemental_TableS1.xlsx
- Supplementary data/APEX2-GABARAP_Supplemental_TableS2+S3.docx
