# Supplementary material for: The GABARAP Co-Secretome Identified by APEX2-GABARAP Proximity Labelling of Extracellular Vesicles
Source: Cells. 2020 Jun 16;9(6):1468. doi: 10.3390/cells9061468 (PMC7349886; doi:10.3390/cells9061468)
Supplement: Supplementary file 1 [file cells-09-01468-s001.zip › Supplementary data/APEX2-GABARAP_Supplemental_TableS1.xlsx]

## Sheet: Supplementary Table S1
Supplementary Information
The GABARAP co-secretome identified by APEX2-GABARAP proximity labelling of extracellular vesicles
Julia L. Sanwald 1,2, Gereon Poschmann 3, Kai Stühler 3,4, Christian Behrends 5, Silke Hoffmann 2, Dieter Willbold 1,2
1 Institut für Physikalische Biologie, Heinrich-Heine-Universität Düsseldorf,
Universitätsstraße 1, 40225 Düsseldorf, Germany
2 Institute of Biological Information Processing (IBI-7: Structural Biochemistry),
Forschungszentrum Jülich, Leo-Brandt-Straße, 52428 Jülich, Germany
3 Institute of Molecular Medicine I, Heinrich-Heine-Universität Düsseldorf,
Universitätsstraße 1, 40225 Düsseldorf, Germany
4 Molecular Proteomics Laboratory, Biologisch-Medizinisches Forschungszentrum (BMFZ),
Heinrich-Heine-Universität Düsseldorf, Universitätsstraße 1, 40225 Düsseldorf, Germany
5 Munich Cluster for Systems Neurology (SyNergy), Ludwig‐Maximilians‐Universität
München, Feodor-Lynen-Straße 17, 81377 München, Germany
Supplementary Table S1 is related to Figure 4 and Figure 5

## Sheet: (A) Mass spectrometric raw data
Supplementary Table S1A
Supplementary Table S1. Mass spectrometric data. (A) List of proteins detected in the cellular ctrl proteome, cellular proxitome, EV ctrl proteome, and EV proxitome.
Protein IDs	Protein names	Gene names	Number of proteins	Peptides	Razor + unique peptides	Sequence coverage [%]	Mol. weight [kDa]	Sequence length	Sequence lengths	Q-value	Score	cellular ctrl proteome			cellular proxitome			EV ctrl proteome			EV proxitome
												Intensity	LFQ intensity	MS/MS count	Intensity	LFQ intensity	MS/MS count	Intensity	LFQ intensity	MS/MS count	Intensity	LFQ intensity	MS/MS count
Q9NRG9;F8VZ44;H3BU82;F8VUB6	Aladin	AAAS	4	15	15	43.8	59.573	546	546;422;358;277	0	55.485	7560800	0	5	0	0	0	0	0	0	0	0	0
C9JG97;C9JEH3;Q13685;H7C0R2;C9JTS3	Angio-associated migratory cell protein	AAMP	5	6	6	22.9	44.693	415	415;435;434;189;200	0	28.653	632530	0	0	12884000	0	1	0	0	0	0	0	0
A2A2Q9;Q9Y312	Protein AAR2 homolog	AAR2	2	2	2	5.8	45.034	398	398;384	0.00029949	3.7433	0	0	0	0	0	1	0	0	0	0	0	0
P49588;H3BPK7	Alanine--tRNA ligase, cytoplasmic	AARS	2	24	24	35.5	106.81	968	968;280	0	92.815	8916400	15631000	5	36468000	22932000	2	11779000	16440000	3	10122000	26296000	4
Q5JTZ9	Alanine--tRNA ligase, mitochondrial	AARS2	1	21	21	30.1	107.34	985	985	0	66.049	7647200	10352000	8	4209500	0	1	0	0	0	2316500	0	3
Q9NRN7;E9PNF3;E9PLW6	L-aminoadipate-semialdehyde dehydrogenase-phosphopantetheinyl transferase	AASDHPPT	3	7	7	23.3	35.776	309	309;160;190	0	38.815	5095400	8833500	2	0	0	0	7442300	0	1	0	0	0
Q9UDR5;F8WAH1;F8WE53	Alpha-aminoadipic semialdehyde synthase, mitochondrial;Lysine ketoglutarate reductase;Saccharopine dehydrogenase	AASS	3	7	7	9.5	102.13	926	926;732;511	0	8.7602	2907100	0	1	0	0	0	0	0	0	0	0	0
Q9NY61;A0A087WW41	Protein AATF	AATF	2	3	3	9.6	63.132	560	560;55	0	20.05	2289300	0	2	0	0	0	0	0	0	0	0	0
O15439;A0A2R8YDC1;A0A2R8Y6V8	Multidrug resistance-associated protein 4	ABCC4	3	3	3	2.7	149.52	1325	1325;669;800	0.00028719	3.3291	0	0	0	0	0	0	0	0	0	1726200	5175100	1
P61221;D6R9I9;D6RGF4;H0Y990	ATP-binding cassette sub-family E member 1	ABCE1	4	25	25	51.6	67.314	599	599;421;210;147	0	165.59	77333000	61767000	10	76236000	0	1	45579000	22988000	3	6272000	31074000	2
Q8NE71;H0YGW7;F5GYK6;A0A0G2JIC2;Q5STZ8	ATP-binding cassette sub-family F member 1	ABCF1	5	12	12	17.4	95.925	845	845;596;105;238;339	0	96.63	876950	0	1	0	0	0	0	0	0	9409900	0	1
Q9NUQ8;F8WCU6	ATP-binding cassette sub-family F member 3	ABCF3	2	3	3	6.2	79.744	709	709;103	0	9.2895	0	0	0	3454000	0	1	0	0	0	0	0	0
P42684;P00519	Abelson tyrosine-protein kinase 2	ABL2	2	3	3	2.9	128.34	1182	1182;1130	0	6.6029	0	0	0	8061000	0	2	0	0	0	0	0	0
P42765;A0A0B4J2A4;K7EME0;K7ER88;K7EJB1;K7EJ68	3-ketoacyl-CoA thiolase, mitochondrial	ACAA2	6	11	11	42.3	41.924	397	397;394;342;72;84;124	0	55.976	1158300	0	1	0	0	0	0	0	0	0	0	0
Q13085;Q59FY4;O00763;A0A087WWN5;A0A087X0W4;A0A0C4DGT1;S4R3S7;A0A087X2F8;A0A087X126;F8W8T8;H0YGH5;A0A087WVR6;A0A087WYK6	Acetyl-CoA carboxylase 1;Biotin carboxylase	ACACA	13	57	57	30.3	265.55	2346	2346;998;2458;52;94;120;155;84;112;858;859;42;114	0	278.09	0	0	1	1933300000	570720000	12	7394000	0	1	7631200	23010000	4
Q709F0;F8WEV0;D6RDI8;H0Y9C6	Acyl-CoA dehydrogenase family member 11	ACAD11	4	5	5	7.2	87.282	780	780;433;476;155	0	8.7217	2554400	0	0	0	0	0	0	0	0	0	0	0
Q9H845;H0Y8Z9;D6RCD8	Acyl-CoA dehydrogenase family member 9, mitochondrial	ACAD9	3	12	12	26.9	68.76	621	621;384;173	0	50.7	5268900	15108000	2	0	0	0	0	0	0	0	0	0
B7Z9I1;Q5T4U5;P11310;E9PJM9;H0YDT5;E9PRX4	Medium-chain specific acyl-CoA dehydrogenase, mitochondrial	ACADM	6	11	11	34	42.426	385	385;454;421;104;67;76	0	66.719	6651100	0	3	0	0	0	0	0	0	0	0	1
P24752;H0YEL7;E9PRQ6;E9PKF3	Acetyl-CoA acetyltransferase, mitochondrial	ACAT1	4	22	22	57.1	45.199	427	427;136;141;54	0	143.97	32894000	49460000	7	0	0	0	0	0	0	8324000	71183000	4
Q9BWD1	Acetyl-CoA acetyltransferase, cytosolic	ACAT2	1	15	15	58.4	41.35	397	397	0	82.027	47228000	35958000	6	0	0	0	0	0	0	0	0	0
Q9H3P7	Golgi resident protein GCP60	ACBD3	1	10	10	30.3	60.593	528	528	0	23.08	0	0	0	12277000	0	2	0	0	0	0	0	0
S4R3H4;E7EQT4;Q9UKV3;G3V3B0;G3V3T3;A0A087WYN3	Apoptotic chromatin condensation inducer in the nucleus	ACIN1	6	26	26	27.4	145.44	1283	1283;1301;1341;582;194;82	0	167.19	62637000	64668000	10	23539000	23164000	3	0	0	0	0	0	0
P53396;K7ESG8;K7EIE7	ATP-citrate synthase	ACLY	3	52	52	55.4	120.84	1101	1101;109;133	0	254.27	167340000	270150000	19	145000000	0	2	1068900000	385090000	29	70213000	225440000	17
P21399	Cytoplasmic aconitate hydratase	ACO1	1	9	9	16.9	98.398	889	889	0	19.395	2327200	0	1	0	0	0	0	0	0	1477100	0	1
A2A274;Q99798	Aconitate hydratase, mitochondrial	ACO2	2	19	19	33.2	87.819	805	805;780	0	114.47	4285100	16398000	3	0	0	0	0	0	0	6559100	0	2
G3V4F2;Q86TX2;A0A087X0W7;A0A087WT95;P49753;A0A2R8Y7H3	Acyl-coenzyme A thioesterase 1;Acyl-coenzyme A thioesterase 2, mitochondrial	ACOT1;ACOT2	6	7	7	22.8	43.733	395	395;421;421;463;483;421	0	25.327	3723900	0	2	0	0	0	0	0	0	0	0	0
O00154;K7EKP8;Q6ZUV0	Cytosolic acyl coenzyme A thioester hydrolase	ACOT7	3	7	7	21.6	41.796	380	380;279;252	0	43.342	0	0	0	0	0	0	2503900	0	1	0	0	0
Q9Y305;H7C5Q2;C9J7L8	Acyl-coenzyme A thioesterase 9, mitochondrial	ACOT9	3	6	6	19.1	49.901	439	439;264;136	0	25.139	3942300	0	1	0	0	0	0	0	0	684930	0	1
P24666;G5E9R5;F2Z2Q9;D3YTI2	Low molecular weight phosphotyrosine protein phosphatase	ACP1	4	9	9	52.5	18.042	158	158;80;70;85	0	32.351	0	0	0	9388500	0	1	12111000	0	1	0	0	0
O95573;C9JC11;F5H062;F5GWH2	Long-chain-fatty-acid--CoA ligase 3	ACSL3	4	16	16	29.6	80.419	720	720;88;95;141	0	55.147	10083000	0	5	0	0	0	0	0	0	1880200	0	1
P60709;A0A2R8Y793;A0A2R8YEA7;E7EVS6;A0A2R8YGF8;G5E9R0;A0A2R8YFE2;C9JUM1;C9JZR7;C9JTX5;F8WCH0	Actin, cytoplasmic 1;Actin, cytoplasmic 1, N-terminally processed	ACTB	11	38	1	93.1	41.736	375	375;309;157;163;165;125;79;96;102;80;52	0	87.576	24947000	0	3	8433700	0	1	0	0	0	2528600	0	1
Q562R1	Beta-actin-like protein 2	ACTBL2	1	13	2	34	42.003	376	376	0	15.513	298740	298740	1	0	0	0	0	0	0	0	0	1
P68032;P63267;P62736;P68133;A6NL76;C9JFL5;F6UVQ4;F6QUT6;F8WB63;B8ZZJ2	Actin, alpha cardiac muscle 1;Actin, gamma-enteric smooth muscle;Actin, aortic smooth muscle;Actin, alpha skeletal muscle	ACTC1;ACTG2;ACTA2;ACTA1	10	25	3	50.7	42.019	377	377;376;377;377;254;144;151;151;105;119	0	8.2101	3775300	0	1	0	0	0	7476800	0	1	0	0	0
P63261;I3L3I0;I3L1U9;I3L4N8;I3L3R2;K7EM38;J3KT65	Actin, cytoplasmic 2;Actin, cytoplasmic 2, N-terminally processed	ACTG1	7	38	38	93.1	41.792	375	375;214;214;241;164;133;198	0	323.31	5929200000	4872900000	68	4771000000	950090000	12	2987400000	1787400000	31	860000000	2859900000	50
O96019;H7C5S0;C9JQT2;O94805	Actin-like protein 6A	ACTL6A	4	5	5	18.6	47.46	429	429;161;50;426	0	44.571	3387400	7161200	3	1814300	0	0	27605000	8356600	2	0	0	0
P12814;H9KV75;G3V2W4;G3V2N5;H7C5W8;G3V2X9;H0YJ11;H0YJW3;G3V5M4;G3V2E8	Alpha-actinin-1	ACTN1	10	30	16	38.6	103.06	892	892;822;238;260;297;144;207;251;126;85	0	36.934	2430900	0	2	0	0	0	67106000	25527000	6	0	0	1
O43707;F5GXS2;H7C144;K7EJH8;Q08043;A0A087WSZ2;K7EP19;M0QZQ3;C9JY79;Q9H254	Alpha-actinin-4	ACTN4	10	44	44	53.6	104.85	911	911;521;342;182;901;944;105;2002;2564;2564	0	235.39	74846000	105080000	13	34357000	0	1	724580000	259940000	27	60150000	121600000	16
P61163;R4GMT0;A0A1B0GVS3;P42025	Alpha-centractin	ACTR1A	4	7	7	31.4	42.613	376	376;332;221;376	0	43.2	3584400	0	1	0	0	0	51104000	16188000	3	0	0	0
P61160;F5H6T1;A0A1B0GWD0;A0A1B0GWH0	Actin-related protein 2	ACTR2	4	9	9	27.4	44.76	394	394;339;53;65	0	29.137	0	0	0	0	0	0	40621000	17059000	2	1923800	0	1
P61158;B4DXW1;A0A0A0MTI9;H7C4J1;C9IZN3;Q9C0K3;Q9P1U1;F8WEW2;F8WE84;F8WDR7	Actin-related protein 3	ACTR3	10	17	17	47.4	47.371	418	418;367;189;208;222;210;418;34;41;84	0	128.4	24576000	30197000	6	33091000	0	1	159730000	74196000	7	5000400	23026000	3
Q13444	Disintegrin and metalloproteinase domain-containing protein 15	ADAM15	1	2	2	2.9	92.958	863	863	0	5.175	0	0	0	2362800	0	1	0	0	0	0	0	0
Q9UHI8;E5RI60;H7C206;E5RJR7;Q8TE58	A disintegrin and metalloproteinase with thrombospondin motifs 1	ADAMTS1	5	11	11	15.1	105.36	967	967;171;200;128;950	0	63.626	0	0	0	0	0	0	248600000	141100000	9	0	0	0
E7EV88;Q76LX8	A disintegrin and metalloproteinase with thrombospondin motifs 13	ADAMTS13	2	2	2	2.5	48.317	444	444;1427	0	5.8302	0	0	0	0	0	0	30140000	11879000	3	0	0	0
H0YCK3;P55265	Double-stranded RNA-specific adenosine deaminase	ADAR	2	20	20	24.3	132.65	1195	1195;1226	0	70.075	0	0	2	0	0	0	0	0	0	0	0	0
O60503;I3NI20	Adenylate cyclase type 9	ADCY9	2	2	2	2	150.7	1353	1353;257	0	4.6634	0	0	0	3981700	2083500	1	0	0	0	0	0	0
Q9UEY8	Gamma-adducin	ADD3	1	4	4	9.8	79.154	706	706	0	9.5662	0	0	0	0	0	0	3240700	0	1	0	0	0
P11766;H0YAG8;D6RFE4;D6RAY0;D6R9G2	Alcohol dehydrogenase class-3	ADH5	5	11	11	38.2	39.724	374	374;262;115;56;95	0	49.846	9166600	0	2	0	0	0	0	0	1	0	0	0
Q9H2P0;A0A2R8Y6X0;E9PQK8;A0A2R8Y469	Activity-dependent neuroprotector homeobox protein	ADNP	4	11	11	13.6	123.56	1102	1102;874;172;210	0	18.869	5434300	0	2	21274000	0	2	0	0	0	0	0	0
Q9BRR6;H3BRS6;H3BTH4;H3BN66;H3BU35	ADP-dependent glucokinase	ADPGK	5	4	4	14.3	54.088	497	497;204;57;113;154	0	38.876	0	0	0	5488300	0	1	0	0	0	0	0	0
Q16186;A0A087WX59;A0A087WUX6	Proteasomal ubiquitin receptor ADRM1	ADRM1	3	3	3	12.5	42.153	407	407;368;141	0	50.441	25203000	27731000	2	18290000	0	1	0	0	0	2428700	0	1
A0A1B0GWJ0;A0A1B0GTJ7;P30566;A0A0A6YY92;A0A096LNY6;A0A1B0GWF8;A0A1B0GTG9;A0A096LNY5;A0A096LNY4;A0A096LP76;B4DEP1;A0A096LP72;V9GY96;A0A096LP92;A0A096LPA2;A0A1W2PRX2;A0A096LNT0	Adenylosuccinate lyase	ADSL	17	15	15	42.5	54.465	480	480;480;484;498;360;403;377;262;164;102;127;149;57;78;133;142;81	0	165.82	8958000	12923000	1	23789000	0	2	18983000	0	1	0	0	0
P30520;Q8N142	Adenylosuccinate synthetase isozyme 2	ADSS	2	13	13	35.7	50.097	456	456;457	0	43.067	16864000	23635000	5	0	0	0	0	0	0	3460500	12166000	2
Q9Y4W6;K7EP56	AFG3-like protein 2	AFG3L2	2	13	13	19.3	88.583	797	797;209	0	26.421	0	0	0	0	0	0	0	0	0	1782600	0	2
Q96P47;H0Y873;C9J8Z2;H7C4F1;C9J975;A0A087X044;E7ESL9	Arf-GAP with GTPase, ANK repeat and PH domain-containing protein 3	AGAP3	7	4	4	7	95.043	875	875;404;117;194;343;351;576	0	8.5755	0	0	0	7643100	0	1	0	0	0	0	0	0
P52594;C9J2I0;B8ZZY2	Arf-GAP domain and FG repeat-containing protein 1	AGFG1	3	4	4	14.9	58.259	562	562;237;541	0	18.447	0	0	0	0	0	0	0	0	0	1471500	0	1
E9PC15;Q53H12;E9PG39;A0A0G2JLG5;A0A0G2JLD0	Acylglycerol kinase, mitochondrial	AGK	5	8	8	24.6	43.796	394	394;422;244;226;51	0	22.941	719040	0	1	0	0	0	0	0	0	0	0	0
P35573	Glycogen debranching enzyme;4-alpha-glucanotransferase;Amylo-alpha-1,6-glucosidase	AGL	1	18	18	15.5	174.76	1532	1532	0	51.598	4781800	0	1	11071000	0	1	0	0	1	1318200	0	1
Q9UKV8;Q9H9G7;Q5TA58;Q9UL18	Protein argonaute-2	AGO2	4	7	7	10.8	97.207	859	859;860;782;857	0	12.381	0	0	1	0	0	0	0	0	0	0	0	0
O00116;A0A1B0GWA2;A0A2R8YEL0;B8ZZ81	Alkyldihydroxyacetonephosphate synthase, peroxisomal	AGPS	4	16	16	31.8	72.911	658	658;543;560;189	0	70.858	6080700	0	3	7232900	10998000	2	0	0	0	848240	0	0
C9J3E2;B5MC07;O95994;H7C3Z9	Anterior gradient protein 2 homolog	AGR2	4	2	2	26.7	15.014	131	131;188;175;119	0	4.8047	554260	0	1	0	0	0	0	0	0	9920800	0	2
A0A087X208;O00468;H0Y5U1	Agrin;Agrin N-terminal 110 kDa subunit;Agrin C-terminal 110 kDa subunit;Agrin C-terminal 90 kDa fragment;Agrin C-terminal 22 kDa fragment	AGRN	3	4	4	3	202.29	1930	1930;2067;287	0	8.7872	0	0	0	0	0	0	17650000	7142100	2	0	0	0
P23526	Adenosylhomocysteinase	AHCY	1	22	22	46.3	47.716	432	432	0	98.798	258930000	189360000	16	0	0	0	653010000	321870000	13	20311000	78736000	8
O43865;H0Y8B3	Putative adenosylhomocysteinase 2;Adenosylhomocysteinase	AHCYL1;AHCYL2	2	12	12	25.3	58.951	530	530;518	0	49.116	0	0	1	0	0	0	0	0	0	1232200	0	1
Q96HN2	Putative adenosylhomocysteinase 3	AHCYL2	1	9	1	16	66.72	611	611	0.0018373	2.4897	0	0	0	7683700	4020700	1	0	0	0	0	0	0
Q09666	Neuroblast differentiation-associated protein AHNAK	AHNAK	1	52	52	17.1	629.09	5890	5890	0	132.68	24230000	26339000	8	95068000	0	4	0	0	0	6014800	0	2
O95433;G3V438;H0YJG7;H0YJ63;G3V3W9;H0YJU2	Activator of 90 kDa heat shock protein ATPase homolog 1	AHSA1	6	7	7	24	38.274	338	338;203;216;90;100;133	0	21.89	27931000	27577000	5	0	0	0	0	0	0	0	0	0
O95831;E9PMA0	Apoptosis-inducing factor 1, mitochondrial	AIFM1	2	23	23	48.9	66.9	613	613;274	0	91.879	13259000	18633000	4	38863000	0	2	0	0	0	5382200	34303000	2
Q12904;D6R937	Aminoacyl tRNA synthase complex-interacting multifunctional protein 1;Endothelial monocyte-activating polypeptide 2	AIMP1	2	13	13	63.5	34.352	312	312;150	0	55.32	15829000	0	3	0	0	0	0	0	0	0	0	1
Q13155;A8MU58;F8W950	Aminoacyl tRNA synthase complex-interacting multifunctional protein 2	AIMP2	3	5	5	27.2	35.348	320	320;242;251	0	60.557	0	0	0	0	0	0	58862000	12137000	3	0	0	0
O00170;E9PMH2;V9GYQ3	AH receptor-interacting protein	AIP	3	9	9	32.7	37.636	330	330;232;188	0	21.611	5760100	0	2	0	0	0	0	0	0	0	0	0
F8W1A4;P54819;F8VZG5;F8VY04;G3V213;F8VPP1	Adenylate kinase 2, mitochondrial;Adenylate kinase 2, mitochondrial;Adenylate kinase 2, mitochondrial, N-terminally processed	AK2	6	13	13	62.5	25.63	232	232;239;162;190;133;42	0	136.52	66757000	50998000	8	89521000	36080000	2	0	0	0	14079000	53121000	3
Q92667;I3L0W0;I3L364;I3L0K6;I3L2A2;I3L2N7;I3L3K1;I3NI36	A-kinase anchor protein 1, mitochondrial	AKAP1	8	7	7	16.9	97.34	903	903;204;95;137;182;186;83;360	0	34.143	0	0	0	1984900	0	1	0	0	0	422780	0	1
Q02952	A-kinase anchor protein 12	AKAP12	1	18	18	15.4	191.48	1782	1782	0	43.243	3563500	0	2	37427000	0	3	0	0	0	0	0	0
Q9Y2D5;C9JVY5	A-kinase anchor protein 2	AKAP2	2	4	4	8	94.659	859	859;778	0	11.67	0	0	0	1017100	532230	1	30990000	0	1	0	0	0
O43823;M0QYL4	A-kinase anchor protein 8	AKAP8	2	5	5	12.9	76.107	692	692;178	0	9.4829	0	0	0	14109000	0	1	0	0	0	0	0	0
A0A0A0MRF6;Q99996;H7BYL6;A0A0A0MRE9;A0A087WX84	A-kinase anchor protein 9	AKAP9	5	8	8	2.6	453.49	3910	3910;3907;1769;3126;1637	0	21.191	0	0	0	16544000	0	2	0	0	0	0	0	0
P14550;V9GYG2;V9GYP9;Q5T621	Alcohol dehydrogenase [NADP(+)]	AKR1A1	4	10	10	37.5	36.573	325	325;119;140;147	0	107.88	45644000	23908000	7	0	0	0	0	0	0	6625100	36021000	5
P15121;E9PCX2;E9PEF9;C9JRZ8	Aldose reductase	AKR1B1	4	11	11	43.4	35.853	316	316;263;102;316	0	37.65	29225000	0	2	0	0	0	0	0	0	7898100	0	2
O60218	Aldo-keto reductase family 1 member B10	AKR1B10	1	2	2	10.1	36.019	316	316	0	8.035	3152100	0	1	0	0	0	0	0	0	7029800	0	2
Q04828;H0Y804;A6NHU4;B4DK69	Aldo-keto reductase family 1 member C1	AKR1C1;AKR1C2	4	4	4	19.2	36.788	323	323;248;205;297	0	73.637	0	0	0	0	0	0	0	0	0	57152000	72889000	5
P52895;S4R3P0	Aldo-keto reductase family 1 member C2	AKR1C2	2	4	1	18.6	36.735	323	323;200	0	14.079	0	0	0	0	0	0	0	0	0	4347800	13034000	0
S4R3Z2;A0A0A0MSS8;P42330;S4R3D5	Aldo-keto reductase family 1 member C3	AKR1C3	4	3	2	17.3	34.339	300	300;323;323;155	0	8.832	0	0	0	0	0	0	0	0	0	2335400	7001100	2
H3BLU7;O43488;Q8NHP1;H7C5H7;O95154	Aflatoxin B1 aldehyde reductase member 2;Aflatoxin B1 aldehyde reductase member 4	AKR7A2;AKR7L	5	6	6	24.5	34.684	314	314;359;331;205;331	0	14.747	2302900	0	1	0	0	0	0	0	0	0	0	0
Q8IZ83;F5H4B6;M0QY06	Aldehyde dehydrogenase family 16 member A1	ALDH16A1	3	10	10	22.1	85.126	802	802;639;163	0	41.062	853460	0	3	0	0	0	14450000	0	1	0	0	0
P54886	Delta-1-pyrroline-5-carboxylate synthase;Glutamate 5-kinase;Gamma-glutamyl phosphate reductase	ALDH18A1	1	31	31	48.1	87.301	795	795	0	243.12	56148000	58650000	6	0	0	0	1520300000	0	1	13974000	31984000	3
P00352;Q5SYQ7;Q5SYQ9;Q5SYQ8;H0Y2X5;H0YMG7;P47895;O94788	Retinal dehydrogenase 1	ALDH1A1	8	5	4	20.6	54.861	501	501;203;230;238;405;489;512;518	0	13.321	2369000	0	3	0	0	0	2412200	0	1	7994900	23968000	2
P30837;A0A0U1RQK9	Aldehyde dehydrogenase X, mitochondrial	ALDH1B1	2	12	11	32.5	57.206	517	517;130	0	36.446	11084000	15850000	3	0	0	0	0	0	0	3205800	15090000	2
O75891	Cytosolic 10-formyltetrahydrofolate dehydrogenase	ALDH1L1	1	3	3	4.8	98.828	902	902	0	5.1689	0	0	0	0	0	0	5094000	0	1	0	0	0
P05091;S4R3S4;F8VP50	Aldehyde dehydrogenase, mitochondrial	ALDH2	3	13	13	31.9	56.381	517	517;117;259	0	42.972	8452100	12874000	2	0	0	0	0	0	0	0	0	0
J3QRD1;P51648;J3QS00;I3L1M4;J3KTD9;I3L2W1;E9PJV0;C9JKT2;C9JMC5;I3L3I9;A8MYB8;E9PNN6;P48448;P30838;P43353	Fatty aldehyde dehydrogenase	ALDH3A2	15	4	4	11.7	44.648	393	393;485;134;162;62;97;147;259;372;380;389;396;385;453;468	0	7.46	0	0	0	0	0	0	0	0	0	4526500	0	3
A0A1B0GTG2;A0A1B0GW77;P49419;A0A1B0GTY9;A0A1B0GV49;A0A1B0GTJ4;A0A1B0GUA1;A0A1B0GW82;A0A0J9YWF7;H0YHM6;A0A1B0GUY0;F8WDY6;F8VVF2;A0A1B0GVU0;A0A0J9YWM6;A0A1B0GW65;F8WD33	Alpha-aminoadipic semialdehyde dehydrogenase	ALDH7A1	17	15	15	39	58.139	536	536;554;539;479;472;499;521;545;294;239;348;136;193;164;41;77;97	0	89.482	0	0	1	26519000	0	0	2488400	0	0	3004800	0	3
P49189	4-trimethylaminobutyraldehyde dehydrogenase	ALDH9A1	1	19	19	41.1	53.801	494	494	0	169.29	30666000	28631000	3	12032000	0	2	22225000	13927000	3	1994100	0	1
P04075;J3KPS3;H3BQN4;H3BPS8;H3BUH7;H3BR04;H3BMQ8;H3BU78;H3BR68;A0A087WXX2;P05062	Fructose-bisphosphate aldolase A;Fructose-bisphosphate aldolase	ALDOA	11	38	38	92.6	39.42	364	364;368;361;278;155;162;140;204;130;316;364	0	323.31	1445300000	1274900000	46	822860000	632130000	3	197480000	134660000	6	197320000	743340000	30
P09972;A8MVZ9;K7EKH5;J3KSV6;J3QKP5;C9J8F3	Fructose-bisphosphate aldolase C;Fructose-bisphosphate aldolase	ALDOC	6	9	4	26.6	39.455	364	364;336;135;175;180;149	0	126.08	32043000	44410000	2	0	0	0	0	0	0	12452000	38023000	2
K7EID2;Q9BT22	Chitobiosyldiphosphodolichol beta-mannosyltransferase	ALG1	2	2	2	13.8	19.264	167	167;464	0.0032639	2.135	3321700	0	1	0	0	0	0	0	0	2138100	0	1
E9PB61;Q86V81	THO complex subunit 4	ALYREF	2	4	4	25	27.557	264	264;257	0	55.972	905860	0	1	0	0	0	0	0	0	0	0	0
I6L894;Q01484;D6RHE1;E9PHW9;A0A0U1RQN6;E9PCH6;B7Z651;H0Y931;D6RIY9;D6R9U4;H0YAG3	Ankyrin-2	ANK2	11	8	7	2.7	430.25	3924	3924;3957;1611;1730;1194;1048;1114;966;112;177;187	0	47.73	0	0	0	15866000	8302400	2	0	0	0	0	0	0
Q9P2R3;I3L3P8;K7EPT2	Rabankyrin-5	ANKFY1	3	12	12	16.2	128.4	1169	1169;69;80	0	38.838	0	0	0	0	0	0	14317000	0	2	0	0	0
Q86XL3;F5H1D4	Ankyrin repeat and LEM domain-containing protein 2	ANKLE2	2	6	6	10	104.11	938	938;258	0	19.714	0	0	0	0	0	1	0	0	0	0	0	0
H0YM23;O75179;H7C2F5;H3BLS9;H0YLQ3;A0A1W2PQ15	Ankyrin repeat domain-containing protein 17	ANKRD17	6	15	15	8.8	263.25	2487	2487;2603;608;687;862;1123	0	70.174	0	0	0	21200000	10305000	3	0	0	0	0	0	0
Q96NW4	Ankyrin repeat domain-containing protein 27	ANKRD27	1	2	2	2.1	116.98	1050	1050	0.0039732	2.0512	0	0	0	2515200	1316100	2	0	0	0	0	0	0
F6XZD3;Q8N283	Ankyrin repeat domain-containing protein 35	ANKRD35	2	3	3	4.1	100.33	911	911;1001	0.0010881	2.8083	0	0	0	0	0	0	0	0	0	1391900	0	1
H0YN26;P39687;H7BZ09;O95626;O43423	Acidic leucine-rich nuclear phosphoprotein 32 family member A	ANP32A	5	12	12	63.8	19.997	177	177;249;79;131;234	0	81.286	4990400	13919000	4	0	0	0	0	0	0	0	0	0
Q92688	Acidic leucine-rich nuclear phosphoprotein 32 family member B	ANP32B	1	9	8	40.2	28.787	251	251	0	42.346	40881000	41457000	2	0	0	0	0	0	0	544670	0	1
Q9BTT0;E9PPH5;Q5TB19;E9PLC4	Acidic leucine-rich nuclear phosphoprotein 32 family member E	ANP32E	4	5	5	17.2	30.692	268	268;114;149;165	0	22.855	12475000	0	2	0	0	0	0	0	0	4704200	21961000	2
P04083;Q5T3N1;Q5T3N0	Annexin A1;Annexin	ANXA1	3	10	10	42.8	38.714	346	346;204;115	0	31.769	1710800	0	2	0	0	0	0	0	0	16415000	0	3
P07355;H0YN42;H0YMD0;H0YMU9;H0YM50;A6NMY6;H0YKS4;H0YMM1;H0YNP5;H0YN28;H0YL33;H0YKZ7;H0YLV6;H0YMT9;H0YKX9;H0YKL9;H0YMW4;H0YNA0;H0YKV8;H0YN52;H0YMD9;H0YNB8;H0YKN4;H0YLE2	Annexin A2;Annexin;Putative annexin A2-like protein	ANXA2;ANXA2P2	24	28	28	76.4	38.604	339	339;256;227;230;248;339;176;149;175;139;142;119;132;133;134;110;146;79;81;59;65;47;69;45	0	246.62	277930000	263680000	19	66731000	40720000	3	33659000	26008000	3	14918000	32329000	6
P08758;D6RBL5;E9PHT9;D6RBE9;D6RCN3	Annexin A5;Annexin	ANXA5	5	17	17	53.8	35.936	320	320;260;163;220;35	0	67.052	40015000	44792000	6	0	0	0	0	0	0	8439600	26770000	3
P08133;E5RK69;E7EMC6;E5RJF5;E5RI05;E5RK63;E5RFF0;H0YC77;E5RJR0;E5RIU8	Annexin A6;Annexin	ANXA6	10	19	19	31.8	75.872	673	673;460;330;129;129;150;156;91;110;95	0	30.812	5480600	0	3	0	0	0	0	0	0	0	0	0
Q10567;C9J1E7;A0A087WXS3;K7EKZ5;K7EJ01;H7C034	AP-1 complex subunit beta-1	AP1B1	6	15	8	17.3	104.64	949	949;578;49;63;164;173	0	24.274	6264400	0	1	0	0	0	3256200	0	1	4457800	0	1
O43747;H3BR36;H3BUN9;H3BNR4;H3BN75;H3BS13;H3BV30;H3BRM7;H3BN71;B4DGE1;B3KNW1	AP-1 complex subunit gamma-1	AP1G1	11	9	9	12	91.35	822	822;187;208;236;53;85;91;139;144;176;247	0	21.814	1610400	0	1	0	0	0	8977900	0	1	0	0	0
K7EJL1;Q9BXS5;E7ENJ6;K7ENA7;K7EK69;K7ERH5;K7EL08;K7EQX3;Q9Y6Q5	AP-1 complex subunit mu-1	AP1M1	9	7	7	23.4	40.296	351	351;423;370;136;44;103;128;176;423	0	19.222	0	0	0	0	0	0	20070000	0	2	0	0	0
P56377;H7BZG6;H0Y673;F6SFB5;A6NH01	AP-1 complex subunit sigma-2	AP1S2	5	2	2	15.9	18.615	157	157;146;153;160;160	0	25.019	0	0	0	0	0	0	8531300	3362500	2	0	0	0
O95782	AP-2 complex subunit alpha-1	AP2A1	1	18	18	22	107.54	977	977	0	46.767	1155200	0	2	0	0	1	0	0	1	0	0	0
O94973;A0A0G2JS82;A0A0G2JQM1;E9PR62;A0A0G2JRF9;A0A0G2JQA4;E9PNC4;A0A0G2JRS3;M0R2D9;A0A0G2JS17;A0A0G2JQT9;H0YDE9;H0YEG0;E9PPY8	AP-2 complex subunit alpha-2	AP2A2	14	13	5	20.1	103.96	939	939;917;634;378;356;356;125;140;57;156;173;184;185;138	0	22.338	871460	0	1	0	0	0	6007000	0	1	0	0	0
P63010;A0A087X253;A0A087WU93;A0A087WZQ6;A0A087WYD1;K7EN71;K7ERB2;K7EJX1	AP-2 complex subunit beta	AP2B1	8	18	18	22.3	104.55	937	937;913;663;677;639;132;151;80	0	39.196	0	0	0	0	0	0	15565000	0	1	0	0	0
A0A087WY71;E9PFW3;Q96CW1;C9JJ47;C9JTK4;C9JGT8;C9JJD3;C9JPV8;H7C4C3	AP-2 complex subunit mu	AP2M1	9	9	9	23	49.526	434	434;460;435;252;160;195;113;136;122	0	15.424	0	0	0	0	0	0	17386000	0	1	0	0	0
O00203;H0YBD0;F5GWU4;A0A2R8Y2A8;Q13367	AP-3 complex subunit beta-1	AP3B1	5	15	15	15.9	121.32	1094	1094;154;193;1125;1082	0	31.599	3970500	0	1	0	0	0	0	0	0	1315400	0	2
O14617;A0A2R8Y611;A0A2R8Y4J3	AP-3 complex subunit delta-1	AP3D1	3	7	7	10.6	130.16	1153	1153;945;431	0	38.343	2950800	7103400	2	0	0	0	0	0	0	0	0	0
Q92572;F5H459	AP-3 complex subunit sigma-1	AP3S1	2	3	3	22.8	21.732	193	193;162	0	26.731	9399700	0	2	0	0	0	0	0	0	0	0	0
C9JIF9;P13798;H7C1U0;H7C393;C9JLK2;F8WEH5;H0YFE5	Acylamino-acid-releasing enzyme	APEH	7	10	10	22	81.673	737	737;732;308;284;232;50;47	0	61.93	1827300	0	3	0	0	0	0	0	0	1206400	0	1
P27695;G3V3M6;G3V5Q1;G3V3C7;G3V5D9;A0A0C4DGK8;H7C4A8;G3V5M0;G3V359;G3V3Y6	DNA-(apurinic or apyrimidinic site) lyase;DNA-(apurinic or apyrimidinic site) lyase, mitochondrial	APEX1	10	14	14	56.9	35.554	318	318;263;242;174;107;146;150;162;172;41	0	84.103	14643000	29642000	4	0	0	0	0	0	0	0	0	0
G3V1C3;Q9BZZ5;H0YER7;E9PQK6	Apoptosis inhibitor 5	API5	4	15	15	35.1	57.56	510	510;524;294;123	0	57.56	6519700	6634000	3	0	0	0	0	0	0	0	0	0
Q9HDC9;H0Y512	Adipocyte plasma membrane-associated protein	APMAP	2	8	8	29.3	46.48	416	416;409	0	32.02	2460900	0	1	0	0	0	0	0	0	0	0	0
P04114	Apolipoprotein B-100;Apolipoprotein B-48	APOB	1	12	8	2.7	515.6	4563	4563	0	17.089	0	0	0	0	0	0	2153300000	770180000	9	0	0	0
B0YIW2;P02656	Apolipoprotein C-III	APOC3	2	2	2	16.2	12.815	117	117;99	0	8.3616	0	0	0	0	0	0	16114000	0	1	0	0	0
H7C0V9;E9PG40;P05067;A0A0A0MRG2	Amyloid beta A4 protein;N-APP;Soluble APP-alpha;Soluble APP-beta;C99;Beta-amyloid protein 42;Beta-amyloid protein 40;C83;P3(42);P3(40);C80;Gamma-secretase C-terminal fragment 59;Gamma-secretase C-terminal fragment 57;Gamma-secretase C-terminal fragment 50;C31	APP	4	4	4	12.2	54.981	485	485;714;770;660	0	17.531	0	0	0	0	0	0	0	0	1	0	0	0
P07741;H3BQZ9;H3BQF1;H3BQB1;H3BSW3	Adenine phosphoribosyltransferase	APRT	5	10	10	80	19.608	180	180;153;148;162;63	0	70.916	40005000	49440000	5	37683000	0	1	64288000	37894000	4	6313800	0	1
O60306;H0YH15	Intron-binding protein aquarius	AQR	2	8	8	8.8	171.29	1485	1485;646	0	14.019	0	0	0	0	0	0	7255700	0	1	0	0	0
P48444;B0YIW6;Q6P1Q5;E9PK34	Coatomer subunit delta	ARCN1	4	19	19	44.8	57.21	511	511;552;189;83	0	85.252	16515000	25016000	3	41913000	0	1	0	0	0	594820	0	1
P84077;P61204;F5H423;F5H0C7;H0YGG7	ADP-ribosylation factor 1;ADP-ribosylation factor 3	ARF1;ARF3	5	7	7	59.7	20.697	181	181;181;210;102;62	0	32.459	13152000	11549000	2	0	0	0	0	0	0	5099000	0	2
P18085;C9JPM4;C9JAK5;U3KQF2	ADP-ribosylation factor 4	ARF4	4	6	3	46.1	20.511	180	180;127;153;71	0	9.6175	3164000	0	0	0	0	0	0	0	0	0	0	0
A0A0D9SF70;G5E9L0;Q8N6H7;E9PQP3;H0YDN9;E9PMU9;E9PIY6;E9PM18;E9PMR9;E9PM63;E9PNY8;E9PJT7;E9PK28;E9PN48	ADP-ribosylation factor GTPase-activating protein 2	ARFGAP2	14	8	8	28.8	42.153	385	385;493;521;274;237;156;327;70;89;94;110;173;238;252	0	29.419	0	0	0	6548100	0	2	0	0	0	0	0	0
Q9NWB6;X6R9F1	Arginine and glutamate-rich protein 1	ARGLU1	2	3	3	11	33.216	273	273;142	0	7.4491	20160000	0	1	0	0	0	0	0	0	0	0	0
Q07960;H0YE29;E9PNR6	Rho GTPase-activating protein 1	ARHGAP1	3	3	3	8.7	50.435	439	439;334;192	0	6.3623	0	0	0	0	0	0	0	0	0	0	0	2
J3KTF8;J3QQX2;P52565;J3KRY1;J3KRE2;J3KS60	Rho GDP-dissociation inhibitor 1	ARHGDIA	6	9	9	69.9	21.517	193	193;235;204;249;129;92	0	67.421	6423700	0	2	0	0	0	0	0	0	0	0	0
E9PMR6;Q9NZN5	Rho guanine nucleotide exchange factor 12	ARHGEF12	2	2	2	1.5	161.91	1441	1441;1544	0.00029403	3.5516	0	0	0	0	0	0	0	0	0	617680	0	1
B1ALK7;A0A2R8YG42;E7EUY6;E9PDQ5;Q14155;C9JAD7;C9JDI6;B1ANY6;E7EU80	Rho guanine nucleotide exchange factor 7	ARHGEF7	9	5	5	6.7	79.831	705	705;862;447;547;803;39;61;66;151	0	19.025	0	0	0	64117000	33551000	3	0	0	0	0	0	0
O14497;H0Y488;A0A1B0GTU5;A0A087WUV6;H0YEW5	AT-rich interactive domain-containing protein 1A	ARID1A	5	13	13	8.5	242.04	2285	2285;1901;1903;1141;188	0	28.338	0	0	0	34477000	18041000	5	0	0	0	0	0	0
Q8NFD5;A0A1B0GV63;A0A1B0GWJ2;A0A1B0GTJ8;A0A1B0GVK1;H0Y7H8;H0Y3S9;H0Y2R3	AT-rich interactive domain-containing protein 1B	ARID1B	8	5	5	2.5	236.12	2236	2236;1349;1479;1495;1539;1758;273;727	0	8.229	0	0	0	17923000	0	1	0	0	0	0	0	0
F8VWP4;F8W108;F8WCU9;Q68CP9;A0A087WY37	AT-rich interactive domain-containing protein 2	ARID2	5	2	2	5.5	42.807	401	401;1445;1639;1835;64	0.00028885	3.3907	0	0	0	28285000	14801000	1	0	0	0	0	0	0
O75915;F8WF90;C9JQU6;F8WF33	PRA1 family protein 3	ARL6IP5	4	3	3	20.7	21.614	188	188;59;88;93	0	9.178	1023300	0	1	0	0	0	0	0	0	0	0	0
Q9NVJ2	ADP-ribosylation factor-like protein 8B	ARL8B	1	5	5	26.3	21.539	186	186	0	9.203	3315100	0	1	0	0	0	0	0	0	0	0	0
B4E1N1;Q6NXE6;H0YH65;H0YGL0;H0YGQ5	Armadillo repeat-containing protein 6	ARMC6	5	3	3	10.5	44.118	408	408;501;145;81;137	0	6.0191	690820	0	1	0	0	0	0	0	0	0	0	0
Q9H993;F5GZY1	Protein-glutamate O-methyltransferase	ARMT1	2	8	8	20.4	51.172	441	441;322	0	39.941	4303900	5900900	1	0	0	0	0	0	0	0	0	0
A0A1W2PNV4;E9PF58;C9JEY1;C9K057;C9J4Z7;F8VXW2;C9JQM8;C9JFG9;C9J6C8;C9JBJ7;F8WFD3;C9JTT6	Actin-related protein 2/3 complex subunit 1A	ARPC1A	12	13	13	31.1	75.872	684	684;279;334;352;128;130;132;132;132;102;53;82	0	30.644	0	0	0	0	0	0	0	0	1	3691800	0	0
F8WCF6;P59998;F8WDD7;A0A0A6YYG9;H7C0A3;F8WE39;F8WDW3;R4GN08	Actin-related protein 2/3 complex subunit 4	ARPC4-TTLL3;ARPC4	8	7	7	43.1	21.058	181	181;168;113;625;167;47;44;77	0	22.011	6485500	0	1	0	0	0	67157000	39355000	3	1144800	0	1
O15511;B1ALC0	Actin-related protein 2/3 complex subunit 5	ARPC5	2	2	2	31.1	16.32	151	151;135	0	12.66	0	0	1	0	0	0	0	0	0	0	0	0
O43681;A0A087WXS7;K7ERW9	ATPase ASNA1	ASNA1	3	7	7	29.9	38.792	348	348;331;200	0	44.592	16738000	0	1	0	0	0	0	0	0	2284400	0	0
P08243;F8WEJ5;C9JT45;C9J057	Asparagine synthetase [glutamine-hydrolyzing]	ASNS	4	11	11	24.1	64.369	561	561;401;162;214	0	26.506	7287000	6694800	3	0	0	0	7109000	0	1	0	0	0
Q9NVI7	ATPase family AAA domain-containing protein 3A	ATAD3A	1	31	31	41.5	71.368	634	634	0	129.31	49041000	47811000	8	20977000	20903000	2	0	0	0	6074000	22636000	5
Q5T9A4	ATPase family AAA domain-containing protein 3B	ATAD3B	1	26	3	31.5	72.572	648	648	0	5.1219	0	0	0	0	0	0	0	0	0	867730	0	1
C9JIK8;Q9Y4P1;H7C2A6;H0Y2Y0;F2Z2K8;C9J3C0;C9JQ72	Cysteine protease ATG4B	ATG4B	7	3	3	23.3	24.833	219	219;393;193;76;88;147;266	0	19.823	0	0	0	0	0	1	0	0	0	0	0	0
O95352;C9JGL2;F8WDY9;C9JNU2;C9JKA3;C9JE55;C9J415;C9JFF4	Ubiquitin-like modifier-activating enzyme ATG7	ATG7	8	2	2	4	77.959	703	703;66;76;89;93;126;152;176	0	4.3788	2874000	0	1	0	0	0	0	0	0	0	0	0
Q7Z3C6;H7C1G6;C9JS65;C9JFV2;F2Z3I6;C9JX27;C9IYZ9;C9JKV7;C9JDK4;C9JXG2;H7C152	Autophagy-related protein 9A	ATG9A	11	3	3	3.8	94.446	839	839;244;93;97;98;131;144;169;172;187;255	0	15.148	0	0	0	2213800	0	1	0	0	0	0	0	0
P31939;H7C1S2;C9JLK0;F8WEF0	Bifunctional purine biosynthesis protein PURH;Phosphoribosylaminoimidazolecarboxamide formyltransferase;IMP cyclohydrolase	ATIC	4	34	34	67.6	64.615	592	592;231;170;84	0	202.87	124500000	125080000	17	6886700	0	1	6265300	0	1	23114000	84967000	4
Q8NHH9;C9JQQ5;B5MCN0;F8WD17;F8WEN4;F8WBH0;C9JC25;Q8WXF7	Atlastin-2	ATL2	8	4	4	8.6	66.228	583	583;175;413;49;86;93;185;558	0	7.8261	1306600	0	1	0	0	0	0	0	0	0	0	0
Q13315;E9PIN0;E9PRG7;Q6P7P1;M0QXY8;E9PIQ5;A0A087X0E9	Serine-protein kinase ATM	ATM	7	4	4	1.8	350.68	3056	3056;1369;93;112;135;154;168	0	8.5605	0	0	0	0	0	0	207520000	0	1	0	0	0
Q9HD20;H7C3H2	Manganese-transporting ATPase 13A1	ATP13A1	2	14	14	16	132.95	1204	1204;185	0	37.355	0	0	0	22491000	0	3	0	0	0	0	0	1
P05023;M0R116;A0A2R8YEY8;A0A0A0MT26;P13637;B1AKY9;P50993;H0Y7C1;Q13733;Q5TC01;E9PRA5;Q5TC02;P20648;M0QXF2	Sodium/potassium-transporting ATPase subunit alpha-1	ATP1A1	14	36	36	38	112.89	1023	1023;983;1010;1226;1013;1009;1020;714;1029;144;517;106;1035;251	0	323.31	82484000	124100000	21	239410000	74482000	2	7086800	4289500	2	50205000	168290000	19
P54709;C9JA36;H7C547;F8WBY4;C9JXZ1;H7C4L9;C9J6S2	Sodium/potassium-transporting ATPase subunit beta-3	ATP1B3	7	7	7	33.3	31.512	279	279;133;43;44;119;27;89	0	23.376	54366000	69771000	2	0	0	0	0	0	0	0	0	0
P16615;H7C5W9;O14983;Q93084;J3QSY6;H3BTW4	Sarcoplasmic/endoplasmic reticulum calcium ATPase 2	ATP2A2	6	30	30	34.9	114.76	1042	1042;933;1001;1043;50;128	0	162.38	89170000	78340000	9	324180000	100660000	3	0	0	0	9227300	51402000	6
P20020;E7ERY9;Q16720;A0A2R8Y4R4;H0Y7S3;A0A2U3U055;A0A2U3TZI3;Q01814;F8W1V5	Plasma membrane calcium-transporting ATPase 1;Calcium-transporting ATPase	ATP2B1	9	12	12	14.1	138.75	1258	1258;963;1220;996;1099;1160;1188;1243;101	0	41.812	3713900	6030300	3	0	0	0	0	0	0	921100	0	1
P23634	Plasma membrane calcium-transporting ATPase 4	ATP2B4	1	11	5	10	137.92	1241	1241	0	11.263	690460	0	1	0	0	0	0	0	0	0	0	0
P25705;K7EK77;K7ERX7;K7EJP1;K7ENJ4;K7EQH4;K7ESA0	ATP synthase subunit alpha, mitochondrial	ATP5A1	7	40	40	67.6	59.75	553	553;207;205;144;199;111;77	0	323.31	469160000	419450000	26	192560000	0	2	0	0	0	104700000	290800000	18
P06576;H0YH81;F8W079;F8W0P7;H0YI37	ATP synthase subunit beta, mitochondrial;ATP synthase subunit beta	ATP5B	5	27	27	73.9	56.559	529	529;362;284;270;133	0	323.31	196600000	226160000	11	0	0	0	0	0	0	72326000	220740000	13
P36542	ATP synthase subunit gamma, mitochondrial	ATP5C1	1	9	9	41.6	32.996	298	298	0	37.096	30506000	21915000	3	0	0	0	0	0	0	6031700	15047000	2
P30049	ATP synthase subunit delta, mitochondrial	ATP5D	1	2	2	11.9	17.49	168	168	0	6.9794	234870	0	1	0	0	0	0	0	0	0	0	0
Q5VTU8;P56381	ATP synthase subunit epsilon-like protein, mitochondrial;ATP synthase subunit epsilon, mitochondrial	ATP5EP2;ATP5E	2	3	3	45.1	5.8068	51	51;51	0.00056275	3.133	0	0	0	26249000	0	1	0	0	0	0	0	0
O75947;F5H608	ATP synthase subunit d, mitochondrial	ATP5H	2	7	7	51.6	18.491	161	161;81	0	11.527	0	0	1	0	0	0	0	0	0	1268600	0	1
P56134	ATP synthase subunit f, mitochondrial	ATP5J2	1	5	5	42.6	10.918	94	94	0	28.531	10822000	0	1	0	0	0	0	0	0	1122700	0	1
E9PN17;O75964	ATP synthase subunit g, mitochondrial	ATP5L	2	4	4	63.2	8.4518	76	76;103	0	10.854	4981400	0	0	0	0	0	0	0	0	783890	0	1
P48047;H7C0C1;H7C086;H7C068	ATP synthase subunit O, mitochondrial	ATP5O	4	11	11	55.4	23.277	213	213;242;74;86	0	28.84	21978000	24810000	2	0	0	0	0	0	0	10147000	36772000	1
P38606;C9JA17;C9JVW8	V-type proton ATPase catalytic subunit A	ATP6V1A	3	15	15	39.4	68.303	617	617;184;221	0	57.234	26761000	20207000	3	0	0	0	0	0	0	0	0	0
P21281;H0YC04;C9JL73;P15313;E5RGH6;C9JNS9;H0YAT8	V-type proton ATPase subunit B, brain isoform	ATP6V1B2	7	16	16	35.2	56.5	511	511;199;496;513;66;310;56	0	57.258	10748000	13345000	5	28444000	0	1	5691000	0	1	3198000	0	2
P21283;E7EV59	V-type proton ATPase subunit C 1	ATP6V1C1	2	2	2	5.5	43.941	382	382;307	0	6.8158	4070700	0	1	0	0	0	0	0	0	0	0	0
P36543;C9J8H1	V-type proton ATPase subunit E 1	ATP6V1E1	2	3	3	14.6	26.145	226	226;203	0.00030534	3.9663	0	0	0	7095300	0	1	0	0	0	0	0	0
O75348;F2Z307;O95670	V-type proton ATPase subunit G 1;V-type proton ATPase subunit G 2	ATP6V1G1;ATP6V1G2-DDX39B;ATP6V1G2	3	3	3	22.9	13.757	118	118;99;118	0	41.8	0	0	0	0	0	1	4922300	0	1	0	0	0
Q9UI12;G3V126;E5RK31;E5RJG1;E5RG49;E5RHH0	V-type proton ATPase subunit H	ATP6V1H	6	7	7	20.7	55.882	483	483;443;36;48;101;102	0	27.477	2725000	0	1	0	0	0	0	0	0	0	0	0
Q9UII2;A0A0B4J230	ATPase inhibitor, mitochondrial	ATPIF1	2	3	3	27.4	12.249	106	106;75	0	8.47	15384000	0	2	0	0	0	0	0	0	0	0	0
Q9UBB4;A0A1W2PQD2;B1AHE4;B1AHE3	Ataxin-10	ATXN10	4	10	10	29.3	53.488	475	475;395;197;126	0	98.733	0	0	1	0	0	0	0	0	1	0	0	0
H0YH87;A0A2R8Y7P6;A0A2R8YDM9;F8VQP2;F8WB06;V9GY86;A0A2R8Y5A6;Q99700;F8VRK6;F8WB05;F8VVY6;F8W0B5	Ataxin-2	ATXN2	12	7	6	12.5	90.166	835	835;957;968;1073;1085;1153;1166;1313;235;424;184;296	0	30.217	2067400	0	1	0	0	0	0	0	0	0	0	0
Q8WWM7;H3BUF6;H3BSK9;H3BRB0;A0A0C4DGL7;H3BSQ5;S4R3J6;H3BUE3;A0A2R8Y7E6	Ataxin-2-like protein	ATXN2L	9	20	20	21.1	113.37	1075	1075;1068;336;400;401;91;107;217;431	0	59.209	16830000	28371000	5	534850000	172650000	4	0	0	0	1998400	0	3
Q9Y679	Ancient ubiquitous protein 1	AUP1	1	8	8	19.3	53.028	476	476	0	27.784	3411500	0	2	8825500	0	1	0	0	0	0	0	0
O43505	Beta-1,4-glucuronyltransferase 1	B4GAT1	1	2	2	8.2	47.119	415	415	0.00028563	3.2666	0	0	0	0	0	0	6758500	0	1	0	0	0
M0R0I0;J3KQS6;Q9NWV8;M0QXG9;M0R3F4;M0R2A4;M0R2K3;M0R193;M0R2I2;M0QYV1	BRISC and BRCA1-A complex member 1	BABAM1	10	3	3	24.9	24.626	225	225;254;329;108;181;193;200;218;237;97	0	13.465	0	0	0	1995300	1044100	1	0	0	0	0	0	0
O95816	BAG family molecular chaperone regulator 2	BAG2	1	4	4	28	23.772	211	211	0	14.396	2130500	0	1	32757000	0	1	0	0	0	0	0	0
C9JFK9;O95817	BAG family molecular chaperone regulator 3	BAG3	2	2	2	10.8	34.759	325	325;575	0	4.3396	0	0	0	535270	280090	1	0	0	0	0	0	0
O95429;H0YBT1	BAG family molecular chaperone regulator 4	BAG4	2	2	2	5.3	49.593	457	457;155	0.00029878	3.7262	0	0	0	9927100	5194600	2	0	0	0	0	0	0
Q9UHR4	Brain-specific angiogenesis inhibitor 1-associated protein 2-like protein 1	BAIAP2L1	1	2	2	7	56.882	511	511	0.00082599	2.8982	0	0	0	3053200	1597700	1	0	0	0	512680	0	1
P80723	Brain acid soluble protein 1	BASP1	1	7	7	63.4	22.693	227	227	0	43.345	2532600	0	1	0	0	1	0	0	0	2499700	0	1
A0A024RCR6;A0A0G2JK23;P46379;A0A0G2JL47;F6S6P2;X6REW1;A0A0G2JJM1;H0Y4L1;H0Y710;F6UR09;F6U1F2;F6XTU0;A0A0G2JJR8;A0A1B0GX79;F6WML8;F6VEM6;F6X9W3;F6U341	Large proline-rich protein BAG6	BAT3;BAG6	18	13	13	14.6	118.7	1126	1126;1132;1132;1077;515;742;742;136;226;197;206;215;232;243;244;258;259;262	0	25.333	0	0	0	8073600	0	1	0	0	0	1664800	0	1
Q07812;K4JQN1;I6LPK7	Apoptosis regulator BAX	BAX	3	3	3	19.3	21.184	192	192;175;140	0	10.932	3923300	0	1	0	0	0	0	0	0	0	0	0
P51572;A0A2R8Y5M6;C9JSP1;C9JQ75;C9J0M4	B-cell receptor-associated protein 31	BCAP31	5	6	6	26.8	27.991	246	246;211;182;187;188	0	18.027	46867000	0	1	0	0	0	0	0	0	0	0	0
Q9P287	BRCA2 and CDKN1A-interacting protein	BCCIP	1	4	4	20.4	35.979	314	314	0	12.237	11753000	0	1	0	0	0	0	0	0	0	0	0
Q9NYF8;H0YF14	Bcl-2-associated transcription factor 1	BCLAF1	2	14	13	16.3	106.12	920	920;187	0	52.478	42820000	26697000	6	59009000	43319000	2	0	0	0	0	0	0
Q8TD16	Protein bicaudal D homolog 2	BICD2	1	5	5	7.3	93.532	824	824	0	7.353	641440	0	1	0	0	0	0	0	0	0	0	0
Q9NR09;REV__Q96C03;REV__Q9NR09	Baculoviral IAP repeat-containing protein 6	BIRC6	3	3	3	0.7	530.25	4857	4857;454;4857	0	4.9836	0	0	0	8368700	4379100	1	0	0	0	0	0	0
A0A1W2PS85;R4GMW8;P28715	DNA repair protein complementing XP-G cells	BIVM-ERCC5;ERCC5	3	2	2	1.8	158.99	1411	1411;1640;1186	0	6.3845	0	0	0	6518000	3410700	1	0	0	0	0	0	0
H0YNU5;P54132;H0YLV8	Bloom syndrome protein	BLM	3	4	4	3.8	144.47	1286	1286;1417;413	0	8.34	0	0	0	10507000	5498100	2	0	0	0	0	0	0
Q13867;K7ES02;J3KSD8;K7ESE8;J3KS79;K7ENH5	Bleomycin hydrolase	BLMH	6	6	6	17.1	52.562	455	455;318;262;231;71;93	0	11.814	19183000	0	1	0	0	0	0	0	0	0	0	0
P13497;Q9Y6L7;Q3MIM8;E9PD25;O43897	Bone morphogenetic protein 1	BMP1	5	7	7	8.9	111.25	986	986;1015;302;1036;1013	0	14.259	0	0	0	0	0	0	53253000	20989000	5	0	0	0
H0Y4B5;B1AL00;P18075;B1AKZ9	Bone morphogenetic protein 7	BMP7	4	2	2	6.7	34.17	297	297;412;431;365	0.0032729	2.1481	0	0	0	0	0	0	0	0	1	0	0	0
Q8NFC6;H0Y9Y2	Biorientation of chromosomes in cell division protein 1-like 1	BOD1L1	2	6	6	3.1	330.46	3051	3051;207	0	26.811	0	0	0	5421300	0	2	0	0	0	0	0	0
Q9H3K6;A0A087WZT3;H3BV85;H3BTW0;A0A0B4J295;H3BVE0	BolA-like protein 2	BOLA2;BOLA2B	6	5	5	58.1	10.116	86	86;152;88;89;124;249	0	43.714	51341000	39564000	3	2877800	0	1	0	0	0	0	0	0
Q14137;A0A075B729	Ribosome biogenesis protein BOP1	BOP1	2	12	12	28.6	83.629	746	746;217	0	81.715	3958400	0	1	0	0	1	0	0	0	0	0	0
O95861;A6NF51;F8VZG4;F8W1J0;F8VVW8;F8VRY7	3(2),5-bisphosphate nucleotidase 1	BPNT1	6	8	8	28.2	33.392	308	308;291;136;170;130;116	0	27.578	2527000	0	1	0	0	0	0	0	0	0	0	0
E9PE19;A0A2R8Y7Q1;E7ETD6;Q12830;F5GXF5;J3QQK4;J3QQQ8;J3KSK9;A0A0A0MR81	Nucleosome-remodeling factor subunit BPTF	BPTF	9	9	9	4.6	314.79	2822	2822;2965;2764;3046;2457;339;420;484;810	0	20.741	0	0	0	21437000	0	2	0	0	0	0	0	0
H0Y6K2;A0A140T9E9;A0A0G2JK44;P25440;A0A140T9V2;A0A0G2JHN8;A0A140T9I1;U3KQA6;A0A0G2JHL0;A0A140T9F7;E9PIQ3;H0YDJ7;U3KPW0;H0Y799;A0A140T9X8	Bromodomain-containing protein 2	BRD2	15	10	10	18.7	88.288	807	807;807;836;801;648;328;363;552;613;619;401;137;159;296;296	0	30.619	6081500	6860500	2	0	0	2	0	0	0	0	0	0
O60885;M0QZD9	Bromodomain-containing protein 4	BRD4	2	5	4	5.6	152.22	1362	1362;572	0	8.5251	0	0	0	0	0	0	0	0	0	719120	0	1
Q8TDN6	Ribosome biogenesis protein BRX1 homolog	BRIX1	1	4	4	11	41.401	353	353	0	4.1682	3231700	0	1	0	0	0	0	0	0	0	0	0
P35613;A0A087WUV8;A0A087X2B5;I3L192;R4GMX5;R4GN83;A0A2R8YDZ0	Basigin	BSG	7	7	7	25.7	42.2	385	385;189;221;160;84;52;132	0	21.135	65537000	67452000	3	0	0	0	0	0	1	4262300	0	2
P20290;H0Y9Y1;D6RDG3	Transcription factor BTF3	BTF3	3	7	7	62.1	22.168	206	206;86;109	0	74.616	0	0	0	0	0	0	50445000	0	2	3860900	0	2
J3QT28;O43684;J3QSX4	Mitotic checkpoint protein BUB3	BUB3	3	13	13	37.4	31.703	278	278;328;145	0	296.36	38888000	38479000	7	33899000	0	1	44967000	26756000	3	4435900	27814000	2
P41223;C9JCD9	Protein BUD31 homolog	BUD31	2	4	4	27.1	17	144	144;103	0	14.556	0	0	0	2604800	0	1	0	0	0	0	0	0
Q13895;F8WBL2;H7BY94	Bystin	BYSL	3	6	6	20.8	49.601	437	437;194;183	0	19.808	1902200	0	2	0	0	0	0	0	0	0	0	0
E9PMC9;Q7Z589;E9PPE6;H0YCS3	Protein EMSY	C11orf30;EMSY	4	3	3	2.4	130.69	1224	1224;1322;109;217	0.00030003	3.7615	0	0	0	1030500	0	1	0	0	0	0	0	0
E9PM92;O00193;E9PQA1;E9PRZ9	Small acidic protein	C11orf58;SMAP	4	3	3	24.8	17.634	157	157;183;86;90	0	7.3175	13038000	0	1	0	0	0	0	0	0	0	0	0
Q9HB07;F8VR84;F8VQQ3;H3BPH3	UPF0160 protein MYG1, mitochondrial	C12orf10	4	4	4	10.6	42.449	376	376;213;301;130	0	7.8979	3224300	0	1	0	0	0	0	0	0	0	0	0
Q9BQ61;K7ELS0;K7ERU7;K7EN60	Uncharacterized protein C19orf43	C19orf43	4	2	2	14.8	18.419	176	176;132;133;150	0.0032557	2.1198	0	0	0	10853000	5679300	1	0	0	0	0	0	0
Q07021;I3L3Q7;I3L3B0	Complement component 1 Q subcomponent-binding protein, mitochondrial	C1QBP	3	7	7	42.6	31.362	282	282;177;178	0	99.529	18321000	20836000	1	0	0	0	0	0	0	4381400	0	0
E9PGA6;Q9BXJ4	Complement C1q tumor necrosis factor-related protein 3	C1QTNF3-AMACR;C1QTNF3	2	5	5	15.5	31.075	284	284;246	0	68.395	0	0	0	0	0	0	547190000	207270000	5	0	0	0
B4DPQ0;P00736;F5H2D0;F5H1V0;F5H6Y3	Complement C1r subcomponent;Complement C1r subcomponent heavy chain;Complement C1r subcomponent light chain	C1R	5	9	9	14.9	81.889	719	719;705;671;144;156	0	15.368	0	0	0	0	0	0	58019000	57114000	4	0	0	0
Q9GZN8;H7BYU9	UPF0687 protein C20orf27	C20orf27	2	2	2	13.8	19.291	174	174;127	0.0002994	3.7409	4342600	0	1	0	0	0	0	0	0	0	0	0
A0A096LPI6;A0A096LNH5;P0DPI2;A0A0B4J2D5;H7C2G3;H7C1F6;A0A0B4J2H4;A0A096LP73;A0A2R8YDR7;F2Z2Q0;A0A096LP12;A0A096LNJ1;A0A2R8Y6K9	Glutamine amidotransferase-like class 1 domain-containing protein 3A, mitochondrial	C21orf33	13	10	9	47	30.376	279	279;182;268;268;191;184;237;137;190;217;224;106;163	0	26.263	8610100	0	2	4325800	0	0	0	0	0	0	0	0
E9PFF8;Q6NW34;C9J9E3;F8WDL7;F8WBQ8	Uncharacterized protein C3orf17	C3orf17	5	2	2	9.2	26.879	238	238;567;81;113;114	0.0023238	2.3361	0	0	0	2117500	1108000	0	0	0	0	0	0	0
A0A0G2JPR0;P0C0L4;A0A140TA49;A0A140TA44;A0A140TA32;P0C0L5;F5GXS0;A0A140TA29;A0A0G2JL54	Complement C4-A;Complement C4 beta chain;Complement C4-A alpha chain;C4a anaphylatoxin;C4b-A;C4d-A;Complement C4 gamma chain;Complement C4-B;Complement C4 beta chain;Complement C4-B alpha chain;C4a anaphylatoxin;C4b-B;C4d-B;Complement C4 gamma chain	C4A;C4B	9	14	3	7.2	192.87	1744	1744;1744;1698;1698;1698;1744;1698;1698;1698	0	17.598	0	0	0	0	0	0	99423000	0	1	0	0	0
F5GY80;F5H7G1;P07358	Complement component C8 beta chain	C8B	3	3	3	7.4	60.04	529	529;539;591	0	133.77	0	0	0	0	0	0	203330000	0	3	0	0	0
P00918;E5RID5;E5RK37	Carbonic anhydrase 2	CA2	3	14	14	55.4	29.246	260	260;97;101	0	129.68	174080000	179290000	9	0	0	0	0	0	0	29802000	107890000	4
B1ALM3;Q13698	Voltage-dependent L-type calcium channel subunit alpha-1S	CACNA1S	2	2	2	1.7	210.59	1854	1854;1873	0.0056084	1.8781	0	0	0	6049800	3165700	1	0	0	0	791160	0	1
Q9HB71;B2ZWH1	Calcyclin-binding protein	CACYBP	2	16	16	68.4	26.21	228	228;50	0	46.503	7350200	0	2	58561000	0	1	0	0	0	0	0	0
P27708;F8VPD4;H7C2E4;H7C3Z5;H7BZB3	CAD protein;Glutamine-dependent carbamoyl-phosphate synthase;Aspartate carbamoyltransferase;Dihydroorotase	CAD	5	74	74	45.3	242.98	2225	2225;2162;293;269;279	0	323.31	164480000	188870000	16	98212000	50235000	3	380910000	163250000	18	41401000	124710000	13
E9PGZ1;E7EX44;Q05682;C9J813	Caldesmon	CALD1	4	4	4	11.9	61.705	536	536;557;793;459	0	10.816	0	0	0	0	0	0	0	0	0	971500	0	1
P0DP25;P0DP24;P0DP23;H0Y7A7;F8WBR5;M0QZ52;G3V479;G3V361;Q96HY3;E7ETZ0;E7EMB3;G3V226	Calmodulin-2;Calmodulin-3;Calmodulin-1	CALM2;CALM3;CALM1	12	4	4	39.6	16.837	149	149;149;149;187;65;83;83;98;113;150;196;76	0	30.72	8577900	0	1	4204100	0	1	0	0	0	0	0	0
P27797;K7EJB9;K7EL50	Calreticulin	CALR	3	17	17	48.7	48.141	417	417;247;163	0	323.31	80703000	113070000	7	0	0	0	0	0	0	20880000	101450000	8
Q9P1Y5	Calmodulin-regulated spectrin-associated protein 3	CAMSAP3	1	2	2	2.2	134.75	1249	1249	0.00056593	3.1699	0	0	0	0	0	1	0	0	0	0	0	0
Q86VP6;A0A0C4DGH5;H0YH27;F5H6I6;F8WBB8	Cullin-associated NEDD8-dissociated protein 1	CAND1	5	44	44	42.3	136.37	1230	1230;770;442;54;110	0	189.22	163740000	159620000	21	0	0	0	62693000	38590000	5	22963000	73639000	7
P27824;D6RAU8;D6RB85;D6RDP7;H0Y9Q7;D6RGY2;D6RFL1;D6RAQ8;H0Y9H1	Calnexin	CANX	9	20	20	26.4	67.567	592	592;134;144;168;170;308;131;107;189	0	125.48	51579000	74716000	5	398320000	143180000	1	0	0	0	30573000	96133000	7
Q01518;Q5T0R7;Q5T0R6;Q5T0R5;Q5T0R4;Q5T0R3;Q5T0R2;Q5T0R1;Q5T0S3;Q5T0R8;B7Z385;A0A087X0J3;A0A087WZ15;E9PDI2;P40123	Adenylyl cyclase-associated protein 1	CAP1	15	29	29	62.9	51.901	475	475;174;176;179;201;203;208;215;145;58;365;394;394;451;477	0	107.51	7272500	9695700	3	20573000	0	2	30962000	0	0	3384800	0	1
P17655	Calpain-2 catalytic subunit	CAPN2	1	13	13	23.4	79.994	700	700	0	31.672	2278800	0	1	0	0	0	0	0	1	0	0	0
Q14444;G3V153;E9PLA9	Caprin-1	CAPRIN1	3	11	11	22.4	78.365	709	709;628;186	0	40.639	0	0	0	106630000	0	2	0	0	0	0	0	0
P52907	F-actin-capping protein subunit alpha-1	CAPZA1	1	8	8	38.8	32.922	286	286	0	49.9	11043000	16908000	2	1217100	0	1	0	0	0	0	0	2
P47755;C9JUG7;F8W9N7;A0A0D9SET8	F-actin-capping protein subunit alpha-2	CAPZA2	4	6	5	33.6	32.949	286	286;146;174;174	0	21.548	0	0	1	0	0	0	0	0	0	0	0	1
P47756;B1AK85;B1AK87;B1AK88	F-actin-capping protein subunit beta	CAPZB	4	8	8	47.3	31.35	277	277;260;260;301	0	28.11	11811000	0	2	0	0	0	24148000	0	0	0	0	0
Q86X55;K7EQA8;K7EPK1;K7EK20;K7EIQ8;K7EQB9	Histone-arginine methyltransferase CARM1	CARM1	6	14	14	30.4	65.853	608	608;343;161;120;111;176	0	69.644	8497600	13740000	3	114460000	35767000	4	11515000	0	1	4761200	0	2
B4DKY1;P49589;C9JLN0;E9PRS8;E9PLP0	Cysteine--tRNA ligase, cytoplasmic	CARS	5	10	10	15.3	84.277	739	739;748;45;76;128	0	18.2	4391500	0	1	0	0	0	0	0	1	0	0	0
Q9HA77;H0YFF0;A0A087WWV1;F5H579	Probable cysteine--tRNA ligase, mitochondrial	CARS2	4	5	5	10.1	62.223	564	564;176;90;181	0	13.48	8318700	0	1	0	0	0	0	0	0	888770	0	0
A0A0C4DGB5;E9PDE4;E7ES10;E9PCH5;E7EVY3;B7Z574;P20810;E7EQ12;H0Y7F0;H0Y9H6;A0A0A0MR45;E7EQA0;H0YD33;D6RAA8;D6RC54;D6RGF7;D6RBR1;H0Y944;H0YA91;E7EN75;E7EQK6	Calpastatin	CAST	21	7	7	12.1	80.998	754	754;636;642;673;693;694;708;423;436;465;430;431;450;78;91;149;150;288;301;156;156	0	14.262	0	0	0	12263000	0	2	0	0	0	0	0	0
P04040	Catalase	CAT	1	8	8	21.3	59.755	527	527	0	60.107	0	0	1	0	0	0	36598000	0	2	0	0	0
A0A1B0GW38;A0A0U1RQX8;P22681;A0A0U1RR39	E3 ubiquitin-protein ligase CBL	CBL	4	5	5	7.9	95.95	869	869;882;906;862	0	9.8468	0	0	0	12308000	0	1	0	0	0	0	0	0
P16152;E9PQ63;A8MTM1	Carbonyl reductase [NADPH] 1	CBR1	3	14	14	61.7	30.375	277	277;178;222	0	125	46667000	33106000	9	7658900	0	2	22707000	13341000	3	5513800	16767000	6
P0DN79;P35520;H7C2H4;C9JMA6	Cystathionine beta-synthase	CBS	4	8	8	26.9	60.586	551	551;551;224;177	0	31.973	1879900	0	1	3556300	0	1	6852300	0	1	0	0	0
Q13185;S4R2Y4;C9JMM0;B8ZZ43	Chromobox protein homolog 3	CBX3	4	10	10	63.9	20.811	183	183;107;62;101	0	53.524	8367100	19211000	3	0	0	0	0	0	0	0	0	0
Q6P1N0;K7EJY5;K7EMP1	Coiled-coil and C2 domain-containing protein 1A	CC2D1A	3	7	7	9.8	104.06	951	951;378;405	0	13.977	1596700	0	1	4195400	0	1	0	0	0	1095100	0	1
Q8IX12;A0A0C4DGG8;F5H2E6;F5H3E1;F5H1H2;F5H7M9;H0YFJ7	Cell division cycle and apoptosis regulator protein 1	CCAR1	7	13	13	13.1	132.82	1150	1150;1043;772;568;646;171;290	0	33.806	37757000	0	4	47557000	0	1	0	0	0	0	0	0
Q8N163;H0YB24;G3V119;E5RHJ4;E5RFJ3;E5RGU7;H0YC69;H0YC58;A0A087X2B6;E5RHH8	Cell cycle and apoptosis regulator protein 2	CCAR2	10	27	27	43.3	102.9	923	923;615;598;277;162;150;148;183;272;81	0	174.37	55527000	40108000	13	1827000	0	3	4756500	0	1	8862400	20128000	7
Q6YP21;A0A0A0MRN7	Kynurenine--oxoglutarate transaminase 3	CCBL2	2	5	5	14.1	51.4	454	454;262	0	11.002	2392200	0	1	0	0	0	0	0	0	0	0	0
Q96CT7;M0R2F5	Coiled-coil domain-containing protein 124	CCDC124	2	4	4	20.2	25.835	223	223;136	0	8.3564	0	0	1	0	0	0	0	0	0	0	0	0
Q4VC31;C9JQ41;H7C525	Coiled-coil domain-containing protein 58	CCDC58	3	5	5	44.4	16.62	144	144;130;141	0	45.562	1009100	0	1	0	0	0	0	0	0	0	0	0
F8VNY5;Q9P031	Thyroid transcription factor 1-associated protein 26	CCDC59	2	2	2	9.9	21.278	181	181;241	0.0067747	1.8084	0	0	0	0	0	0	0	0	0	445940	1336900	0
A0A2R8Y7B1;Q3V6T2;A0A2R8YGU1;A0A2R8Y4X4;A0A2R8Y4W8;A0A2R8YG73;A0A2U3TZV9;A0A2R8Y7D9;A0A2R8Y6B2;A0A087WXD9;A0A2R8YG52;H0Y470;A0A2R8YCU9;A0A2R8Y885;A0A2R8Y820;H7C2C6;A0A2R8Y4Z5;A0A2R8YD81;H0Y7K3;A0A2R8Y5D7;H0Y7U8;A0A2R8YDS8;A0A2R8Y7D4	Girdin	CCDC88A	23	6	6	4.6	185.48	1604	1604;1871;974;1406;1493;1494;1797;495;526;741;828;888;1108;1113;1135;1202;296;317;374;708;736;930;939	0	16.337	0	0	0	1273500	0	2	0	0	0	0	0	0
G3V5E1;O75909;G3V235;G3V2Q3	Cyclin-K	CCNK	4	2	2	9.3	43.404	378	378;580;109;227	0	5.1148	2186400	2186400	1	0	0	0	0	0	0	0	0	0
P78371;F5GWF6;F8VQ14	T-complex protein 1 subunit beta	CCT2	3	46	46	84.3	57.488	535	535;530;416	0	323.31	247280000	290620000	16	203700000	128300000	2	525580000	192880000	13	60615000	202990000	13
P49368;B4DUR8;Q5SZX6;E9PRC8;E9PQ35;Q5SZW8;E9PM09;Q5SZX9	T-complex protein 1 subunit gamma	CCT3	8	32	32	64	60.533	545	545;500;276;234;144;188;154;161	0	158.71	282430000	224390000	16	37054000	0	1	699780000	273400000	12	58998000	166070000	12
P50991	T-complex protein 1 subunit delta	CCT4	1	38	38	71.4	57.924	539	539	0	323.31	227900000	242180000	18	830170000	0	3	520650000	257170000	9	33548000	142110000	9
P48643;E7ENZ3;B7ZAR1;E9PCA1;D6RIZ7;H0Y914	T-complex protein 1 subunit epsilon	CCT5	6	40	40	79.1	59.67	541	541;486;503;520;44;62	0	323.31	157370000	178010000	13	117350000	0	2	608840000	248040000	9	61992000	189270000	6
P40227;Q92526;J3KRI6	T-complex protein 1 subunit zeta	CCT6A	3	37	37	70.2	58.024	531	531;530;128	0	218.37	174930000	211380000	17	0	0	0	1044700000	442880000	21	35817000	145400000	12
Q99832;F8WAM2;F8WBP8;A0A0D9SG95	T-complex protein 1 subunit eta	CCT7	4	35	35	73.1	59.366	543	543;98;83;83	0	234.87	214880000	218370000	17	17647000	0	3	1123200000	550980000	15	61336000	201040000	10
P50990;H7C4C8;H7C2U0	T-complex protein 1 subunit theta	CCT8	3	40	40	73.2	59.62	548	548;323;107	0	256.97	247110000	309450000	17	104050000	0	1	1293100000	441060000	23	83306000	197920000	14
Q6YHK3	CD109 antigen	CD109	1	3	3	3.6	161.69	1445	1445	0.00029851	3.7178	0	0	0	0	0	0	7550700	0	0	0	0	0
A0A0C4DGH0;Q5ZPR3;H0YLT8;H0YN85;H0YK40;H0YK59;H0YL10	CD276 antigen	CD276	7	3	3	14.9	41.767	388	388;534;132;136;156;165;199	0	28.409	2036400	0	0	0	0	0	0	0	0	0	0	0
O95400	CD2 antigen cytoplasmic tail-binding protein 2	CD2BP2	1	5	5	20.5	37.646	341	341	0	15.568	2037100	0	1	11439000	0	1	0	0	0	375460	0	1
H3BLV0;B1AP13;H7BY55;P08174;B1AP15	Complement decay-accelerating factor	CD55	5	4	4	12.6	35.695	326	326;444;550;381;317	0	4.6495	5662300	0	1	0	0	0	8958600	0	1	0	0	0
E9PJK1;E9PRJ8;H0YDL9;H0YDJ9;E9PIF1;A6NMH8;P60033;E9PM31;H0YEE2	Tetraspanin;CD81 antigen	CD81	9	4	4	37.6	17.963	165	165;209;221;225;242;274;236;92;148	0	80.813	0	0	0	0	0	0	49272000	31120000	4	0	0	0
A6NNI4;A0A2R8Y478;G8JLH6;P21926;A0A087WU13	Tetraspanin;CD9 antigen	CD9	5	3	3	28.9	17.764	159	159;159;251;228;182	0	52.528	0	0	0	0	0	0	4108000	0	1	0	0	0
A0A024QZP7;P06493;A0A087WZZ9;E5RIU6;K7ELV5;G3V317;A0A2R8YEB7;A0A2R8Y644;H0YAZ9;Q9BVE2;E7EUK8;A0A087X209;A0A2R8YD28;F5H6Z0;A0A2R8YF61;A0A2R8Y7W5;A0A2R8Y4Z0;Q96Q40;O94921;Q07002;Q00537;Q14004	Cyclin-dependent kinase 1	CDC2;CDK1	22	10	10	40.4	34.081	297	297;297;224;189;164;39;143;239;260;324;340;418;456;470;915;1099;1308;435;469;474;523;1512	0	31.888	9754900	30806000	1	0	0	0	107240000	46796000	5	1468600	0	1
G5EA36;P30260;F6QPS0;I3L328;I3L394;I3L3H6;I3L2Z8;I3L225	Cell division cycle protein 27 homolog	CDC27	8	8	8	16.3	91.737	823	823;824;343;113;163;233;86;103	0	19.804	0	0	0	16427000	0	0	0	0	0	0	0	0
Q16543;K7EQA9;K7EKQ2;K7EL68;K7EIU0;K7EJ06	Hsp90 co-chaperone Cdc37;Hsp90 co-chaperone Cdc37, N-terminally processed	CDC37	6	12	12	37.8	44.468	378	378;230;353;184;104;60	0	106.28	41736000	45880000	5	66341000	0	1	0	0	0	4691400	0	3
P60953;Q5JYX0;F8WET9;B1AH79;G3V4H1;G3V476;P17081;Q9H4E5	Cell division control protein 42 homolog	CDC42	8	10	9	60.7	21.258	191	191;136;50;86;153;178;205;214	0	32.418	34928000	33516000	4	0	0	0	0	0	0	4352900	0	1
Q99459	Cell division cycle 5-like protein	CDC5L	1	16	16	25.3	92.25	802	802	0	43.311	0	0	3	0	0	0	0	0	0	693130	0	1
Q6P1J9;A0A1B0GUB2;A0A2R8YHB3;A0A2R8Y640	Parafibromin	CDC73	4	10	10	23.5	60.576	531	531;450;385;197	0	18.736	0	0	0	0	0	0	0	0	0	1065400	0	1
P11802;F8VYH9;F8VTV8;F8VWX7;F8VZZ0;F8VZ51;F8W1L8;F8VXD2;F8VYY1;Q96BE9;F8VZ13	Cyclin-dependent kinase 4	CDK4	11	9	8	43.6	33.729	303	303;170;201;203;186;208;115;132;74;111;40	0	24.65	0	0	0	0	0	0	9912600	0	1	0	0	0
Q96JB5;J3QS62;J3QRM1;J3QQY1;J3QL86;J3QL95;J3KRI2;J3KRK4;J3KS63	CDK5 regulatory subunit-associated protein 3	CDK5RAP3	9	6	6	15.6	56.92	506	506;196;272;281;123;103;105;118;124	0	6.5744	977830	0	1	0	0	0	0	0	0	0	0	0
P50750;X6RE90	Cyclin-dependent kinase 9	CDK9	2	4	3	12.4	42.777	372	372;194	0	4.1316	0	0	0	1404100	0	1	0	0	0	0	0	0
J3QRG6;P42771;K7ES20;G3XAG3;K7ENC6;P42772	Cyclin-dependent kinase inhibitor 2A;Cyclin-dependent kinase 4 inhibitor B	CDKN2A;CDKN2B	6	2	2	21	14.968	138	138;156;104;116;121;138	0	8.4029	0	0	0	0	0	0	0	0	0	0	0	1
Q9NXV6;J3KNE1;D6RGD2	CDKN2A-interacting protein	CDKN2AIP	3	11	11	27.2	61.124	580	580;126;135	0	24.037	2497900	5596600	2	12902000	0	1	0	0	0	0	0	1
Q9UKY7;D6R9V8;D6RFH2;D6RDN0;H0Y8K3	Protein CDV3 homolog	CDV3	5	5	5	36.8	27.335	258	258;156;108;108;188	0	76.003	7295700	0	1	7822600	0	1	0	0	0	0	0	0
Q9BXW7;A8MYZ9	Cat eye syndrome critical region protein 5	CECR5	2	5	5	17.3	46.321	423	423;223	0	10.088	0	0	0	0	0	0	0	0	0	1772200	0	2
D6RBW0;A0A087X0P0;Q02224;D6RHK2	Kinesin-like protein;Centromere-associated protein E	CENPE	4	4	4	4.3	130.46	1126	1126;2664;2701;183	0	6.9981	0	0	0	3437300	1798700	1	0	0	0	0	0	0
Q7Z7K6	Centromere protein V	CENPV	1	4	4	20.4	29.946	275	275	0	18.219	8018100	6859100	3	0	0	0	0	0	0	0	0	0
Q5SW79;H0Y2V6;H0Y4T4;E5RIH6;E5RGW7;E5RJT5;E5RFU8;E5RG47;E7EWM2;E7EMW0;Q96L14	Centrosomal protein of 170 kDa	CEP170	11	10	10	8.5	175.29	1584	1584;1558;263;88;103;111;133;175;293;320;293	0	31.29	822710	0	2	28219000	0	2	0	0	0	2133800	0	1
A0A0C4DGS9;Q9Y6K0	Choline/ethanolaminephosphotransferase 1	CEPT1	2	2	2	7.9	31.293	280	280;416	0	11.795	0	0	0	0	0	0	0	0	0	1208600	0	1
P23528;E9PP50;G3V1A4;E9PK25;E9PQB7;E9PS23;E9PLJ3	Cofilin-1	CFL1	7	14	14	78.3	18.502	166	166;159;149;204;122;90;79	0	212.01	260450000	293930000	6	462410000	0	1	61942000	51379000	2	130280000	399050000	9
Q9Y281;F8WDN3;G3V2U0	Cofilin-2	CFL2	3	9	6	62.7	18.736	166	166;58;21	0	21.503	0	0	0	5538400	0	1	0	0	0	1250600	0	0
O15335	Chondroadherin	CHAD	1	4	4	12.5	40.475	359	359	0	9.3273	0	0	0	0	0	0	53640000	21141000	2	0	0	0
Q13111;K7EPA1	Chromatin assembly factor 1 subunit A	CHAF1A	2	4	4	6.2	106.91	956	956;291	0	17.477	0	0	0	0	0	1	0	0	0	0	0	0
Q13112	Chromatin assembly factor 1 subunit B	CHAF1B	1	7	7	19.7	61.492	559	559	0	15.236	3966300	0	2	0	0	0	0	0	0	0	0	0
Q96JM3	Chromosome alignment-maintaining phosphoprotein 1	CHAMP1	1	12	12	18.8	89.098	812	812	0	22.353	10173000	0	1	0	0	0	0	0	0	0	0	0
Q9Y6H1;Q5T1J5	Coiled-coil-helix-coiled-coil-helix domain-containing protein 2;Putative coiled-coil-helix-coiled-coil-helix domain-containing protein CHCHD2P9, mitochondrial	CHCHD2;CHCHD2P9	2	3	3	27.2	15.512	151	151;151	0	39.215	0	0	0	12149000	0	1	0	0	0	0	0	0
C9JRZ6;Q9NX63;F8WAR4;A0A286YEX5	MICOS complex subunit MIC19	CHCHD3	4	11	11	40.1	26.753	232	232;227;241;101	0	43.306	3757100	0	1	83247000	0	2	0	0	0	0	0	1
O14646;A0A1B0GTU9;O14647	Chromodomain-helicase-DNA-binding protein 1;Chromodomain-helicase-DNA-binding protein 2	CHD1;CHD2	3	4	4	2.5	196.69	1710	1710;954;1828	0	5.9679	845460	0	1	0	0	0	0	0	0	0	0	0
A0A087WTM4;Q86WJ1;A0A0A0MSH9;A0A087WWW4;A0A0A0MRH8;A0A1W2PP16	Chromodomain-helicase-DNA-binding protein 1-like	CHD1L	6	9	9	26.5	43.016	377	377;897;797;82;616;219	0	18.417	0	0	0	0	0	0	5169600	0	1	0	0	0
A0A2R8Y425;A0A2R8Y5J0;A0A2R8YFK9;A0A2U3TZM0;A0A2R8YFD8;F5GWX5;A0A2R8Y212;A0A2R8Y521;A0A0C4DGG9;Q14839;A0A2R8YDW2;A0A2R8Y4X2;A0A2R8YD40;A0A2R8YDJ9;A0A2R8YER1;A0A2R8Y8C1;A0A2R8Y7I0;A0A2R8Y7M9;A0A2R8Y5Z7;A0A2R8Y8B3;A0A2R8Y685;A0A2R8YE38;A0A2R8Y5M9;A0A2R8Y445;Q12873;F5H6N4;I3L229;H7C3H7;H7C0J3;F2Z2R5	Chromodomain-helicase-DNA-binding protein 4	CHD4	30	20	20	12.2	215.49	1889	1889;1892;1899;1902;1903;1905;1914;1920;1937;1912;1215;1262;1484;1554;1645;1669;605;560;1425;1147;1377;458;554;249;2000;354;249;277;383;1225	0	43.427	5646800	0	1	38729000	19266000	2	0	0	0	2727100	0	2
Q9P2D1	Chromodomain-helicase-DNA-binding protein 7	CHD7	1	2	1	0.8	335.92	2997	2997	0.0013473	2.752	0	0	0	2816900	1474000	1	0	0	0	0	0	0
Q9H444;Q96CF2	Charged multivesicular body protein 4b	CHMP4B	2	3	3	14.7	24.95	224	224;233	0	8.5018	0	0	0	0	0	0	144230000	0	1	0	0	0
Q9UHD1;E9PPQ5;E9PIZ4;E9PSD5;E9PHZ2;E9PL00;E9PIF7	Cysteine and histidine-rich domain-containing protein 1	CHORDC1	7	7	7	28	37.489	332	332;184;116;120;144;39;117	0	16.28	16128000	30022000	1	54442000	0	2	0	0	0	1548500	0	2
Q6FI81;H3BV90;H3BT65;H3BUG4;H3BPG7;H3BTZ8;H3BQ23	Anamorsin	CIAPIN1	7	6	6	26.9	33.582	312	312;246;266;188;239;72;129	0	13.773	0	0	0	0	0	0	0	0	0	796300	0	0
A0A0A0MQR4;I3L2J0;Q96RK0	Protein capicua homolog	CIC	3	2	2	1.2	163.68	1606	1606;2514;1608	0	4.833	0	0	0	1899300	993840	1	0	0	0	0	0	0
K7EPJ4;Q8IUL8	Cartilage intermediate layer protein 2;Cartilage intermediate layer protein 2 C1;Cartilage intermediate layer protein 2 C2	CILP2	2	13	13	13.9	126.86	1162	1162;1156	0	50.34	0	0	0	0	0	0	304750000	137560000	8	0	0	0
Q969X6;H3BPD7;H3BSH7;I3L4T9;J3KSI1;J3KSE6;J3KTR0;A0A0J9YXV4;A0A0J9YWM9	Cirhin	CIRH1A	9	5	5	10.2	76.889	686	686;148;700;182;198;78;142;396;511	0	22.874	0	0	1	0	0	0	0	0	0	0	0	0
Q8N5K1;A0A2R8Y540;I3L1N9;D6RCF4	CDGSH iron-sulfur domain-containing protein 2	CISD2	4	6	6	31.1	15.278	135	135;40;47;145	0	9.7151	1135600	0	0	0	0	0	0	0	0	0	0	0
H0Y5D5;F5H2X7;Q9ULV3;Q9BTG3;Q5SYW2	Cip1-interacting zinc finger protein	CIZ1	5	6	6	13.7	91.124	820	820;954;898;837;870	0	10.496	1526000	0	1	0	0	0	0	0	0	0	0	0
Q8WWK9;C9J7Y4	Cytoskeleton-associated protein 2	CKAP2	2	3	3	6.3	76.986	683	683;97	0	5.3733	0	0	0	6553300	0	1	0	0	0	0	0	0
Q07065	Cytoskeleton-associated protein 4	CKAP4	1	24	24	50.5	66.022	602	602	0	203.63	25472000	24206000	7	3616300	0	1	0	0	0	1856500	7491200	2
Q14008;E9PQH5;H0YDX5;H0YCF6;H0YEK7	Cytoskeleton-associated protein 5	CKAP5	5	30	30	18.5	225.49	2032	2032;151;203;166;190	0	78.884	19814000	18959000	3	0	0	0	0	0	0	3567100	0	3
P12277;G3V4N7;H0YJG0;G3V461;H0YJK0;G3V2I1	Creatine kinase B-type	CKB	6	25	25	66.7	42.644	381	381;217;179;128;90;58	0	323.31	264830000	282710000	11	609210	0	2	0	0	1	40009000	145830000	8
P12532;F8WCN3;C9JSQ1;C9JT96;C9J995;C9J8F6;C9J6W7;C9JJX8;P17540	Creatine kinase U-type, mitochondrial	CKMT1A;CKMT1B	9	12	12	30.9	47.036	417	417;298;241;221;129;148;203;103;419	0	141.25	15927000	25081000	4	0	0	0	0	0	0	0	0	1
H0Y5T1;F8WA11;Q7Z460;C9J151;C9JP76	CLIP-associating protein 1	CLASP1	5	13	10	15.3	139.93	1275	1275;1478;1538;150;110	0	56.972	1682400	0	1	1575500	0	1	0	0	0	0	0	0
E3W994;A0A0U1RQI6;E7ERI8;E7EW49;J3KR49;O75122;B3KR06;E7ENG2;H7C5M8;H7C4X8;C9J668;H7C4I5;D6RBU8	CLIP-associating protein 2	CLASP2	13	14	14	15.6	138.86	1273	1273;1304;1513;1514;1293;1294;454;458;220;184;178;205;233	0	38.699	0	0	0	4517200	0	1	0	0	0	0	0	0
Q9Y240;V9H0X6	C-type lectin domain family 11 member A	CLEC11A	2	4	4	15.2	35.694	323	323;245	0	11.111	0	0	0	0	0	0	118430000	0	0	0	0	0
O00299	Chloride intracellular channel protein 1	CLIC1	1	16	16	67.6	26.922	241	241	0	93.636	21271000	33883000	6	0	0	0	14825000	0	2	6045700	23948000	7
Q9Y696	Chloride intracellular channel protein 4	CLIC4	1	5	5	30	28.772	253	253	0	23.593	13354000	13354000	2	0	0	0	0	0	0	0	0	0
Q14677;H0YD52;P51826	Clathrin interactor 1	CLINT1	3	5	5	12.2	68.259	625	625;133;1226	0	6.7835	0	0	0	92001000	0	1	0	0	0	0	0	0
P30622;J3KP58;F5H6A0;F5H0N7;F5H1T5;F6VGP8	CAP-Gly domain-containing linker protein 1	CLIP1	6	4	4	3.5	162.24	1438	1438;1316;803;1013;350;428	0	10.465	0	0	0	8060100	0	0	0	0	0	0	0	0
E9PMI6;E9PJF4;J3KN38;P54105;E9PQ83	Methylosome subunit pICln	CLNS1A	5	4	4	37.7	18.259	167	167;179;203;237;49	0	11.798	0	0	1	0	0	0	0	0	0	2819600	0	1
Q16740;M0R208;M0QYV5	ATP-dependent Clp protease proteolytic subunit, mitochondrial;ATP-dependent Clp protease proteolytic subunit	CLPP	3	4	4	23.1	30.18	277	277;190;143	0	11.79	10575000	0	2	0	0	0	0	0	0	0	0	0
O96005;K7EJ16;K7EQQ1	Cleft lip and palate transmembrane protein 1	CLPTM1	3	2	2	2.5	76.096	669	669;152;171	0	4.4151	0	0	0	2339600	1224200	1	0	0	0	0	0	0
Q5SR54;O94985	Calsyntenin-1;Soluble Alc-alpha;CTF1-alpha	CLSTN1	2	2	2	2.8	88.039	782	782;981	0	4.2861	0	0	0	0	0	0	12623000	4975100	2	0	0	0
P09496;F8WF69;C9J8P9	Clathrin light chain A	CLTA	3	3	3	10.5	27.076	248	248;260;196	0.00030102	3.7982	5323700	0	1	42782000	0	1	0	0	0	0	0	0
P09497;H0Y9Q6;D6RJD1	Clathrin light chain B	CLTB	3	3	3	12.2	25.19	229	229;81;125	0	6.1822	770160	0	1	0	0	0	0	0	0	0	0	0
A0A087WVQ6;Q00610;J3KS13;K7EJJ5;J3KSQ2;J3QL20;J3KRF5;F5H5N6;A0A087WV74;A0A087WXH4	Clathrin heavy chain;Clathrin heavy chain 1	CLTC	10	78	78	50.6	192.06	1679	1679;1675;612;222;122;97;131;169;369;463	0	323.31	205610000	233010000	23	142040000	65185000	3	469440000	252260000	19	98324000	352200000	29
P10909;H0YC35;H0YAS8;H0YLK8;E7ERK6;E5RG36;E5RGB0;E5RH61;E5RJZ5;E7ETB4	Clusterin;Clusterin beta chain;Clusterin alpha chain;Clusterin	CLU	10	16	16	32.7	52.494	449	449;284;140;297;204;82;129;135;139;271	0	181.9	0	0	0	0	0	0	795990000	334350000	16	0	0	0
K7EIG1;Q9Y5I4	Clustered mitochondria protein homolog	CLUH	2	20	20	22.1	140.49	1251	1251;1007	0	53.539	3892800	0	2	0	0	0	3966300	0	1	1601800	0	1
Q8NFW8;F5H296;F5GYM0	N-acylneuraminate cytidylyltransferase	CMAS	3	6	6	22.6	48.379	434	434;88;97	0	14.275	0	0	0	4739500	0	0	0	0	0	0	0	0
Q96DG6	Carboxymethylenebutenolidase homolog	CMBL	1	8	8	34.3	28.048	245	245	0	14.89	6736300	0	1	0	0	0	0	0	0	0	0	0
P30085;Q5T0D2	UMP-CMP kinase	CMPK1	2	9	9	50.5	22.222	196	196;169	0	20.438	7104700	0	3	0	0	0	0	0	0	0	0	0
Q8N1G2;Q5T7F5	Cap-specific mRNA (nucleoside-2-O-)-methyltransferase 1	CMTR1	2	8	8	11.4	95.32	835	835;372	0	13.856	0	0	0	6569400	0	0	0	0	0	0	0	0
Q8N3K9	Cardiomyopathy-associated protein 5	CMYA5	1	2	2	0.6	449.21	4069	4069	0.0023047	2.2739	0	0	0	46983000	0	1	0	0	0	0	0	0
P62633	Cellular nucleic acid-binding protein	CNBP	1	13	13	67.2	19.463	177	177	0	251.16	78854000	50827000	2	197030000	55479000	6	0	0	0	6430200	17670000	5
Q96KP4;J3QKT2;J3KSV5;A0A087WYZ1;J3QQN6;J3QR27;J3QLU1;A0A087WVS2;J3QKQ0;J3QRD0;J3QL02;J3KRD5;J3QRH4;J3KSS4;J3QRP4;J3QRA8	Cytosolic non-specific dipeptidase	CNDP2	16	7	7	18.7	52.878	475	475;249;149;157;89;122;123;124;128;134;138;88;204;55;89;138	0	15.081	5686900	0	1	0	0	0	0	0	0	5049200	0	2
A5YKK6;H3BNB1;H3BVC9;H3BMZ2;H3BMH0;H3BT18;H3BTH2;H3BU44;H3BR89	CCR4-NOT transcription complex subunit 1	CNOT1	9	25	25	13	266.94	2376	2376;185;241;439;277;62;68;96;193	0	56.097	3744300	8336500	2	40970000	0	3	0	0	1	667980	0	1
H7C3F5;A0A2H2FJL5;B7Z6J7;O75175;A0A2R8Y691;A0A2R8Y4W0;H0Y5X7;A0A0G2JNJ7;H7C148	CCR4-NOT transcription complex subunit 3	CNOT3	9	2	2	5.4	58.866	571	571;571;718;753;156;156;288;375;455	0	8.8387	0	0	0	8255500	4319900	1	0	0	0	0	0	0
P09543;K7EN66;C9K0L8;K7ERZ0;K7ERC4	2,3-cyclic-nucleotide 3-phosphodiesterase	CNP	5	4	4	16.6	47.578	421	421;120;144;153;164	0	17.143	2030000	0	1	0	0	0	0	0	0	0	0	0
F8W031;F8VP03;F8VXJ7;Q9Y2B0;H0YIH9;F8W1U5;F8W1K5	Protein canopy homolog 2	CNPY2	7	6	4	23.2	29.224	263	263;105;168;182;41;82;102	0	10.364	9370700	0	3	0	0	0	0	0	0	4229700	0	2
Q13057;K7ES73;K7EN91;K7ESK6;K7EP09;K7EPC2;K7EPT0	Bifunctional coenzyme A synthase;Phosphopantetheine adenylyltransferase;Dephospho-CoA kinase	COASY	7	5	5	13.1	62.328	564	564;147;219;128;90;96;98	0	19.36	0	0	1	0	0	0	0	0	0	407800	0	1
A0A2U3TZE7;O43405;H0YJW4;G3V4C4;A0A2R8Y3T0;G3V5X3;G3V5V4;H0YJJ0;G3V5G6	Cochlin	COCH	9	20	20	39.8	66.299	615	615;550;434;438;513;202;193;55;80	0	170.99	0	0	0	0	0	0	2300000000	777240000	21	0	0	0
D6RGG3;Q99715;A0A087X0A8;H0Y4P7;H0Y5N9	Collagen alpha-1(XII) chain	COL12A1	5	7	7	2.9	333.2	3062	3062;3063;1874;638;756	0	14.107	0	0	0	0	0	0	16027000	0	1	0	0	0
Q05707;J3QT83;Q4G0W3;A0A0A0MQT7;H0YBB2	Collagen alpha-1(XIV) chain	COL14A1	5	14	14	10.4	193.51	1796	1796;843;534;757;336	0	31.026	0	0	0	0	0	0	60589000	0	4	0	0	0
P02452;CON__Q862S4	Collagen alpha-1(I) chain	COL1A1	2	7	7	6.1	138.94	1464	1464;114	0	19.235	0	0	0	0	0	0	11088000	0	3	0	0	0
A0A087WTA8;P08123	Collagen alpha-2(I) chain	COL1A2	2	6	6	5.1	129.15	1364	1364;1366	0	19.554	0	0	0	0	0	0	55007000	21680000	5	0	0	0
P02458	Collagen alpha-1(II) chain;Collagen alpha-1(II) chain;Chondrocalcin	COL2A1	1	14	14	10.5	141.78	1487	1487	0	136.53	0	0	0	0	0	0	468550000	174230000	13	0	0	0
P02462;P29400	Collagen alpha-1(IV) chain;Arresten	COL4A1	2	5	5	3.6	160.61	1669	1669;1685	0	151.24	0	0	0	0	0	0	58440000	52303000	3	0	0	0
P08572;A2A352	Collagen alpha-2(IV) chain;Canstatin	COL4A2	2	8	8	5.4	167.55	1712	1712;105	0	24.201	0	0	0	14214000	0	1	390520000	141520000	6	0	0	0
A0A087X0S5;P12109	Collagen alpha-1(VI) chain	COL6A1	2	5	5	7.1	108.34	1026	1026;1028	0	24.852	0	0	0	0	0	0	120140000	46144000	4	0	0	0
E7ENL6;P12111	Collagen alpha-3(VI) chain	COL6A3	2	10	10	5	278.11	2569	2569;3177	0	21.553	0	0	0	0	0	0	174220000	0	5	0	0	0
P20849	Collagen alpha-1(IX) chain	COL9A1	1	2	2	2.6	91.868	921	921	0.00056738	3.1976	0	0	0	0	0	0	11459000	0	1	0	0	0
Q8NBJ5;M0QX72;M0QYH0	Procollagen galactosyltransferase 1	COLGALT1	3	11	11	18.8	71.635	622	622;218;138	0	65.717	1695800	0	3	34824000	0	1	7381800	0	1	0	0	1
P21964;E7EMS6;E7EUU8;F8WBW9;H7BZ45	Catechol O-methyltransferase	COMT	5	6	6	32.5	30.037	271	271;223;235;199;152	0	31.846	3700100	0	1	0	0	0	0	0	0	0	0	0
P53621	Coatomer subunit alpha;Xenin;Proxenin	COPA	1	43	43	41.3	138.34	1224	1224	0	128.98	17995000	17639000	7	0	0	0	36791000	16582000	4	3692500	0	1
P53618;E9PP73;E9PP63;E9PKQ1	Coatomer subunit beta	COPB1	4	16	16	24.1	107.14	953	953;485;132;137	0	47.163	6442900	12572000	2	0	0	0	41078000	20368000	2	0	0	0
P35606;H0Y938;D6R997;D6RBZ7;D6RCL6;D6RBG7;D6RBT6;H0YAC7	Coatomer subunit beta	COPB2	8	22	22	33.3	102.49	906	906;177;152;77;86;89;111;118	0	182.01	27858000	21502000	8	7499700	0	1	15678000	10283000	2	3913700	10195000	3
Q9Y678;H0Y8X7;H0Y8G2	Coatomer subunit gamma-1	COPG1	3	25	25	41	97.717	874	874;188;76	0	74.999	17534000	21409000	5	0	0	0	24217000	11623000	2	843790	0	1
Q9UNS2;H7C3P9;C9JLV5;J3QKR0;K7ES36;J3QL22;J3QS85;J3KTQ1	COP9 signalosome complex subunit 3	COPS3	8	5	5	15.1	47.873	423	423;345;318;116;122;20;31;107	0	51.975	21791000	32080000	2	0	0	0	0	0	0	0	0	0
D6RAX7;Q9BT78;D6RFN0;D6RD63	COP9 signalosome complex subunit 4	COPS4	4	10	10	32.1	47.726	420	420;406;438;275	0	54.042	0	0	0	0	0	0	9578700	0	1	3190600	0	1
E7EM64;Q7L5N1	COP9 signalosome complex subunit 6	COPS6	2	3	3	9.5	36.064	326	326;327	0	5.115	0	0	0	0	0	0	20761000	8182700	1	0	0	0
F5H4U8;F5H7C6;F5GYF7;F5H248;Q9UBW8;F5H4Z0;F5H3M6;G3XAP1;F5GXT7	COP9 signalosome complex subunit 7a	COPS7A	9	3	3	28.8	13.663	125	125;192;212;262;275;56;60;62;71	0	5.474	0	0	0	0	0	0	4378900	0	1	0	0	0
E9PGT6;Q99627;H7C3S9	COP9 signalosome complex subunit 8	COPS8	3	5	5	42.2	19.344	173	173;209;83	0	15.553	0	0	0	0	0	0	28681000	11018000	4	0	0	0
Q9ULV4;B4E3S0;H0YHL7;F8W1H8;F8VUX3;F8VSA4;F8VRE9;F8VTT6;F8VVB7;F8VV53;J3QLV6;J3KSS5;Q6QEF8	Coronin-1C;Coronin	CORO1C	13	18	18	47.3	53.248	474	474;369;165;151;159;162;163;169;181;125;432;471;472	0	71.732	11814000	16153000	2	0	0	1	39165000	12344000	1	1134500	0	0
A0A0A6YYL4;P57737;I3L167;I3L2Y6;I3L1M1;I3NI06;I3L426;I3L1G9;E7EP81;I3L359;I3L351;I3L442	Coronin;Coronin-7	CORO7-PAM16;CORO7	12	10	10	16.4	114.16	1048	1048;925;535;156;161;201;206;219;367;114;119;190	0	28.297	1010300	0	0	20333000	0	1	0	0	0	0	0	0
P13073;Q86WV2;H3BN72;H3BNV9;H3BNI5;H3BPG0	Cytochrome c oxidase subunit 4 isoform 1, mitochondrial	COX4I1	6	3	3	20.1	19.576	169	169;83;126;139;43;108	0	8.2119	13768000	0	0	0	0	0	0	0	0	2685900	0	1
P20674;H3BRM5;H3BV69;H3BNX8	Cytochrome c oxidase subunit 5A, mitochondrial	COX5A	4	5	5	41.3	16.762	150	150;69;111;153	0	20.386	661920	0	2	0	0	0	0	0	0	0	0	0
P10606	Cytochrome c oxidase subunit 5B, mitochondrial	COX5B	1	6	6	30.2	13.696	129	129	0	19.985	82513000	73839000	4	74752000	0	1	0	0	0	11280000	38993000	2
P14854;K7EQD3	Cytochrome c oxidase subunit 6B1	COX6B1	2	4	4	75.6	10.192	86	86;40	0	22.975	1997400	0	1	0	0	0	0	0	0	0	0	1
P09669	Cytochrome c oxidase subunit 6C	COX6C	1	2	2	21.3	8.7813	75	75	0.0042131	2.0332	4979000	0	1	0	0	0	0	0	0	0	0	0
D6R9C3;H0UI06;P14406;D6RIE3;D6RGV5	Cytochrome c oxidase subunit 7A2, mitochondrial	COX7A2	5	2	2	64.2	5.8468	53	53;115;83;91;103	0	5.3184	2439400	2439400	1	0	0	0	0	0	0	0	0	0
P16870;D6RF88;C9JE88;D6R930	Carboxypeptidase E	CPE	4	4	4	12	53.15	476	476;139;147;157	0	9.0419	0	0	0	0	0	0	97422000	38397000	4	0	0	0
B0QZ18;Q99829;F2Z2V0;A6PVH9;E7ENH5;Q5JX58;Q5JX59;Q5JX60;Q5JX44;Q5JX45;Q5JX56;Q5JX55;H0Y524;Q5JX61;Q5JX52;Q5JX54;Q5JX57;E7EV27;Q5JX53	Copine-1	CPNE1	19	12	12	28.6	59.717	542	542;537;533;481;427;201;209;231;304;386;174;152;208;213;305;136;137;138;66	0	27.96	19422000	21062000	3	0	0	0	0	0	0	0	0	0
O75131;A0A087WYQ3;A0A087WUS8;A0A087WXR6;E5RHZ0;H0YB26;E5RFT7;A0A0G2JMP5;Q96FN4;Q8IYJ1;Q96A23;O95741;Q9HCH3;Q9UBL6	Copine-3	CPNE3	14	11	11	25	60.13	537	537;234;135;139;153;262;79;8;548;553;557;557;593;633	0	32.083	8226700	13575000	3	2559600	0	1	9458700	0	1	0	0	0
E7ENV7;Q86YQ8	Copine-8	CPNE8	2	3	2	7.4	62.233	552	552;564	0	4.283	0	0	0	0	0	0	5066700	1997000	1	0	0	0
P36551;H0YA22;D6RER6	Oxygen-dependent coproporphyrinogen-III oxidase, mitochondrial	CPOX	3	12	12	33	50.151	454	454;70;175	0	71.29	1254400	0	2	0	0	0	0	0	0	4620900	0	2
Q10570;E9PIM1;A0A087X101	Cleavage and polyadenylation specificity factor subunit 1	CPSF1	3	11	11	12.1	160.88	1443	1443;148;204	0	24.931	0	0	0	0	0	0	3089400	0	1	0	0	0
F8WJN3;Q16630;F8W084	Cleavage and polyadenylation specificity factor subunit 6	CPSF6	3	8	8	22.6	52.269	478	478;551;107	0	22.983	46580000	0	1	0	0	0	0	0	0	0	0	0
F5H669;Q8N684;F5H6M0;F5H047;J3QT54;F5H5B7;F5H1W4;F5H2K8;F5H6P5;F5H6A8;F5GXA3;C9JM38;C9J286;C9J323	Cleavage and polyadenylation specificity factor subunit 7	CPSF7	14	7	7	26.2	41.265	374	374;471;219;288;204;93;98;100;101;101;102;138;143;145	0	27.6	13268000	0	1	10514000	0	1	0	0	0	0	0	0
P50416	Carnitine O-palmitoyltransferase 1, liver isoform	CPT1A	1	2	2	3.2	88.367	773	773	0	5.7179	0	0	0	0	0	1	0	0	0	0	0	0
A0A1B0GTB8;A0A1B0GWC0;A0A1B0GVF3;P23786;A0A1B0GV75;A0A1B0GTM0;A0A1B0GUD9	Carnitine O-palmitoyltransferase 2, mitochondrial	CPT2	7	7	7	20.3	71.181	635	635;647;670;658;598;223;81	0	13.851	0	0	0	0	0	0	0	0	0	0	0	1
Q9H3G5;H7C0X5;H7C218;C9J6L4;C9JI22;C9JLV0	Probable serine carboxypeptidase CPVL	CPVL	6	6	6	12.6	54.163	476	476;180;141;100;141;244	0	15.281	0	0	1	0	0	0	51967000	22427000	2	0	0	0
Q96SM3	Probable carboxypeptidase X1	CPXM1	1	3	3	5.4	81.667	734	734	0	13.714	0	0	0	0	0	0	9771900	3851400	1	0	0	0
B7Z8V9;Q9H336	Cysteine-rich secretory protein LCCL domain-containing 1	CRISPLD1	2	2	2	6.7	35.055	312	312;500	0.00055804	3.0272	0	0	0	0	0	0	11561000	4556500	2	0	0	0
P46108;I3L297	Adapter molecule crk	CRK	2	4	4	18.4	33.83	304	304;223	0	8.831	0	0	0	3596800	0	2	1675800	0	1	0	0	0
P46109	Crk-like protein	CRKL	1	4	4	18.8	33.777	303	303	0	46.007	3036600	0	2	24183000	14683000	3	0	0	0	0	0	1
Q08257;A6NP24;C9JH92	Quinone oxidoreductase	CRYZ	3	8	8	31.6	35.206	329	329;243;206	0	25.11	8833800	16550000	2	0	0	0	0	0	0	0	0	0
B4DJV2;O75390;A0A0C4DGI3;F8VPA1;F8VPF9;F8W1S4;F8W4S1;H0YH82;F8VRP1;F8VX68;H0YIC4;F8VRI6;F8VTT8;F8VZK9;F8VX07;F8VWQ5;F8VR34;F8W642;F8W0J2;F8VU34	Citrate synthase;Citrate synthase, mitochondrial	CS	20	17	17	43.5	50.431	453	453;466;400;144;140;157;178;190;117;120;123;140;149;80;114;132;146;66;75;142	0	91.515	150480000	90902000	9	103840000	0	0	0	0	0	51119000	105780000	7
O75534;E9PLT0;E9PLD4;E9PKN4	Cold shock domain-containing protein E1	CSDE1	4	23	23	31.7	88.884	798	798;668;94;46	0	169.82	7898900	24776000	2	28510000	0	2	17503000	0	1	675990	0	1
P55060	Exportin-2	CSE1L	1	36	36	40.8	110.42	971	971	0	209.95	39597000	61673000	10	37029000	23882000	2	71021000	36145000	3	21167000	69381000	4
P41240;H3BUM9;H3BN15;H3BU69	Tyrosine-protein kinase CSK	CSK	4	7	7	19.1	50.704	450	450;110;64;68	0	17.307	14901000	15117000	3	0	0	0	0	0	0	0	0	1
H0Y5S9;H0Y682;P49674	Casein kinase I isoform epsilon	CSNK1E	3	4	4	38.7	12.867	119	119;144;416	0	5.3668	0	0	0	4129800	2161000	1	0	0	0	1399300	0	1
A0A2R8YF43;A0A2R8YD58;E7EU96;Q8NEV1;P68400;A0A2R8Y4D6;A0A2R8Y4H0;A0A2R8YDP2;A0A2R8Y5A0;A0A2R8YFU2;A0A2R8YEW1;V9GYA2;A0A2R8Y3W6;A0A2R8Y797;A0A2R8YEL7;V9GY80;A0A2R8YF47;A0A2R8YCK2;A0A087WY74;A0A2R8YDY7;A0A2R8Y7T1	Casein kinase II subunit alpha 3;Casein kinase II subunit alpha	CSNK2A1;CSNK2A3	21	4	4	18.2	41.79	363	363;376;385;391;391;207;256;354;354;374;133;144;74;86;88;92;94;117;118;131;152	0	14.025	9899600	0	1	0	0	0	0	0	0	0	0	0
F8VW96;Q16527;F8VQR7	Cysteine and glycine-rich protein 2	CSRP2	3	5	5	25.5	26.736	243	243;193;187	0	13.887	710690	0	1	0	0	0	0	0	0	0	0	0
P04080;A0A1W2PQG6;A0A1W2PS52	Cystatin-B	CSTB	3	3	3	45.9	11.139	98	98;54;83	0	15.089	10110000	0	1	0	0	0	0	0	0	0	0	0
Q05048;A0A0A0MSZ9;A3KFI9	Cleavage stimulation factor subunit 1	CSTF1	3	6	6	16.2	48.357	431	431;345;142	0	20.232	0	0	0	32316000	0	1	20636000	8341800	1	0	0	0
E9PID8;E7EWR4;P33240;A0A0A0MT56	Cleavage stimulation factor subunit 2	CSTF2	4	8	8	28.8	46.665	438	438;597;577;225	0	47.231	366260	0	3	24867000	0	1	0	0	0	0	0	1
Q12996;E9PJ06;E9PLP8;H0YE74	Cleavage stimulation factor subunit 3	CSTF3	4	14	14	25.7	82.921	717	717;61;185;91	0	46.311	0	0	1	0	0	0	8234800	0	2	0	0	1
Q13363;H0Y8W7;D6RAX2;H0Y9M9;E9PGB1;E7ESU7;H0Y8U5;E7EPF8;E7EUB3	C-terminal-binding protein 1	CTBP1	9	8	8	26.4	47.535	440	440;287;186;145;145;171;184;202;168	0	25.012	0	0	0	0	0	0	4255200	0	1	0	0	0
Q5SQP8;P56545;A0A087WYL1	C-terminal-binding protein 2	CTBP2	3	7	5	17.9	56.101	513	513;445;117	0	18.04	9357400	0	0	6803600	0	1	4949200	0	1	0	0	0
P35221;G3XAM7;E5RJ41;E5RIB1;E5RHV7;E5RGY6;E5RG03;E5RJZ2;E5RIT8;E5RFM3;E5RJL0;E5RFM5;E5RIE0;E5RJP7;E5RGD2;A0A0A0MTJ6;A0A0A0MRI5	Catenin alpha-1	CTNNA1	17	10	10	19.8	100.07	906	906;841;161;215;123;139;156;37;55;94;101;110;117;119;128;476;569	0	34.013	3263200	0	3	9013900	0	1	0	0	0	0	0	0
P26232;C9J144;C9IZ88	Catenin alpha-2	CTNNA2	3	2	1	3.7	105.31	953	953;66;117	0.00029577	3.6055	2585000	0	1	0	0	0	0	0	0	0	0	0
A0A2R8Y804;A0A2R8Y543;A0A2R8Y5C3;A0A2R8Y750;A0A2R8Y5Z1;B4DGU4;A0A2R8YCH5;A0A2R8Y7Z0;A0A2R8Y5A3;P35222;A0A2R8Y6G0;A0A2R8Y815;A0A2R8YG06	Catenin beta-1	CTNNB1	13	10	10	18.8	77.206	702	702;715;737;744;752;774;779;780;783;781;367;186;146	0	21.239	2704600	0	1	0	0	0	0	0	0	0	0	0
C9JZR2;O60716;H0YC95;E9PKY0;E9PRE2;E9PKL1	Catenin delta-1	CTNND1	6	14	14	21.5	104.85	938	938;968;123;126;261;128	0	53.075	0	0	1	26196000	0	3	0	0	0	0	0	0
P17812	CTP synthase 1	CTPS1	1	25	25	43	66.69	591	591	0	153.52	54895000	56185000	9	0	0	0	9174200	0	2	11578000	32706000	5
Q6PD62;H0YCE8	RNA polymerase-associated protein CTR9 homolog	CTR9	2	5	5	5.4	133.5	1173	1173;300	0	13.063	5859600	0	1	9811100	0	1	0	0	0	0	0	0
P07858;E9PR54;E9PJ67;E9PCB3;E9PKQ7;E9PNL5;E9PHZ5;E9PLY3;E9PSG5;E9PQM1;R4GMQ5;E9PS78	Cathepsin B;Cathepsin B light chain;Cathepsin B heavy chain	CTSB	12	5	5	20.6	37.821	339	339;98;101;110;136;143;148;165;170;175;76;92	0	18.564	0	0	1	0	0	0	52678000	0	1	0	0	0
P53634;H0YCY8	Dipeptidyl peptidase 1;Dipeptidyl peptidase 1 exclusion domain chain;Dipeptidyl peptidase 1 heavy chain;Dipeptidyl peptidase 1 light chain	CTSC	2	2	2	7.6	51.853	463	463;244	0	6.2338	2796200	0	1	0	0	0	0	0	0	0	0	0
A0A1B0GW44;A0A1B0GV23;A0A1B0GVD5;A0A1B0GWE8;P07339;A0A1B0GVP3;A0A1B0GU92;A0A1B0GU03;H7C1V0;F8W787;F8WD96;C9JH19;H7C469;A0A1B0GVF1	Cathepsin D;Cathepsin D light chain;Cathepsin D heavy chain	CTSD	14	6	6	15.3	43.688	405	405;406;409;410;412;405;557;582;189;199;276;299;336;73	0	10.577	0	0	0	0	0	0	19105000	0	0	0	0	0
P07711;Q5T8F0	Cathepsin L1;Cathepsin L1 heavy chain;Cathepsin L1 light chain	CTSL	2	2	2	9.3	37.564	333	333;225	0.00029525	3.5937	0	0	0	0	0	0	12194000	4806200	1	0	0	0
O60911	Cathepsin L2	CTSV	1	3	3	12.9	37.329	334	334	0	8.9249	0	0	0	0	0	0	30789000	12135000	2	0	0	0
Q14247;H0YEV2;H0YCD9	Src substrate cortactin	CTTN	3	18	18	34.2	61.585	550	550;128;265	0	51.341	10829000	0	3	111200000	0	4	0	0	0	0	0	0
A0A0C4DGX4;Q13616	Cullin-1	CUL1	2	13	13	17.4	87.387	752	752;776	0	23.715	17674000	0	2	0	0	0	15080000	0	1	1161700	0	1
A0A0A0MTN0;Q13617;Q5T2B5;Q5T2B7	Cullin-2	CUL2	4	11	11	14.6	88.505	758	758;745;706;90	0	17.628	0	0	0	693960	0	1	5740000	0	0	0	0	0
Q13618;A0A087WTG3;H7C399;A0A087X1R9;H7C1L6	Cullin-3	CUL3	5	8	8	14.5	88.929	768	768;342;111;55;192	0	20.285	0	0	0	0	0	0	33609000	11435000	1	0	0	0
Q13619;A0A0A0MR50;A0A087WWN2	Cullin-4A	CUL4A	3	11	11	16.6	87.679	759	759;667;174	0	27.851	0	0	0	2824100	0	1	4620200	0	1	0	0	1
K4DI93;Q13620;A6NE76	Cullin-4B	CUL4B	3	11	5	13.8	102.75	900	900;913;234	0	9.5895	0	0	0	2465700	0	1	0	0	0	0	0	0
C9IZG4;O60888;C9IZQ5	Protein CutA	CUTA	3	2	2	23.7	14.401	135	135;179;155	0	4.5369	6459300	0	0	0	0	0	0	0	0	0	0	0
Q9NTM9;Q5TCZ7;A0A0B4J226	Copper homeostasis protein cutC homolog	CUTC	3	2	2	12.5	29.341	273	273;144;194	0	5.1747	3317200	0	0	0	0	0	0	0	0	0	0	0
P39880;A0A2R8Y852;A0A2R8YDI1;Q13948	Homeobox protein cut-like 1	CUX1	4	7	7	8.4	164.19	1505	1505;1460;1358;678	0	26.221	0	0	0	1823900	0	2	0	0	0	0	0	0
P00387;B1AHF3	NADH-cytochrome b5 reductase 3;NADH-cytochrome b5 reductase 3 membrane-bound form;NADH-cytochrome b5 reductase 3 soluble form	CYB5R3	2	6	6	23.6	34.234	301	301;147	0	21.487	0	0	0	0	0	0	0	0	0	1939800	0	2
P08574	Cytochrome c1, heme protein, mitochondrial	CYC1	1	5	5	23.1	35.422	325	325	0	16.357	0	0	0	0	0	0	0	0	0	0	0	1
C9JFR7;P99999;CON__P62894	Cytochrome c	CYCS	3	9	9	58.4	11.333	101	101;105;105	0	63.699	26246000	32666000	4	35001000	0	2	0	0	0	1200900	0	2
Q7L576;A0A0G2JR96;A0A0G2JQT1;H0YL50	Cytoplasmic FMR1-interacting protein 1	CYFIP1	4	13	13	11.7	145.18	1253	1253;862;862;176	0	34.993	0	0	0	0	0	0	18144000	0	1	1366500	0	2
A0A0C4DFL7;Q16850;H7C0D0;C9IYR8	Lanosterol 14-alpha demethylase	CYP51A1	4	9	9	25.1	57.278	509	509;503;222;30	0	51.752	0	0	1	0	0	0	0	0	0	0	0	0
O00622	Protein CYR61	CYR61	1	8	8	25.7	42.026	381	381	0	28.459	0	0	0	0	0	0	187400000	69656000	4	0	0	0
F5GXX5;P61803;F5H895;A0A0B4J239	Dolichyl-diphosphooligosaccharide--protein glycosyltransferase subunit DAD1	DAD1	4	3	3	37.6	9.5541	85	85;113;65;78	0	10.009	0	0	0	0	0	0	0	0	0	0	0	1
Q14118	Dystroglycan;Alpha-dystroglycan;Beta-dystroglycan	DAG1	1	2	2	3.8	97.44	895	895	0.0003023	3.8486	0	0	0	3033900	0	1	3364700	1326200	1	0	0	0
P14868;C9J7S3;C9JLC1;H7BZ35;H7C278;C9JQM9	Aspartate--tRNA ligase, cytoplasmic	DARS	6	29	29	60.9	57.136	501	501;175;182;188;179;135	0	171.29	34728000	42441000	7	9202500	0	1	119980000	68840000	7	17936000	75803000	6
Q6PI48	Aspartate--tRNA ligase, mitochondrial	DARS2	1	14	14	26.5	73.562	645	645	0	50.043	0	0	0	0	0	0	0	0	0	0	0	1
K7EQ55;K7EK33;Q96EP5;K7EQ02	DAZ-associated protein 1	DAZAP1	4	8	8	29.6	43.312	406	406;406;407;327	0	98.145	35391000	23380000	4	27802000	0	1	0	0	0	0	0	0
P07108;B8ZWD1;A0A0A0MTI5	Acyl-CoA-binding protein	DBI	3	2	2	33.3	10.044	87	87;97;143	0	5.5904	0	0	0	0	0	0	0	0	0	2417500	0	2
Q16643;D6R9W4;D6RFI1;D6R9Q9	Drebrin	DBN1	4	3	3	6.6	71.428	649	649;317;124;391	0	12.234	0	0	0	4212000	0	0	0	0	0	0	0	0
Q9UJU6;B4DDD6;H0Y5J4;F8WBG8;F2Z2V3;F8WB73;F8WCK3;F2Z3E3;F8WC20;F8WBB2;F8WFE1	Drebrin-like protein	DBNL	11	9	9	23.3	48.207	430	430;406;359;128;27;31;40;48;50;62;87	0	25.079	0	0	1	2468200	0	1	0	0	0	0	0	0
D6RFG8;P27707;D6RCP9;D6RG38	Deoxycytidine kinase	DCK	4	3	3	12.3	36.764	317	317;260;199;48	0	6.131	2716800	0	1	9212200	0	1	0	0	0	0	0	0
Q96C86	m7GpppX diphosphatase	DCPS	1	5	5	17.5	38.608	337	337	0	10.223	5892300	0	1	0	0	0	0	0	0	0	0	0
E7EX90;Q14203;Q6AWB1;E7EWF7;C9JJD0;C9JZA4;C9JTE5;C9JJN7;C9JKG6;E9PCY0;C9JUI8;C9J1B7	Dynactin subunit 1	DCTN1;DKFZp686E0752	12	26	26	29	139.09	1256	1256;1278;890;191;121;76;76;87;135;186;13;64	0	92.02	6571800	0	2	10812000	0	2	0	0	0	4861200	0	1
Q13561;F8W1I6;F8VW18;H0YI98;F8VX93;F8VRV7;H0YHL1;F8W0U6	Dynactin subunit 2	DCTN2	8	12	12	31.7	44.23	401	401;315;278;268;135;152;128;45	0	30.591	8353500	0	2	0	0	0	0	0	0	0	0	1
Q9UJW0;E5RGG1;H9KVE0;E5RI97;E5RK21	Dynactin subunit 4	DCTN4	5	8	8	21.7	52.337	460	460;114;134;86;91	0	18.711	0	0	0	6730200	0	1	0	0	0	0	0	0
Q9H773;H3BSA6;H3BPN2	dCTP pyrophosphatase 1	DCTPP1	3	7	7	77.1	18.681	170	170;71;49	0	55.816	2967700	0	1	0	0	1	0	0	0	0	0	0
Q7Z4W1;J3KS22;J3QS36;J3QS45;J3KRZ4;J3KSZ5;J3QL34	L-xylulose reductase	DCXR	7	8	8	41.8	25.913	244	244;223;225;100;141;143;176	0	42.92	1948100	0	2	0	0	0	4159800	0	1	0	0	0
Q16531;F5GY55;F5H2L3;F5GWI0;F5GZY8;F5GYG8;F5H198	DNA damage-binding protein 1	DDB1	7	32	32	34.7	126.97	1140	1140;1092;165;139;146;109;162	0	180.99	49987000	38383000	8	11926000	0	1	34263000	26456000	3	11601000	43775000	5
A0A0C4DGS1;P39656;U3KQ84	Dolichyl-diphosphooligosaccharide--protein glycosyltransferase 48 kDa subunit	DDOST	3	12	12	36	48.799	439	439;456;154	0	125.92	0	0	2	0	0	0	0	0	0	5437800	25123000	3
A0A0A0MRX2;Q96HY6	DDRGK domain-containing protein 1	DDRGK1	2	2	2	10.7	33.939	298	298;314	0	6.2953	651250	0	1	0	0	0	0	0	0	0	0	0
Q92499;F1T0B3;A0A087X2G1	ATP-dependent RNA helicase DDX1	DDX1	3	29	29	47.4	82.431	740	740;659;659	0	116.17	63098000	29040000	6	0	0	0	53699000	28322000	3	15598000	40989000	4
A0A1X7SBZ2;A0A1W2PQ51;Q92841;A0A0U1RQJ0	Probable ATP-dependent RNA helicase DDX17	DDX17	4	34	24	46	80.253	729	729;731;729;56	0	249.35	211000000	178340000	15	143990000	49957000	3	42709000	25794000	4	9554700	49820000	6
Q9NVP1	ATP-dependent RNA helicase DDX18	DDX18	1	6	6	12.7	75.406	670	670	0	18.785	0	0	0	0	0	0	2503400	0	0	0	0	0
Q9UHI6;E9PJ60	Probable ATP-dependent RNA helicase DDX20	DDX20	2	12	12	23.4	92.239	824	824;432	0	56.282	4619500	0	2	0	0	0	0	0	0	0	0	0
Q9NR30	Nucleolar RNA helicase 2	DDX21	1	37	37	54	87.343	783	783	0	183.35	60987000	59336000	4	0	0	0	71587000	28046000	5	48586000	136160000	12
Q9BUQ8;H0YI52;F8VVA2	Probable ATP-dependent RNA helicase DDX23	DDX23	3	14	14	19	95.581	820	820;152;182	0	34.047	0	0	1	0	0	0	0	0	0	0	0	1
B7Z6D5;Q96GQ7;A0A087X059;A0A087WYH5	Probable ATP-dependent RNA helicase DDX27	DDX27	4	11	11	15.8	86.604	765	765;796;275;169	0	24.938	9288700	0	2	2059400	0	1	0	0	0	0	0	0
O00148;K7EQN7;K7EN69;K7ENP6;K7EL56;K7EIL8;K7EPJ3;F6SXL5	ATP-dependent RNA helicase DDX39A	DDX39A	8	21	8	57.6	49.129	427	427;255;130;92;108;125;189;136	0	107.59	14314000	25954000	3	0	0	0	0	0	0	4099800	0	1
Q13838;Q5STU3;A0A0G2JJZ9;A0A140T9X3;F6WLT2;A0A0A0MT12;F6TRA5;F6S4E6;A0A140T9X9;F6UJC5;A0A140TA18;A0A140T996;H0Y400;F6R6M7;A0A140T973;A0A140T9K1;A0A140T9L4;H0YCC6;F6QYI9;A0A0G2JJL7;A0A0G2JHN7;F6U6E2;F6S2B7;A0A140T9K2;A0A140T9N3	Spliceosome RNA helicase DDX39B	DDX39B	25	27	27	66.8	48.991	428	428;425;328;325;289;235;238;231;179;245;247;189;187;197;135;138;131;141;187;187;95;125;132;64;97	0	268.65	179060000	188800000	17	2421800	0	1	86377000	35342000	3	31370000	119000000	8
A0A0D9SFB3;A0A2R8YF78;A0A0D9SG12;A0A2R8YFS5;A0A2R8Y4A4;A0A0D9SF53;O00571;A0A2R8YCW1;A0A2R8YFR4;A0A2U3TZJ9;A0A2R8Y645;A0A2R8Y5G6;F6S8Q4;A0A2R8YDT5;A0A2R8Y7T2;A0A2R8YDH3;O15523;A0A0J9YVQ7;A0A087WVZ1;A0A2R8YCU0;A0A2R8Y650;A0A2R8YF89;A0A087WX09;C9J081;C9J8G5;A0A2R8Y4D2;D6RCM4;Q9NQI0;A0A2R8Y770;H0Y960	ATP-dependent RNA helicase DDX3X;ATP-dependent RNA helicase DDX3Y	DDX3X;DDX3Y	30	35	35	58.3	70.839	640	640;641;647;661;662;733;662;647;660;661;716;622;629;475;476;503;660;222;189;181;193;96;98;250;224;78;518;724;61;305	0	323.31	315430000	359480000	24	162040000	45901000	7	4781400	3911400	2	6025800	16195000	4
J3KNN5;Q9UJV9;H0Y8L8	Probable ATP-dependent RNA helicase DDX41	DDX41	3	5	5	8.4	71.648	640	640;622;173	0	9.9353	1949300	0	2	0	0	0	0	0	0	0	0	0
Q86XP3;A0A0A0MSJ0;J3QRI2;J3KTK9;J3KRE3	ATP-dependent RNA helicase DDX42	DDX42	5	20	20	34.9	102.97	938	938;708;104;159;99	0	88.512	9873400	0	1	0	0	0	0	0	0	0	0	0
A0A0C4DG89;Q7L014;D6RJA6;H0Y9U3	Probable ATP-dependent RNA helicase DDX46	DDX46	4	21	21	23.2	117.46	1032	1032;1031;471;70	0	70.813	41108000	37255000	6	20594000	0	1	0	0	0	6836100	0	3
Q9H0S4	Probable ATP-dependent RNA helicase DDX47	DDX47	1	4	4	13.2	50.646	455	455	0	11.092	2969100	0	0	0	0	0	0	0	0	0	0	0
Q9Y6V7;M0QXD4;M0R1S3;M0QZC0;M0R0K1	Probable ATP-dependent RNA helicase DDX49	DDX49	5	2	2	6.8	54.226	483	483;41;112;118;166	0	42.69	658620	0	1	0	0	0	0	0	0	0	0	0
P17844;J3KTA4;J3QRQ7;J3KRZ1;J3KRX8;J3QR02;J3QSF1;J3KTQ4;X6RLV5;J3QKN9;J3QRN5;J3QS79;J3QLG9;J3QR62	Probable ATP-dependent RNA helicase DDX5	DDX5	14	38	38	57	69.147	614	614;614;212;166;120;99;153;181;96;44;65;38;46;52	0	323.31	364910000	269690000	26	36829000	43509000	3	61390000	34037000	5	20246000	88809000	5
A0A087WVC1;Q9BQ39	ATP-dependent RNA helicase DDX50	DDX50	2	8	6	15.6	82.226	730	730;737	0	16.54	5792800	0	0	0	0	0	0	0	0	0	0	0
Q8N8A6	ATP-dependent RNA helicase DDX51	DDX51	1	8	8	17.9	72.456	666	666	0	24.109	0	0	0	0	0	0	0	0	0	4366700	0	1
Q8TDD1;F8VRX4	ATP-dependent RNA helicase DDX54	DDX54	2	5	5	6.1	98.594	881	881;208	0	8.787	0	0	0	0	0	0	0	0	0	2099700	0	1
Q9NY93;G3V0G3;F8WDT8;H7C3E9;F8WEI3;H7BZN7	Probable ATP-dependent RNA helicase DDX56	DDX56	6	12	12	27.2	61.589	547	547;375;185;396;103;182	0	22.024	3718200	0	2	0	0	0	0	0	0	0	0	0
P26196;Q8IV96	Probable ATP-dependent RNA helicase DDX6	DDX6	2	15	15	42.9	54.416	483	483;187	0	53.185	11991000	15693000	2	0	0	0	0	0	0	2219200	0	1
P35659;B4DFG0;D6RDA2;D6R9L5;H0Y993;H0Y8X0	Protein DEK	DEK	6	11	11	24.5	42.674	375	375;347;122;151;156;161	0	36.253	25800000	31043000	3	0	0	0	14314000	12109000	2	2835600	0	1
F8VVL1;O43583	Density-regulated protein	DENR	2	5	5	35.6	17.77	160	160;198	0	29.015	0	0	0	5780500	0	0	0	0	0	0	0	0
P17661	Desmin	DES	1	8	2	11.5	53.535	470	470	0.0083953	1.733	0	0	0	0	0	0	0	0	0	260560	781120	0
O00273;K7ERT1	DNA fragmentation factor subunit alpha	DFFA	2	5	5	26	36.521	331	331;159	0	14.966	669450	0	1	0	0	0	0	0	0	0	0	0
Q9UBM7;E9PM00;E9PRL8;E9PQ71;E9PIP9;E9PJ54;H0YE57;E9PLZ2	7-dehydrocholesterol reductase	DHCR7	8	8	8	15.4	54.489	475	475;258;91;105;107;164;221;73	0	34.8	12796000	24612000	3	36495000	0	1	0	0	0	7084000	34594000	3
O43143	Pre-mRNA-splicing factor ATP-dependent RNA helicase DHX15	DHX15	1	32	32	44.2	90.932	795	795	0	118.71	72556000	108200000	11	0	0	0	66343000	33355000	3	6161700	19953000	4
O60231;A0A140T947;Q5SQH5;A0A140T9T4;A0A140T8Y5;A2AB15	Putative pre-mRNA-splicing factor ATP-dependent RNA helicase DHX16	DHX16	6	13	13	18.4	119.26	1041	1041;669;560;188;560;295	0	45.994	0	0	0	5977500	2803000	3	0	0	0	0	0	0
A0A087WYN9;Q7Z478	ATP-dependent RNA helicase DHX29	DHX29	2	6	6	5.5	155.29	1370	1370;1369	0	13.522	0	0	0	7490100	0	1	0	0	0	516660	0	1
H7BXY3;Q7L2E3	Putative ATP-dependent RNA helicase DHX30	DHX30	2	25	25	24.5	130.55	1166	1166;1194	0	57.061	5279100	10393000	2	21886000	0	1	0	0	0	0	0	0
Q9H2U1;E7EWK3;A0A0G2JQU7;A0A0G2JRP3;H7C5F5	ATP-dependent RNA helicase DHX36	DHX36	5	11	11	14.7	114.76	1008	1008;797;216;91;187	0	38.856	2218200	0	2	12759000	7626700	2	0	0	0	870610	0	1
Q92620;H3BQT9;H3BV01;J3KTG2;J3KRT1	Pre-mRNA-splicing factor ATP-dependent RNA helicase PRP16	DHX38	5	7	7	8.7	140.5	1227	1227;138;123;128;142	0	15.629	0	0	0	3163400	0	1	0	0	0	0	0	0
Q08211	ATP-dependent RNA helicase A	DHX9	1	61	61	46.5	140.96	1270	1270	0	323.31	459930000	408480000	41	105270000	0	3	158010000	77959000	10	19233000	36214000	6
A0A140T8Z0;A0A0G2JH68;O60610;H9KV28;A0A2R8Y5N1;H7C2W8;A0A2R8YEF8;B4E2I7	Protein diaphanous homolog 1	DIAPH1	8	15	15	15.3	140.3	1263	1263;1272;1272;1228;1250;74;249;201	0	51.791	0	0	1	46461000	0	1	0	0	0	6061500	0	2
A6NML8;K4DI95;C9J6U3;O60879	Protein diaphanous homolog 2	DIAPH2	4	2	2	1.4	124.85	1096	1096;1101;1103;1101	0.0030257	2.1598	0	0	0	0	0	0	12293000	4845200	1	0	0	0
Q9UPY3;H0YJZ6	Endoribonuclease Dicer	DICER1	2	10	10	6.6	218.68	1922	1922;394	0	16.848	1044000	0	1	11588000	0	3	0	0	0	704500	0	1
Q9BTC0	Death-inducer obliterator 1	DIDO1	1	19	19	13.2	243.87	2240	2240	0	58.415	2610400	0	1	40341000	31687000	3	0	0	0	2845200	14169000	2
Q68CQ4;H7C2R4	Digestive organ expansion factor homolog	DIEXF	2	9	9	16.5	87.054	756	756;248	0	18.992	405450	0	1	0	0	0	0	0	0	3483100	0	2
Q9P265;Q14689	Disco-interacting protein 2 homolog B	DIP2B	2	10	10	6.7	171.49	1576	1576;1571	0	15.27	997470	0	0	10355000	0	1	3135700	0	0	1183100	0	1
Q9Y2L1;G3V1J5;F2Z2C0	Exosome complex exonuclease RRP44	DIS3	3	11	11	15.4	109	958	958;796;559	0	39.405	1389600	0	2	0	0	0	14883000	0	1	1065400	0	0
O60832;C9IYT0;H7C0M1;H7C2Q9;H7BZF2;H7C2Q2	H/ACA ribonucleoprotein complex subunit 4	DKC1	6	9	9	22.8	57.673	514	514;258;229;169;76;207	0	27.949	6362900	0	2	25766000	0	1	0	0	0	0	0	0
P10515;H0YDD4;E9PEJ4	Dihydrolipoyllysine-residue acetyltransferase component of pyruvate dehydrogenase complex, mitochondrial;Acetyltransferase component of pyruvate dehydrogenase complex	DLAT	3	20	20	37.7	68.996	647	647;479;542	0	79.213	39572000	46058000	5	0	0	0	0	0	0	0	0	3
P09622;E9PEX6;F8WDM5;A0A1W2PR83;F2Z2E3	Dihydrolipoyl dehydrogenase, mitochondrial;Dihydrolipoyl dehydrogenase	DLD	5	22	22	49.9	54.177	509	509;486;114;114;115	0	128.65	31152000	38470000	4	43885000	0	1	0	0	0	5078600	22223000	4
A0A0C4DFT3;Q12959;E7EQD7;B4E2H8;C9J110;F2Z2L0;C9IYP1;C9JUA9;C9JN61;C9JCP6;A8MUT6;H7C166	Disks large homolog 1	DLG1	12	5	5	7.6	99.813	892	892;904;658;370;35;106;122;123;154;179;208;286	0	9.7677	0	0	0	0	0	0	0	0	0	2019900	0	1
P36957;Q86SW4;H0YJF9;G3V5M3;G3V3F0	Dihydrolipoyllysine-residue succinyltransferase component of 2-oxoglutarate dehydrogenase complex, mitochondrial	DLST	5	11	11	23	48.755	453	453;279;74;83;104	0	36.628	2275200	0	2	0	0	0	0	0	0	3011000	0	0
Q86Y56;H0Y650;E9PGY2;H7C3B1	Dynein assembly factor 5, axonemal	DNAAF5	4	19	19	31.3	93.52	855	855;657;280;195	0	70.392	9214500	15414000	1	0	0	0	0	0	0	2913200	8778600	3
P31689	DnaJ homolog subfamily A member 1	DNAJA1	1	9	9	26.2	44.868	397	397	0	30.985	14484000	16490000	2	7659600	0	1	6854400	0	1	0	0	0
O60884;I3L320;A0A087WT48	DnaJ homolog subfamily A member 2	DNAJA2	3	8	8	25	45.745	412	412;47;134	0	29.06	1999000	0	2	30616000	0	1	0	0	0	0	0	0
Q96EY1;I3L1T6	DnaJ homolog subfamily A member 3, mitochondrial	DNAJA3	2	7	7	21.9	52.488	480	480;185	0	32.645	1024900	0	3	0	0	0	0	0	0	0	0	1
P25685;M0R080;M0R1D6;M0QZD0;M0QYT3;M0QXK0;M0R128;A0A1B0GX60	DnaJ homolog subfamily B member 1	DNAJB1	8	6	6	20.3	38.044	340	340;183;91;107;116;162;79;80	0	36.015	0	0	1	8426000	0	1	0	0	0	0	0	0
Q9UBS4;H7C2Y5	DnaJ homolog subfamily B member 11	DNAJB11	2	7	7	28.5	40.513	358	358;167	0	36.037	3044000	0	2	0	0	0	39861000	16222000	7	0	0	0
Q8IXB1;E7EP04;Q71S60;A0A087WXH7	DnaJ homolog subfamily C member 10	DNAJC10	4	8	8	13.4	91.079	793	793;275;177;177	0	20.283	2206700	0	2	1249300	0	1	0	0	0	0	0	0
Q9NVH1;B1AK20;Q5TH61	DnaJ homolog subfamily C member 11	DNAJC11	3	13	13	29	63.277	559	559;324;332	0	88.823	0	0	0	23040000	0	2	0	0	0	0	0	0
O75165;H0YA63	DnaJ homolog subfamily C member 13	DNAJC13	2	3	3	2	254.41	2243	2243;96	0	7.0233	0	0	0	1630200	0	1	0	0	0	0	0	0
Q99543;H7C3L7;F2Z3N9;C9IZ83;F2Z3H0	DnaJ homolog subfamily C member 2;DnaJ homolog subfamily C member 2, N-terminally processed	DNAJC2	5	7	7	17.4	71.996	621	621;243;167;188;118	0	12.542	0	0	0	14001000	0	2	0	0	0	0	0	0
Q99615;K7ESP1;K7EIH8;K7EPP7;K7ELJ8;K7EJL5;K7EN19;K7EJV7;K7ER44;K7EJE9;K7EK03;K7EJ24	DnaJ homolog subfamily C member 7	DNAJC7	12	19	19	41.7	56.44	494	494;258;261;253;137;102;104;113;128;74;75;89	0	47.419	0	0	0	14369000	0	2	0	0	0	0	0	0
O00429	Dynamin-1-like protein	DNM1L	1	18	18	40.1	81.876	736	736	0	79.235	5275200	6964800	3	0	0	0	2665200	0	1	0	0	0
P50570;E5RHK8;Q9UQ16;E5RIK2	Dynamin-2	DNM2	4	17	17	25.5	98.063	870	870;639;869;445	0	49.409	0	0	0	0	0	1	13121000	0	0	0	0	1
K7EMQ3;H7C5U0	Dynamin-2	DNM2	2	7	1	20.4	33.68	289	289;131	0.0070065	1.7988	3334800	0	1	0	0	0	0	0	0	0	0	0
P26358;K7ENW7;K7EJL0;K7EIZ6;K7EMU8	DNA (cytosine-5)-methyltransferase 1	DNMT1	5	22	22	15	183.16	1616	1616;389;255;40;89	0	62.535	0	0	0	27372000	14813000	2	12328000	0	1	5659900	0	1
E7EMB6;A0A024R442;E7ETB3;Q9ULA0	Aspartyl aminopeptidase	DNPEP	4	2	2	6.8	44.992	410	410;471;493;475	0	4.341	0	0	0	0	0	0	0	0	1	0	0	0
Q96N67;A0A1B0GWE0;A0A1B0GUE9;A0A0U1RQT6;A0A0C4DGY6;A0A0U1RRC1;A0A0U1RQJ5;A0A1B0GVW2;K7ESB7;A2A369;Q96HP0;Q8NF50	Dedicator of cytokinesis protein 7	DOCK7	12	11	11	7.9	242.56	2140	2140;1229;602;173;245;248;255;443;1336;1566;2047;2099	0	23.16	11403000	0	2	39283000	0	1	0	0	0	1626500	0	1
Q9BVM2;Q5JQQ4	Protein DPCD	DPCD	2	2	2	10.3	23.239	203	203;170	0.00056402	3.1506	1196000	0	1	0	0	0	0	0	0	0	0	0
J3KMZ8;Q92785;E9PN04	Zinc finger protein ubi-d4	DPF2	3	6	6	18.8	45.78	405	405;391;106	0	16.394	2892500	0	1	14166000	0	2	0	0	0	0	0	0
Q9NY33;G3V1D3;G3V180;E9PKK8;E9PQ14;E9PPK9;E9PQF2;E9PNX5	Dipeptidyl peptidase 3	DPP3	8	7	7	17.2	82.588	737	737;756;757;170;177;201;90;104	0	33.758	0	0	1	0	0	0	0	0	0	0	0	0
Q86TI2;M0R2A8;A0A2R8YF65;M0QXI5	Dipeptidyl peptidase 9	DPP9	4	4	4	6.1	98.262	863	863;518;154;220	0	11.732	3485600	0	1	0	0	0	0	0	0	1224700	0	1
Q9C005	Protein dpy-30 homolog	DPY30	1	2	2	36.4	11.25	99	99	0.0018494	2.5386	1472900	1472900	1	0	0	0	0	0	0	0	0	0
A0A1C7CYX9;Q16555;E5RFU4	Dihydropyrimidinase-related protein 2	DPYSL2	3	12	12	26.4	73.502	677	677;572;170	0	32.605	15218000	0	2	0	0	1	24782000	13740000	3	1258200	0	1
Q14195;H0YBT4	Dihydropyrimidinase-related protein 3	DPYSL3	2	9	7	21.9	61.963	570	570;209	0	23.144	2036000	0	1	0	0	0	3085500	0	1	0	0	0
Q9BPU6;E7EWB4;E9PHT0;E7ESV0	Dihydropyrimidinase-related protein 5	DPYSL5	4	7	7	17.6	61.421	564	564;189;165;174	0	21.486	3851900	0	1	0	0	0	0	0	0	0	0	0
Q9Y295;H0YI06	Developmentally-regulated GTP-binding protein 1	DRG1	2	8	8	28.9	40.542	367	367;56	0	31.946	20425000	14858000	3	47506000	0	1	3620700	0	1	886370	0	1
P55039;A8MZF9;J3QKW7;J3KRL5;J3QR71;J3QRI9;J3QL90;J3QKV7;J3QQI1;J3QLF3	Developmentally-regulated GTP-binding protein 2	DRG2	10	10	10	34.1	40.746	364	364;343;244;113;158;172;112;161;22;90	0	21.198	4863300	4789900	2	0	0	0	2931800	0	1	0	0	0
A8MY26;A8MTY9;O14972	Down syndrome critical region protein 3	DSCR3	3	2	2	16.9	19.15	172	172;249;297	0	5.8815	0	0	0	1136600	0	1	0	0	0	0	0	0
P15924	Desmoplakin	DSP	1	33	33	16.2	331.77	2871	2871	0	78.644	23730000	0	8	19200000	0	2	0	0	0	1045800	0	1
P60981;F6RFD5	Destrin	DSTN	2	9	9	64.2	18.506	165	165;135	0	58.77	2061500	0	1	32639000	0	1	5485000	0	1	5653400	0	2
Q8TEA8;A0A2R8YCT7;A0A2R8Y6X2	D-tyrosyl-tRNA(Tyr) deacylase 1	DTD1	3	2	2	14.8	23.423	209	209;127;213	0	6.921	0	0	0	0	0	0	0	0	0	841060	0	1
F5GZ90;Q9NZJ0	Denticleless protein homolog	DTL	2	3	3	5.5	74.999	688	688;730	0	9.7095	0	0	0	6332900	3313800	2	0	0	0	0	0	0
Q9Y4J8;K7ER73;K7ERH7;M0R021;M0QZ28	Dystrobrevin alpha	DTNA	5	2	2	2.8	83.9	743	743;104;109;162;365	0.0022983	2.258	0	0	0	2803900	1467200	1	0	0	0	0	0	0
P23919;H7C312;H7BZ20;G5E9E9;H7C3A4	Thymidylate kinase	DTYMK	5	9	9	37.3	23.819	212	212;170;192;83;101	0	14.998	4737000	0	2	0	0	0	0	0	0	0	0	0
E7EUN9;Q9NX74	tRNA-dihydrouridine(20) synthase [NAD(P)+]-like	DUS2	2	2	2	6.3	51.388	458	458;493	0.0010855	2.7942	0	0	0	3160100	0	1	0	0	0	0	0	0
P33316;H0YNW5;A0A0C4DGL3;H0YKC5;H0YKI0;H0YMM5;H0YNJ9;H0YMP1	Deoxyuridine 5-triphosphate nucleotidohydrolase, mitochondrial	DUT	8	8	8	37.7	26.563	252	252;167;141;221;226;133;143;107	0	91.887	76158000	65160000	6	0	0	0	0	0	0	8141600	33029000	3
Q14204;A0A2R8Y706;A0A2R8Y5T0;A0A2R8YFZ7;A0A2R8Y6H2;A0A2R8Y542;A0A2R8Y6I5;A0A2R8YGC7;H0YJ21	Cytoplasmic dynein 1 heavy chain 1	DYNC1H1	9	142	142	36.1	532.4	4646	4646;1942;1476;1686;1400;1076;355;421;309	0	323.31	179140000	185460000	42	73247000	47249000	5	461740000	184300000	24	70355000	248510000	31
Q13409	Cytoplasmic dynein 1 intermediate chain 2	DYNC1I2	1	14	14	28.5	71.456	638	638	0	108.68	32257000	18113000	8	42031000	31358000	4	0	0	0	3072600	7860100	5
Q9Y6G9;E9PHI6;C9JGM7;C9JLW1;B4E2E0	Cytoplasmic dynein 1 light intermediate chain 1	DYNC1LI1	5	9	9	30.8	56.578	523	523;407;190;192;271	0	18.656	0	0	0	11040000	0	1	3350400	0	1	0	0	0
O43237;J3KRI4;J3KRZ2	Cytoplasmic dynein 1 light intermediate chain 2	DYNC1LI2	3	5	4	14.6	54.099	492	492;167;92	0	11.325	0	0	0	7379400	3861500	2	0	0	0	0	0	0
Q8NCM8	Cytoplasmic dynein 2 heavy chain 1	DYNC2H1	1	2	2	0.5	492.62	4307	4307	0.0020937	2.4598	0	0	0	0	0	0	27109000	10685000	1	0	0	0
Q96FJ2;P63167	Dynein light chain 2, cytoplasmic;Dynein light chain 1, cytoplasmic	DYNLL2;DYNLL1	2	2	2	24.7	10.35	89	89;89	0	6.1039	12262000	0	1	0	0	0	18355000	0	1	0	0	0
H3BTB7;Q5JPH6	Probable glutamate--tRNA ligase, mitochondrial	EARS2	2	2	2	5.5	56.825	506	506;523	0	5.359	0	0	0	5807000	0	1	0	0	0	0	0	0
H7C2Q8;Q99848	Probable rRNA-processing protein EBP2	EBNA1BP2	2	7	7	24.1	40.684	361	361;306	0	18.562	4817800	6138800	1	0	0	0	0	0	0	0	0	0
Q15125;C9J719;C9JJ78	3-beta-hydroxysteroid-Delta(8),Delta(7)-isomerase	EBP	3	2	2	12.2	26.352	230	230;145;160	0	7.4024	1334800	0	1	0	0	0	0	0	0	0	0	0
Q13011;M0R248;M0QZW4	Delta(3,5)-Delta(2,4)-dienoyl-CoA isomerase, mitochondrial	ECH1	3	10	8	37.2	35.816	328	328;267;181	0	50.532	0	0	0	5624100	0	0	0	0	0	4379900	35723000	2
P30084	Enoyl-CoA hydratase, mitochondrial	ECHS1	1	9	9	44.8	31.387	290	290	0	45.961	23067000	28528000	5	0	0	0	0	0	0	2564000	0	2
P42126;H3BS70;Q96DC0	Enoyl-CoA delta isomerase 1, mitochondrial	ECI1;DCI	3	7	7	28.8	32.816	302	302;224;243	0	17.394	24755000	0	2	0	0	0	0	0	0	1369600	0	1
Q5VYK3;J3KN16;R4GMY1;F6XAQ5;R4GMY3	Proteasome-associated protein ECM29 homolog	ECM29;KIAA0368	5	36	36	25.8	204.29	1845	1845;2017;890;142;128	0	143.67	27562000	24543000	3	2306300	0	1	45319000	19343000	7	2264400	0	1
Q96F86;H3BPW9;H3BQ37;H3BQP5;H3BU87;H3BNJ7;H3BMB8;H3BTH0;H3BQA1;H3BTF8;H3BTD6;H3BSQ0	Enhancer of mRNA-decapping protein 3	EDC3	12	11	11	35.2	56.077	508	508;253;177;123;131;57;92;101;31;54;68;163	0	35.711	9020800	6774300	3	3903300	0	1	0	0	0	1067300	0	2
Q6P2E9;I3L2F4;I3L0V0;I3L3M2	Enhancer of mRNA-decapping protein 4	EDC4	4	16	16	20.7	151.66	1401	1401;135;154;176	0	89.225	0	0	0	22608000	0	1	0	0	0	2733500	0	1
O60869	Endothelial differentiation-related factor 1	EDF1	1	5	5	37.8	16.368	148	148	0	13.722	5521100	0	2	0	0	0	0	0	0	0	0	0
Q15075	Early endosome antigen 1	EEA1	1	25	25	20.9	162.46	1411	1411	0	75.013	833180	0	1	83671000	16009000	5	8286500	0	2	1202200	0	1
Q5VTE0;P68104;A0A087WVQ9;A0A087WV01;Q5JR01;A0A2R8Y488;A6PW80;A0A2R8Y660;A0A2R8YDN5	Putative elongation factor 1-alpha-like 3;Elongation factor 1-alpha 1;Elongation factor 1-alpha	EEF1A1P5;EEF1A1	9	31	31	65.2	50.184	462	462;462;441;426;145;173;106;152;106	0	323.31	2842100000	2335500000	31	0	0	0	1782600000	1004400000	12	525160000	1709500000	43
P24534;F2Z2G2;C9JZW3;F8WF65	Elongation factor 1-beta	EEF1B2	4	7	7	44.4	24.763	225	225;68;123;29	0	34.165	10965000	17800000	3	0	0	0	0	0	0	0	0	0
E9PK01;P29692;A0A087X1X7;E9PRY8;E9PMW7;E9PPR1;E9PL12;E9PQ49;E9PI39;E9PIZ1;H0YCK7;E9PQZ1;E9PQC9;E9PK72;H0YE58;E9PK06;H0YE72;E9PKK3;E9PNW6;E9PJD0	Elongation factor 1-delta	EEF1D	20	10	10	39.8	28.821	261	261;281;631;697;130;166;168;198;204;137;210;238;36;63;119;139;156;39;35;99	0	174.18	43246000	42607000	9	3810700	0	1	4070300	0	0	8330500	54122000	4
O43324;D6RBD7;C9J1V9;H0YAL7	Eukaryotic translation elongation factor 1 epsilon-1	EEF1E1;EEF1E1-BLOC1S5	4	3	3	26.4	19.81	174	174;150;151;136	0	11.002	15183000	0	1	0	0	0	46619000	0	1	5384000	0	1
P26641	Elongation factor 1-gamma	EEF1G	1	25	25	65.4	50.118	437	437	0	323.31	540800000	387490000	24	134550000	0	1	383760000	213710000	9	75570000	340510000	13
P13639	Elongation factor 2	EEF2	1	64	64	73.1	95.337	858	858	0	323.31	1907000000	1876500000	60	1876000000	936620000	10	3557400000	1465700000	38	617760000	2027400000	52
Q12805;A0A0U1RQV3;C9JQX7;C9J4J8;C9JPZ9;Q580Q6	EGF-containing fibulin-like extracellular matrix protein 1	EFEMP1	6	7	7	18.9	54.64	493	493;280;87;106;119;172	0	27.529	0	0	0	0	0	0	84752000	0	1	0	0	0
E9PRU1;O95967;H0YET5;E9PKA3;H0YEU0;E9PI47;E9PRQ8	EGF-containing fibulin-like extracellular matrix protein 2	EFEMP2	7	8	8	23.9	48.191	436	436;443;182;202;74;76;183	0	40.671	0	0	0	0	0	0	109380000	49816000	5	0	0	0
Q7Z2Z2	Elongation factor Tu GTP-binding domain-containing protein 1	EFTUD1	1	5	5	7	125.43	1120	1120	0	12.555	1178900	0	1	0	0	0	0	0	0	0	0	0
Q15029;K7EP67;K7EJ74;K7EIV5;K7EIT3	116 kDa U5 small nuclear ribonucleoprotein component	EFTUD2	5	40	38	54.7	109.43	972	972;223;134;106;148	0	199.61	83676000	86210000	15	0	0	0	25676000	21861000	2	5752500	0	3
C9JC03;A0A024R571;Q9H4M9;C9JIJ3;C9IZH1;C9JDQ8;C9J2Z4;Q9NZN4	EH domain-containing protein 1	EHD1	8	3	3	7.8	42.737	374	374;548;534;145;148;162;306;543	0	5.6173	0	0	0	0	0	0	4722500	1861300	1	0	0	0
Q9H223	EH domain-containing protein 4	EHD4	1	7	7	18.5	61.174	541	541	0	27.005	0	0	0	0	0	0	3982400	0	1	0	0	0
A0A0G2JIS2;Q96KQ7;A0A0G2JRR0;A0A0G2JRN8;A2ABF8;A0A0G2JIR1;A2ABF9;A0A0G2JK64	Histone-lysine N-methyltransferase EHMT2	EHMT2	8	3	3	3.4	129.03	1176	1176;1210;888;922;1233;1233;1267;1267	0	50.219	2542500	0	1	0	0	0	0	0	0	0	0	0
P47813;O14602;X6RAC9;A6NJH9	Eukaryotic translation initiation factor 1A, X-chromosomal;Eukaryotic translation initiation factor 1A, Y-chromosomal	EIF1AX;EIF1AY	4	6	6	61.8	16.46	144	144;144;116;127	0	27.302	12048000	0	2	27801000	0	1	0	0	0	2313400	0	1
Q9BY44;F8WAE5;C9IZE1;H7C5Q3;H7C5R5;F8WF18;F8WAT3	Eukaryotic translation initiation factor 2A;Eukaryotic translation initiation factor 2A, N-terminally processed	EIF2A	7	16	16	34.4	64.989	585	585;580;236;158;316;59;75	0	37.949	3069600	9893600	2	8312100	0	1	9115100	8946300	1	1362600	0	1
Q14232;F5H0D0;H0YGG4	Translation initiation factor eIF-2B subunit alpha	EIF2B1	3	5	5	26.6	33.712	305	305;202;152	0	10.676	0	0	1	0	0	0	0	0	0	0	0	0
Q9NR50;H0Y580;A0A0D9SEN0	Translation initiation factor eIF-2B subunit gamma	EIF2B3	3	9	9	25.9	50.24	452	452;222;128	0	25.133	7686000	10927000	2	0	0	0	0	0	0	0	0	0
Q9UI10;A0A087WTA5;E7ERK9;A0A087WW69;F8W8L6;H7C2L8;F8WEV6	Translation initiation factor eIF-2B subunit delta	EIF2B4	7	10	10	29.6	57.557	523	523;520;544;228;235;194;12	0	48	3821300	0	1	0	0	0	0	0	0	0	0	1
Q13144;C9JRD9;H7C2X0	Translation initiation factor eIF-2B subunit epsilon	EIF2B5	3	7	7	16.4	80.379	721	721;107;92	0	33.597	16580000	16139000	3	19522000	0	1	0	0	0	3419800	0	1
P41214;A0A087X1L6;Q5SY38	Eukaryotic translation initiation factor 2D	EIF2D	3	5	5	15.1	64.706	584	584;62;270	0	12.632	1244800	0	1	0	0	0	0	0	0	0	0	0
P05198;H0YJS4;G3V4T5	Eukaryotic translation initiation factor 2 subunit 1	EIF2S1	3	15	15	53	36.112	315	315;252;273	0	47.015	43000000	35134000	7	0	0	0	35393000	29948000	2	5038800	32023000	3
P20042	Eukaryotic translation initiation factor 2 subunit 2	EIF2S2	1	9	9	22.8	38.388	333	333	0	18.635	0	0	0	0	0	0	8119900	0	0	4925800	0	3
P41091;Q2VIR3;H7BZU1	Eukaryotic translation initiation factor 2 subunit 3;Putative eukaryotic translation initiation factor 2 subunit 3-like protein	EIF2S3;EIF2S3L	3	21	21	56.4	51.109	472	472;472;183	0	179.7	46566000	44350000	9	17276000	0	2	114930000	76772000	7	4365000	0	0
Q14152	Eukaryotic translation initiation factor 3 subunit A	EIF3A	1	67	67	48.3	166.57	1382	1382	0	269.86	150270000	198630000	21	229440000	68709000	3	4445500	0	2	25201000	65164000	8
P55884;C9JZG1;C9JQN7	Eukaryotic translation initiation factor 3 subunit B	EIF3B	3	28	28	38.5	92.48	814	814;302;153	0	113.49	56864000	52482000	7	53724000	0	1	11530000	0	2	12008000	50016000	5
Q99613;B5ME19;H3BPE4;H3BPE3;H3BTY8	Eukaryotic translation initiation factor 3 subunit C;Eukaryotic translation initiation factor 3 subunit C-like protein	EIF3C;EIF3CL	5	34	34	32.7	105.34	913	913;914;148;132;79	0	180.75	47347000	69555000	8	11040000	0	1	36506000	33605000	3	8703400	36988000	5
O15371;B0QYA5;B0QYA4;B0QYA8;B0QYA6;A0A0D9SGB5	Eukaryotic translation initiation factor 3 subunit D	EIF3D	6	20	20	49.3	63.972	548	548;269;105;123;173;49	0	131.03	13444000	17717000	5	0	0	0	0	0	0	2218900	0	1
P60228;E5RGA2;H0YBR5;E5RHS5;E5RIT4;H0YAW4;E5RII3;E5RIP5;E5RJ25;H0YBP5	Eukaryotic translation initiation factor 3 subunit E	EIF3E	10	17	17	43.4	52.22	445	445;352;171;226;75;156;75;45;56;74	0	40.988	31502000	27979000	2	0	0	0	57828000	32174000	2	8577000	26075000	3
O00303;H0YDT6;E9PQV8;A0A1W2PP79	Eukaryotic translation initiation factor 3 subunit F	EIF3F	4	7	7	27.5	37.563	357	357;100;124;124	0	51.457	9463700	11069000	1	7908500	0	0	7909700	0	1	3882400	12341000	2
B3KS98;O15372;A0A087WZK9;E5RJT0;E5RGU4;E5RFW7;E5RFH0	Eukaryotic translation initiation factor 3 subunit H	EIF3H	7	8	8	24.9	41.581	366	366;352;349;244;235;97;170	0	16.501	0	0	0	40976000	0	0	0	0	0	0	0	0
Q13347;Q5TFK1	Eukaryotic translation initiation factor 3 subunit I	EIF3I	2	13	13	49.5	36.501	325	325;125	0	61.818	17879000	21135000	3	0	0	0	7456200	0	0	13273000	58595000	2
O75822;H0YGJ7;H0YLP3	Eukaryotic translation initiation factor 3 subunit J	EIF3J	3	6	6	27.1	29.062	258	258;106;117	0	79.285	934200	0	0	0	0	0	0	0	0	1920600	0	1
K7ERF1;Q9UBQ5;K7ES31;A0A087WVB9;K7EK53;K7EQM4;B4DQ48	Eukaryotic translation initiation factor 3 subunit K	EIF3K	7	8	8	58.3	22.095	192	192;218;137;185;131;170;124	0	25.318	10301000	0	0	0	0	0	23453000	0	1	0	0	0
B0QY89;Q9Y262;B0QY90;C9JHP4;C9K0Q7;H7C3A0;H0Y7E6	Eukaryotic translation initiation factor 3 subunit L	EIF3L	7	23	23	38.4	70.901	607	607;564;466;150;183;127;109	0	263.68	11457000	20836000	5	20967000	0	2	23037000	33522000	3	0	0	2
Q7L2H7;J3KNJ2;H0YCQ8;E9PRY0;E9PN86;E9PRI2;E7ESM3	Eukaryotic translation initiation factor 3 subunit M	EIF3M	7	11	11	30.7	42.502	374	374;191;220;74;102;59;123	0	185.02	9214900	0	1	0	0	0	9949000	0	2	1702400	0	1
P60842;J3KT12;J3QS69;J3QL43;J3KTB5;J3QR64;J3KSZ0;J3QLN6;J3QKZ9;J3KS25;J3KTN0;J3QL52;J3KS93;J3KSN7;J3KT04;J3QQP0;E7EMV8	Eukaryotic initiation factor 4A-I	EIF4A1	17	25	25	75.6	46.153	406	406;341;300;271;257;214;230;163;134;187;117;68;85;109;85;95;98	0	323.31	230320000	199810000	15	34516000	0	1	355890000	190170000	5	55593000	165980000	8
Q14240;E7EQG2	Eukaryotic initiation factor 4A-II;Eukaryotic initiation factor 4A-II, N-terminally processed	EIF4A2	2	16	4	35.9	46.402	407	407;362	0	9.8306	0	0	1	0	0	0	0	0	0	0	0	1
P38919;I3L3H2;E9PBH4;F8WE11	Eukaryotic initiation factor 4A-III;Eukaryotic initiation factor 4A-III, N-terminally processed	EIF4A3	4	20	16	51.3	46.871	411	411;125;96;97	0	246.43	13692000	28484000	2	2074600	0	1	19615000	0	2	0	0	0
E7EX17;P23588;F8VX11;F8W0K0;F8VSC7;F8VP89;F8VRU1;F8VYE9;REV__F8VX11;REV__P23588;REV__E7EX17	Eukaryotic translation initiation factor 4B	EIF4B	11	21	21	38.8	69.697	616	616;611;360;169;227;275;175;185;360;611;616	0	218.45	11522000	53466000	2	214860000	0	10	0	0	0	25642000	73158000	3
Q13541	Eukaryotic translation initiation factor 4E-binding protein 1	EIF4EBP1	1	2	2	27.1	12.58	118	118	0	4.9732	1921600	0	1	0	0	0	0	0	0	0	0	0
Q04637;C9JF13;C9J6B6	Eukaryotic translation initiation factor 4 gamma 1	EIF4G1	3	41	41	29.8	175.49	1599	1599;903;757	0	269.37	65585000	97839000	10	518620000	231210000	6	0	0	0	61855000	223370000	10
E7EUU4;E7EX73;E9PGM1;C9K073;C9J2Z7;H7C044;H7C0V6;C9JHW9;F8WCF2;C9JIH5;C9JWH9;C9JWH7;C9J556;C9JSU8;C9JWW9	Eukaryotic translation initiation factor 4 gamma 1	EIF4G1	15	41	1	30.6	171.64	1560	1560;1436;1513;869;833;226;180;160;50;87;143;127;143;163;285	0.0010914	2.8272	0	0	0	145590000	76182000	1	0	0	0	0	0	0
P78344;D3DQV9;H0Y3P2;H0YCH5;H0YEC5;H0YD77;E9PKF8;H0YD99;H0YEN8;H0YDC0;H0YCF8;H0YE22;H0YEI7	Eukaryotic translation initiation factor 4 gamma 2	EIF4G2	13	16	16	19.8	102.36	907	907;907;869;444;244;282;185;84;112;116;129;234;84	0	38.758	0	0	0	32618000	0	4	0	0	0	5749800	21144000	3
A0A0U1RQK7;A0A0A0MSA7;O43432	Eukaryotic translation initiation factor 4 gamma 3	EIF4G3	3	16	10	10.6	195.27	1774	1774;1621;1585	0	26.032	0	0	0	28441000	0	2	0	0	0	0	0	0
Q15056	Eukaryotic translation initiation factor 4H	EIF4H	1	11	11	55.6	27.385	248	248	0	179.71	17457000	19150000	2	38269000	0	2	0	0	0	1539800	0	2
P55010;H0YLZ1;H0YN40;H0YMJ8;H0YM54;H0YK11;H0YK29	Eukaryotic translation initiation factor 5	EIF5	7	11	11	27.6	49.222	431	431;146;200;101;109;68;51	0	22.942	18520000	0	2	0	0	0	0	0	0	0	0	0
P63241;I3L397;I3L504;Q6IS14;F8WCJ1;C9J7B5;C9J4W5;Q9GZV4	Eukaryotic translation initiation factor 5A-1;Eukaryotic translation initiation factor 5A;Eukaryotic translation initiation factor 5A-1-like;Eukaryotic translation initiation factor 5A-2	EIF5A;EIF5AL1;EIF5A2	8	12	12	72.7	16.832	154	154;146;186;154;105;109;115;153	0	111.78	40619000	40977000	4	53309000	0	1	3727400	0	1	4968400	0	1
A0A087WUT6;O60841	Eukaryotic translation initiation factor 5B	EIF5B	2	22	22	22.1	138.68	1220	1220;1220	0	74.543	11075000	0	2	0	0	0	0	0	0	4851400	18812000	3
P56537;B7ZBH1;A0A0B4J1Y7;A0A0U1RQV5;F8WD20;F8WDS6	Eukaryotic translation initiation factor 6	EIF6	6	7	7	58.8	26.599	245	245;108;108;110;59;186	0	43.102	4393900	17868000	4	0	0	0	0	0	0	3319700	0	2
Q9BQ52;G5E9D5;E7ES68;H7C2I4;V9GZ72;V9GYS7;J3QRS2;V9GYU5;J3QL08;J3QLK4	Zinc phosphodiesterase ELAC protein 2	ELAC2	10	18	18	36.1	92.218	826	826;807;626;286;158;242;122;124;132;148	0	85.259	2817600	0	2	0	0	0	0	0	0	2299200	8360100	2
Q15717;M0QZR9;M0R055;B1AM48;B1APY9;B1APY8;A0A0A0MRX1;A0A0R4J2E6;Q12926;P26378	ELAV-like protein 1	ELAVL1	10	16	16	52.5	36.091	326	326;153;133;189;371;385;389;402;359;380	0	91.614	34310000	22361000	7	31202000	0	1	33746000	18597000	2	1246000	0	0
Q9BW60	Elongation of very long chain fatty acids protein 1	ELOVL1	1	2	2	9.3	32.662	279	279	0	4.2032	2640600	0	1	6010300	3145000	1	0	0	0	0	0	0
Q6IA86	Elongator complex protein 2	ELP2	1	2	2	2.8	92.499	826	826	0.00029197	3.4698	1288800	1288800	1	0	0	0	0	0	0	0	0	0
Q8N766;H7C4E3;A0A286YEW0	ER membrane protein complex subunit 1	EMC1	3	9	9	14.6	111.76	993	993;86;190	0	29.537	3656700	6452200	3	20237000	0	0	0	0	0	0	0	0
S4R329;H0YK61;H0YNK0;H0YNK8;Q5J8M3;H0YMH5;H0YLP8;H0YN63	ER membrane protein complex subunit 4	EMC4	8	3	3	54.2	7.8036	72	72;78;84;102;183;72;125;43	0	5.7026	7986200	0	1	5433800	0	1	0	0	0	4221700	0	1
P50402;Q5HY57	Emerin	EMD	2	6	6	29.5	28.994	254	254;219	0	13.174	0	0	0	14485000	0	1	0	0	0	4771200	0	1
Q92979;V9GYP5;A0A087WWQ2;A0A087WVM7	Ribosomal RNA small subunit methyltransferase NEP1	EMG1	4	8	8	40.2	26.72	244	244;217;223;149	0	20.421	20168000	0	2	0	0	0	2780100	0	1	0	0	0
G3V195;B7WPE2;Q32P44;G3V1D0;H0Y3M3	Echinoderm microtubule-associated protein-like 3	EML3	5	2	2	2.9	73.281	679	679;897;896;889;911	0.0020785	2.3924	0	0	0	0	0	1	0	0	0	0	0	0
A0A0U1RRM6;Q8N8S7;A0A075B6E5;A0A0U1RQP7;Q9UI08	Protein enabled homolog	ENAH	5	9	9	16.8	87.399	802	802;591;213;242;416	0	36.155	20907000	0	1	0	0	0	0	0	0	0	0	0
P06733;A0A2R8Y6G6;K7EM90;A0A2R8YEM5;A0A2R8Y879;K7ERS8;A0A2R8Y6I8;A0A2R8Y798;A0A2R8YEG5;P13929;E5RI09;E5RG95;K7EPM1;K7EKN2;E5RGZ4	Alpha-enolase	ENO1	15	44	44	83.6	47.168	434	434;434;195;171;125;83;33;70;101;434;148;154;196;212;283	0	323.31	2978500000	2341900000	59	473420000	264630000	5	221890000	124310000	10	422960000	1329700000	40
E5RIA2;E7EUF1;Q13822	Ectonucleotide pyrophosphatase/phosphodiesterase family member 2	ENPP2	3	2	2	4.4	57.724	498	498;884;863	0.00028835	3.3775	0	0	0	0	0	0	0	0	1	0	0	0
Q09472	Histone acetyltransferase p300	EP300	1	3	3	1.4	264.16	2414	2414	0	7.6852	0	0	0	6633000	3470900	2	0	0	0	0	0	0
Q96L91;A0A0A0MR70	E1A-binding protein p400	EP400	2	7	7	3.4	343.48	3159	3159;374	0	18.963	299990	0	1	23850000	12981000	5	0	0	0	0	0	0
Q4VB86;A0A2R8YD30;P11171;A0A2R8Y7Y3;A0A2U3TZH6;A0A2R8Y420;A0A2R8Y5G2;A0A2R8Y5Z6;A0A2R8Y7N0;A0A2R8YFR9;A0A2R8Y6G5;A0A2R8YCW8;A0A2R8Y570;A0A2R8Y6D0;A0A2R8Y6T6;A0A2R8Y4N6;A0A1B0GWG0;Q4VXN1;A0A2R8Y5C8;Q4VXN0;A0A2R8Y783;A0A0C4DH22;Q9H4G0	Protein 4.1	EPB41	23	11	11	24	69.889	622	622;655;864;601;841;544;782;787;565;675;680;748;766;542;364;387;483;199;227;257;310;880;881	0	24.93	1276900	0	1	35686000	26348000	2	0	0	0	0	0	0
O43491;E9PHY5;E9PII3;E9PK52;A0A2R8Y5B3;Q6ZSX4;Q6R5J7;H0Y5B0;E9PJP4;E9PPC9;E9PQN0;E9PRG1;E9PIG0;E9PQD2;E9PN54;E9PMV8	Band 4.1-like protein 2	EPB41L2	16	20	20	24.9	112.59	1005	1005;935;706;811;824;201;383;380;118;126;127;153;162;179;240;268	0	109.86	9674600	0	3	50104000	0	3	0	0	0	1452600	0	0
A8K968;A0A0A0MRA8;Q9Y2J2;A0A0A0MSA4;A0A1B0GTF8;A0A0J9YY18;J3KT37;A0A0J9YW31;A0A0J9YW26;J3QS83;J3QS55;A0A0J9YWN0;A0A0J9YWE1;A0A0J9YWS4	Band 4.1-like protein 3;Band 4.1-like protein 3, N-terminally processed	EPB41L3	14	13	12	22.9	84.711	756	756;918;1087;1046;571;325;147;183;188;110;162;189;194;197	0	34.045	0	0	1	0	0	0	6679100	0	0	0	0	0
E9PG71;P54764;F8W9W0;C9JXA2;F8VP57;B7ZKW7;B7ZKJ3;P29320;P54756	Receptor protein-tyrosine kinase;Ephrin type-A receptor 4;Ephrin type-A receptor 3;Ephrin type-A receptor 5	EPHA4;EPHA5;EPHA3	9	2	2	2.5	105.71	949	949;986;874;918;1004;1016;1038;983;1037	0	4.625	0	0	0	3176500	1662200	1	0	0	0	736470	0	1
P07099;B1AQP9	Epoxide hydrolase 1	EPHX1	2	8	8	20.2	52.948	455	455;161	0	13.593	7350500	7350500	2	0	0	0	0	0	0	6702100	0	3
A0A075B730	Epiplakin	EPPK1	1	82	76	56.3	553.12	5063	5063	0	323.31	29234000	36551000	12	86657000	30419000	6	15220000	16352000	1	4245600	0	3
P07814;V9GYZ6;V9GZ76	Bifunctional glutamate/proline--tRNA ligase;Glutamate--tRNA ligase;Proline--tRNA ligase	EPRS	3	67	67	53.9	170.59	1512	1512;968;194	0	323.31	173910000	208760000	22	587330000	214680000	7	405920000	191730000	14	59210000	204390000	17
B1AUU8;P42566;S4R3U1	Epidermal growth factor receptor substrate 15	EPS15	3	7	7	14.6	83.653	762	762;896;90	0	75.605	0	0	0	68022000	34207000	3	0	0	0	2579700	0	1
Q9UBC2;M0R165;M0R2S2;K7EJR2;M0R330;M0R1V5;M0QX30;M0R3I1	Epidermal growth factor receptor substrate 15-like 1	EPS15L1	8	10	10	22.6	94.254	864	864;756;447;79;83;110;90;213	0	56.462	5210400	0	1	25097000	0	2	0	0	0	0	0	0
Q96RT1;B4DIP2	Protein LAP2	ERBB2IP	2	2	2	1.5	158.3	1412	1412;610	0.0027926	2.2217	0	0	0	2001200	0	1	0	0	0	0	0	0
Q92889	DNA repair endonuclease XPF	ERCC4	1	2	2	2.4	104.48	916	916	0	4.8057	0	0	0	1533500	802410	1	0	0	0	0	0	0
P84090;G3V279	Enhancer of rudimentary homolog	ERH	2	5	5	46.2	12.259	104	104;71	0	77.008	26860000	0	5	0	0	0	29186000	16712000	1	2511500	0	1
O75477	Erlin-1	ERLIN1	1	8	8	25.1	38.925	346	346	0	23.045	336050	0	1	8219300	0	0	0	0	0	0	0	0
E5RHW4;O94905;E5RJ09;B0QZ43	Erlin-2	ERLIN2;ERLIN1	4	6	2	19.5	37.725	338	338;339;197;275	0	13.794	0	0	0	7491200	0	1	0	0	0	0	0	0
E7ER77;Q7Z2K6	Endoplasmic reticulum metallopeptidase 1	ERMP1	2	2	2	3.1	93.159	841	841;904	0.00030788	4.0477	2766200	0	1	5594600	0	1	0	0	0	1098500	0	1
Q96HE7;G3V3E6;G3V5B3;G3V503;G3V2H0;Q5TAE8;Q86YB8	ERO1-like protein alpha	ERO1L	7	14	14	40.2	54.392	468	468;257;169;125;75;173;467	0	87.201	5059400	10205000	3	5143500	0	1	0	0	0	0	0	0
P30040;F8VY02;F8W1G0	Endoplasmic reticulum resident protein 29	ERP29	3	9	9	41.4	28.993	261	261;160;95	0	20.495	7171800	12126000	3	0	0	0	0	0	0	0	0	2
Q9BS26	Endoplasmic reticulum resident protein 44	ERP44	1	8	8	30	46.971	406	406	0	22.816	6941300	20893000	2	0	0	0	0	0	0	0	0	0
P10768;X6RA14;H7BZT7;U3KQT1	S-formylglutathione hydrolase	ESD	4	14	14	72	31.462	282	282;253;230;120	0	98.323	40989000	37284000	5	0	0	0	15403000	0	1	1401800	0	1
Q9BSJ8;F8VZB1	Extended synaptotagmin-1	ESYT1	2	24	24	35.5	122.85	1104	1104;88	0	120.31	46969000	44600000	6	57754000	0	1	0	0	0	4287200	0	2
P62495;B7Z7P8;I3L492;D6RCB3;D6RJE8	Eukaryotic peptide chain release factor subunit 1	ETF1	5	10	10	33.9	49.03	437	437;423;208;95;119	0	69.522	6376800	13275000	3	0	0	0	87782000	29628000	3	1003400	0	2
P13804;H0YLU7;H0YL12;H0YKF0;H0YK49;H0YNX6;H0YL83;J3KN60	Electron transfer flavoprotein subunit alpha, mitochondrial	ETFA	8	18	18	66.4	35.079	333	333;303;239;289;229;254;73;64	0	61.926	40450000	60753000	3	7426800	0	1	0	0	0	4794000	0	2
P38117;M0QY67	Electron transfer flavoprotein subunit beta	ETFB	2	14	14	54.1	27.843	255	255;178	0	81.489	37464000	42398000	6	13464000	10293000	2	0	0	0	8630500	0	4
B0QYK0;Q01844;A0A0D9SFL3;C9JGE3;H7BY36	RNA-binding protein EWS	EWSR1	5	5	5	12.8	64.929	618	618;656;584;620;308	0	69.583	20104000	0	3	89972000	0	2	0	0	0	4886800	36081000	2
Q9NV70	Exocyst complex component 1	EXOC1	1	3	3	4.1	101.98	894	894	0	4.3212	1477400	0	1	0	0	0	0	0	0	0	0	0
Q96A65	Exocyst complex component 4	EXOC4	1	8	8	11.1	110.5	974	974	0	30.428	6438500	0	3	13555000	0	2	0	0	0	0	0	0
B1AMU7;Q9Y3B2;R4GNH9;R4GMQ7;B1AMU4;B1AMU3	Exosome complex component CSL4	EXOSC1	6	4	4	35.2	17.789	165	165;195;139;143;178;170	0	10.177	824550	0	0	0	0	0	6883300	0	1	0	0	0
Q01780;K7EJ37	Exosome component 10	EXOSC10	2	11	11	15.4	100.83	885	885;124	0	25.45	0	0	0	0	0	0	0	0	0	2290600	0	1
Q13868;A3KFL5;A3KFL2;A3KFL1	Exosome complex component RRP4	EXOSC2	4	6	6	17.4	32.789	293	293;237;285;200	0	8.2469	0	0	1	0	0	0	0	0	0	0	0	0
Q9NQT5	Exosome complex component RRP40	EXOSC3	1	3	3	21.5	29.572	275	275	0	44.086	7745100	0	0	18076000	0	1	0	0	0	0	0	0
Q9NPD3;E9PI41;E9PPI9	Exosome complex component RRP41	EXOSC4	3	8	8	34.7	26.383	245	245;261;156	0	58.097	0	0	1	0	0	0	0	0	1	1023600	0	1
Q5RKV6	Exosome complex component MTR3	EXOSC6	1	5	5	19.9	28.235	272	272	0	15.721	0	0	0	7867800	0	1	2966000	0	1	0	0	0
D6RIY6;Q06265;D6RAP4;D6R905;D6RA17	Exosome complex component RRP45	EXOSC9	5	3	3	9.5	46.977	423	423;439;86;226;242	0	13.32	5343000	5602200	2	0	0	0	8193600	0	0	0	0	0
E7EQR4;P15311	Ezrin	EZR	2	31	31	53.2	69.371	586	586;586	0	153.2	139830000	203310000	16	126760000	0	2	97711000	54885000	6	53560000	185820000	7
P00742	Coagulation factor X;Factor X light chain;Factor X heavy chain;Activated factor Xa heavy chain	F10	1	2	2	3.7	54.731	488	488	0	4.1428	0	0	0	0	0	0	12312000	4852800	1	0	0	0
P00488;H0Y4W5	Coagulation factor XIII A chain	F13A1	2	2	2	3.6	83.266	732	732;102	0.00056609	3.1704	0	0	0	0	0	0	1091700	0	1	0	0	0
Q01469;I6L8B7;A8MUU1	Fatty acid-binding protein, epidermal	FABP5	3	10	10	71.9	15.164	135	135;101;101	0	89.522	46493000	32855000	3	62692000	0	1	0	0	1	11266000	0	1
Q9UNN5;B3KT28;B1ANM7	FAS-associated factor 1	FAF1	3	10	10	18.2	73.953	650	650;464;490	0	19.463	3687100	0	2	0	0	0	0	0	0	1178000	0	1
Q96CS3	FAS-associated factor 2	FAF2	1	9	9	28.1	52.623	445	445	0	68.142	0	0	0	12312000	0	1	0	0	0	0	0	0
P16930;H0YLC7	Fumarylacetoacetase	FAH	2	2	2	8.6	46.374	419	419;161	0	9.3992	1709700	0	1	0	0	0	0	0	0	0	0	0
Q6P587	Acylpyruvase FAHD1, mitochondrial	FAHD1	1	4	4	30.8	24.843	224	224	0	13.278	5296700	0	0	0	0	0	0	0	0	0	0	1
Q9NZB2;A0A0C4DG79;A0A0C4DH52	Constitutive coactivator of PPAR-gamma-like protein 1	FAM120A	3	14	14	17.7	121.89	1118	1118;494;495	0	43.197	1463400	0	2	22658000	0	2	0	0	0	0	0	0
Q9BYI3;B8ZZA2;H7C0W7	Hyccin	FAM126A	3	2	2	6.1	57.625	521	521;114;471	0.0020801	2.3969	0	0	0	0	0	0	6811300	0	1	0	0	0
Q96TA1	Niban-like protein 1	FAM129B	1	3	3	7.8	84.137	746	746	0	4.1986	1019200	0	1	0	0	0	0	0	0	0	0	0
K7ENZ6;K7EMF4;K7ELM8;K7EJ34;K7ENF4;Q86VR2	Protein FAM134C	FAM134C	6	2	2	42.5	8.7247	80	80;81;83;129;133;466	0	5.8405	0	0	0	2104500	0	1	0	0	0	0	0	0
E7EQY1;Q96C01;C9J2Y4;C9JF51	Protein FAM136A	FAM136A	4	5	5	24.9	26.776	245	245;138;105;163	0	10.352	16985000	0	2	0	0	0	0	0	0	0	0	0
Q15018	BRISC complex subunit Abro1	FAM175B	1	4	4	12.8	46.9	415	415	0	15.622	3519000	0	1	8315200	0	1	0	0	0	695500	0	1
A0A087WYF6;F8W7U3;J3KP36;E7ESD2;A0A0A0MR88;A0A096LPC5;Q9Y4E1;Q641Q2;B1AP61;Q5SRD0	WASH complex subunit FAM21C;WASH complex subunit FAM21A	FAM21A;FAM21C	10	6	6	7.9	136.57	1245	1245;1253;1262;1279;1341;1341;1318;1341;156;308	0	23.476	586920	0	2	18943000	0	2	0	0	0	0	0	0
Q9H4H8;A0A087WXK8	Protein FAM83D	FAM83D	2	2	2	9.1	64.424	585	585;615	0	7.6083	0	0	0	0	0	1	0	0	0	0	0	0
Q8NCA5;E9PH82;C9J3G8	Protein FAM98A	FAM98A	3	7	7	17.5	55.4	519	519;312;68	0	18.021	0	0	1	0	0	1	6153700	0	1	0	0	0
Q52LJ0;H0YNA1	Protein FAM98B	FAM98B	2	6	5	32.4	37.19	330	330;101	0	23.621	0	0	1	18764000	11147000	2	0	0	0	0	0	0
Q9NVI1;F8W7R3;H3BP78;H3BQE2;H3BT54;H3BMG4;H3BS60	Fanconi anemia group I protein	FANCI	7	23	23	21.9	149.32	1328	1328;1095;1090;157;215;226;125	0	72.045	7680300	0	3	0	0	0	0	0	0	0	0	0
Q8WVX9;E9PNW8;E9PPB8	Fatty acyl-CoA reductase 1	FAR1	3	6	6	13	59.356	515	515;335;139	0	12.844	566000	0	1	0	0	0	0	0	0	0	0	0
Q9Y285;K7ER00;K7EK06;K7ER16;K7ERS0	Phenylalanine--tRNA ligase alpha subunit	FARSA	5	5	5	13.8	57.563	508	508;548;168;235;159	0	47.14	49273000	0	2	24311000	0	1	0	0	0	4896600	0	2
Q9NSD9	Phenylalanine--tRNA ligase beta subunit	FARSB	1	19	19	34.5	66.115	589	589	0	88.437	10125000	7609400	5	33057000	0	2	56492000	13618000	6	5837400	0	3
A0A0U1RQF0;P49327;A0A0U1RRG3;J3KTF0	Fatty acid synthase;[Acyl-carrier-protein] S-acetyltransferase;[Acyl-carrier-protein] S-malonyltransferase;3-oxoacyl-[acyl-carrier-protein] synthase;3-oxoacyl-[acyl-carrier-protein] reductase;3-hydroxyacyl-[acyl-carrier-protein] dehydratase;Enoyl-[acyl-carrier-protein] reductase;Oleoyl-[acyl-carrier-protein] hydrolase	FASN	4	114	114	58.9	273.2	2509	2509;2511;150;78	0	323.31	373310000	470820000	50	459920000	225980000	13	2025300000	816280000	51	127740000	505340000	30
A0A087WVP1;Q14517;D6RCE4	Protocadherin Fat 1;Protocadherin Fat 1, nuclear form	FAT1	3	5	5	1.8	506.37	4590	4590;4588;488	0	19.201	0	0	0	0	0	0	26233000	0	1	0	0	0
Q6V0I7	Protocadherin Fat 4	FAT4	1	3	3	0.8	542.68	4981	4981	0	10.991	0	0	0	0	0	0	4802300	0	1	0	0	0
P22087;M0R299;M0QXL5;M0R2Q4;M0R0P1;M0R2U2;M0R1H0;M0R2B0	rRNA 2-O-methyltransferase fibrillarin	FBL	8	14	14	50.2	33.784	321	321;229;244;273;228;157;178;182	0	42.466	74915000	45826000	5	0	0	0	5699800	0	1	3190300	0	1
P23142	Fibulin-1	FBLN1	1	23	11	30	77.213	703	703	0	92.856	0	0	0	0	0	0	389580000	128400000	13	0	0	0
B1AHL2;B1AHM7;B1AHM9;H7C1M6;B1AHN3;B1AHM6	Fibulin-1	FBLN1	6	20	3	27.7	78.329	721	721;139;189;183;172;65	0	18.264	0	0	0	0	0	0	44735000	17632000	3	0	0	0
P35555;H0YND0;F6U495	Fibrillin-1	FBN1	3	33	30	14.7	312.24	2871	2871;853;302	0	133.07	0	0	0	0	0	0	236430000	124430000	16	0	0	0
P35556;A0A087WYV8;D6RJI3;E9PHW4;D6REJ2;Q75N90	Fibrillin-2	FBN2	6	46	46	23.4	314.77	2912	2912;2911;1473;341;356;2809	0	323.31	0	0	0	0	0	0	571530000	282790000	27	0	0	0
Q8NEZ5;H3BTR7;H3BTH6;H3BRE0	F-box only protein 22	FBXO22	4	6	6	15.4	44.508	403	403;78;241;93	0	9.6639	0	0	0	0	0	0	2959200	0	0	0	0	0
Q0JRZ9;H7BXJ4	F-BAR domain only protein 2	FCHO2	2	3	3	4.1	88.923	810	810;378	0	11.283	0	0	0	11218000	0	1	0	0	0	0	0	0
E9PNM1;P37268;A0A1W2PQ47;E9PQ90;E9PNJ2;E9PSH1;E9PJG4	Squalene synthase	FDFT1	7	3	3	10.5	47.285	410	410;417;476;45;51;67;150	0	35.385	2301500	0	1	0	0	0	0	0	0	0	0	0
P39748;I3L3E9;F5H1Y3	Flap endonuclease 1	FEN1	3	12	11	34.5	42.592	380	380;154;165	0	69.624	7898500	12381000	1	0	0	0	0	0	0	0	0	0
Q96AC1;H0YJ34;A0A0U1RRM8;G3V3J0;G3V5R2;H0YJB6;G3V281	Fermitin family homolog 2	FERMT2	7	8	8	20.1	77.86	680	680;640;545;155;133;133;153	0	45.996	4385000	0	0	0	0	0	0	0	0	0	0	0
A0A087WV25;O95684	FGFR1 oncogene partner	FGFR1OP	2	4	4	13.7	38.099	351	351;399	0	6.5947	0	0	0	1951200	0	2	0	0	0	0	0	0
C9JEU5;C9JC84;P02679	Fibrinogen gamma chain	FGG	3	2	2	6.1	50.322	445	445;461;453	0	9.3997	0	0	0	0	0	0	145990000	0	1	0	0	0
P07954	Fumarate hydratase, mitochondrial	FH	1	11	11	30.4	54.636	510	510	0	31.742	22609000	14094000	4	8784000	0	1	0	0	0	4291000	22017000	3
Q5JXI8;Q13642;Q5JXH8;Q5JXH7;Q5JXI3;A0A0D9SFZ9;Q5JXI2;A0A0D9SFI6;A0A0D9SFB0;Q5JXH9;A0A0D9SGB2;Q5JXI0;A0A0D9SG53;A0A0D9SGD1;A0A0D9SEY7	Four and a half LIM domains protein 1	FHL1	15	11	11	50.2	29.16	257	257;323;204;205;207;175;210;147;152;155;138;141;130;78;66	0	62.724	3690900	0	3	34102000	0	2	42941000	22579000	3	8101000	48674000	3
Q6UN15;A0A0B4J203;H0Y8P7	Pre-mRNA 3-end-processing factor FIP1	FIP1L1	3	7	7	21.5	66.526	594	594;849;254	0	27.21	0	0	0	17719000	0	1	0	0	0	0	0	0
Q96AY3;K7ESG6;K7EM43;K7ELI6	Peptidyl-prolyl cis-trans isomerase FKBP10	FKBP10	4	5	5	8.9	64.244	582	582;172;147;171	0	12.516	15634000	0	1	0	0	0	0	0	0	2420600	0	1
A0A0A0MT60;Q5T1M5;X6RKW4	Peptidyl-prolyl cis-trans isomerase;FK506-binding protein 15	FKBP15	3	7	7	10.4	136.27	1244	1244;1219;497	0	130.91	0	0	0	21072000	12207000	1	0	0	0	694530	0	1
P62942;Q1JUQ3;A0A087WTS4;A0A087WV48;A0A087WZM5;Q1JUQ5;Q5W0X3	Peptidyl-prolyl cis-trans isomerase FKBP1A;Peptidyl-prolyl cis-trans isomerase	FKBP1A;FKBP12-Exin	7	3	3	28.7	11.951	108	108;37;97;116;129;92;103	0	10.998	7871800	0	3	29811000	0	0	0	0	0	3290200	10853000	2
Q00688;G3V5F2	Peptidyl-prolyl cis-trans isomerase FKBP3	FKBP3	2	9	9	37.1	25.177	224	224;65	0	28.136	79645000	0	2	4191000	0	1	0	0	0	0	0	0
Q02790;F5H1U3;H0YFG2;F5H120	Peptidyl-prolyl cis-trans isomerase FKBP4;Peptidyl-prolyl cis-trans isomerase FKBP4, N-terminally processed	FKBP4	4	27	27	73.6	51.804	459	459;86;84;51	0	241.18	81497000	80062000	7	3298700	0	1	137510000	84153000	2	11134000	57068000	5
Q13451	Peptidyl-prolyl cis-trans isomerase FKBP5;Peptidyl-prolyl cis-trans isomerase FKBP5, N-terminally processed	FKBP5	1	7	7	25.4	51.212	457	457	0	18.025	8563600	0	0	0	0	0	0	0	0	0	0	0
Q13045;J3KS54;J3QQQ2;J3KS39;J3QQU5	Protein flightless-1 homolog	FLII	5	11	11	11.6	144.75	1269	1269;700;279;51;117	0	60.716	0	0	1	13962000	0	1	0	0	0	0	0	0
P21333;F8WE98;H0Y5C6;H0Y5F3;H7C2E7;H7C5L4	Filamin-A	FLNA	6	137	137	64.2	280.74	2647	2647;604;281;232;90;135	0	323.31	541690000	521980000	63	2911200000	1460100000	29	2971200000	1611500000	68	225910000	1120300000	47
O75369;E7EN95;A0A0A0MT44;A0A0C4DGA1	Filamin-B	FLNB	4	84	77	44.1	278.16	2602	2602;2409;195;72	0	323.31	63855000	59971000	14	256300000	111220000	4	299510000	138880000	18	41573000	120830000	19
Q14315	Filamin-C	FLNC	1	30	20	13.6	291.02	2725	2725	0	69.101	0	0	0	25371000	0	2	22932000	10619000	4	0	0	0
A0A1W2PNW4;P17948	Vascular endothelial growth factor receptor 1	FLT1	2	2	2	3	74.925	665	665;1338	0.0032549	2.1182	0	0	0	0	0	0	2112600	832640	0	0	0	0
Q06787	Fragile X mental retardation protein 1	FMR1	1	11	10	16.1	71.174	632	632	0	22.051	0	0	0	53225000	0	4	0	0	0	0	0	0
A8MQB8;G3V0J0;A0A087WXI3;R9WNI0;Q8IXW7;A0A087WWR6	Fragile X mental retardation protein 1	FMR1	6	9	1	15.5	65.821	582	582;592;419;544;297;102	0.0051483	1.9283	0	0	0	8122800	4250400	1	0	0	0	0	0	0
P02751;H0Y7Z1;H0Y4K8	Fibronectin;Anastellin;Ugl-Y1;Ugl-Y2;Ugl-Y3	FN1	3	47	47	25.1	262.62	2386	2386;1103;241	0	323.31	0	0	0	0	0	0	4217600000	1578400000	44	0	0	0
Q8N3X1	Formin-binding protein 4	FNBP4	1	3	3	3.7	110.26	1017	1017	0	5.8025	0	0	0	19916000	10421000	2	0	0	0	884310	0	1
P85037;U3KQ26	Forkhead box protein K1	FOXK1	2	9	9	19.2	75.456	733	733;109	0	37.584	2212000	0	1	21872000	0	2	0	0	0	0	0	0
A0A2R8YCY2;A0A0C4DFX2;A0A286YFA9;A0A2R8Y5V8;Q5TBA9	Protein furry homolog	FRY	5	2	2	0.8	333.48	2963	2963;3012;3016;3058;3013	0.0027848	2.189	12593000	0	1	0	0	1	0	0	0	4521100	0	1
Q16658;C9JFC0;A0A0A0MSB2;C9JPH9	Fascin	FSCN1	4	30	30	68.4	54.529	493	493;132;137;120	0	313.27	71680000	58251000	12	88433000	59369000	3	48125000	19068000	4	7200900	42499000	2
Q9BTV5;M0R366;M0QY68;M0R1R0;M0R2F6	Fibronectin type III and SPRY domain-containing protein 1	FSD1	5	4	4	7.9	55.819	496	496;437;126;65;176	0	9.7657	0	0	0	0	0	0	0	0	0	1989200	0	1
A0A1B0GUC3;A0A1B0GV98;A0A1B0GTC5;A0A1B0GU26;A0A1B0GTC3;A0A1B0GVH5;Q9C0B1;A0A1B0GTY1;A0A1B0GTI3;A0A1B0GTZ8;X6R3I0;A0A1B0GUY7	Alpha-ketoglutarate-dependent dioxygenase FTO	FTO	12	6	6	16.9	51.802	450	450;455;457;481;533;559;505;421;275;66;129;173	0	13.96	441640	0	1	0	0	0	0	0	0	0	0	0
Q96AE4;E9PEB5	Far upstream element-binding protein 1	FUBP1	2	31	26	53	67.56	644	644;655	0	202.74	50270000	71482000	7	148770000	0	5	13714000	0	1	21417000	52224000	5
Q96I24	Far upstream element-binding protein 3	FUBP3	1	19	14	43.5	61.64	572	572	0	43.673	4863200	0	2	0	0	0	0	0	0	0	0	0
P35637;H3BPE7	RNA-binding protein FUS	FUS	2	10	8	24.9	53.425	526	526;527	0	54.034	91919000	74424000	4	6123700	0	1	0	0	0	3960000	0	1
Q6P4F1	Alpha-(1,3)-fucosyltransferase 10	FUT10	1	2	2	3.5	56.094	479	479	0.0095579	1.7066	0	0	0	0	0	0	56143000	22128000	1	0	0	0
P51114;B4DXZ6;E9PFF5;E7EU85;C9JZE0;C9JY20;C9JAJ4;C9JYQ6;C9IZ22;H7C4S4	Fragile X mental retardation syndrome-related protein 1	FXR1	10	12	12	22.5	69.72	621	621;608;490;454;119;123;151;19;94;246	0	43.179	0	0	1	199850000	106250000	2	0	0	0	0	0	0
P51116;I3L1Z2	Fragile X mental retardation syndrome-related protein 2	FXR2	2	11	8	18.7	74.222	673	673;118	0	45.033	1104000	0	1	0	0	0	0	0	0	0	0	1
Q9BQS8	FYVE and coiled-coil domain-containing protein 1	FYCO1	1	5	5	5.4	166.98	1478	1478	0	15.956	0	0	0	0	0	0	0	0	0	1654300	0	1
Q13283;E5RIZ6;E5RI46;E5RIF8;E5RH42;E5RJU8;E5RH00;D6R9X5;D6R9A4	Ras GTPase-activating protein-binding protein 1	G3BP1	9	15	15	38.4	52.164	466	466;148;105;106;117;153;37;56;59	0	47.605	87219000	67052000	8	92023000	44507000	2	0	0	0	2253500	0	3
Q9UN86;D6RBM9;D6REX8;D6RBR0;D6RE13;D6RBW8;D6RGJ4;D6RAC7;D6RB17	Ras GTPase-activating protein-binding protein 2	G3BP2	9	6	5	14.3	54.12	482	482;77;99;102;110;115;125;141;198	0	31.015	8316500	0	2	0	0	0	0	0	0	2561800	0	1
E7EUI8;P11413;E9PD92;E7EM57	Glucose-6-phosphate 1-dehydrogenase	G6PD	4	9	9	30.5	38.45	338	338;515;256;320	0	21.231	0	0	1	5017700	0	2	10434000	0	1	6918400	0	2
B7Z3B9;Q13480	GRB2-associated-binding protein 1	GAB1	2	3	3	6.6	64.473	591	591;694	0	5.7351	0	0	0	2973800	0	1	0	0	0	0	0	0
Q06546	GA-binding protein alpha chain	GABPA	1	3	3	10.8	51.295	454	454	0	5.8715	0	0	0	0	0	0	0	0	0	11740000	0	1
P51570;K7ERJ9;K7ERN9	Galactokinase	GALK1	3	6	6	17.9	42.272	392	392;120;91	0	16.921	0	0	0	0	0	0	9861700	0	2	0	0	0
Q14697;F5H6X6	Neutral alpha-glucosidase AB	GANAB	2	47	47	55.3	106.87	944	944;847	0	215.8	191830000	166060000	14	6968300	0	1	36643000	23918000	5	58155000	203240000	14
P04406;E7EUT5;O14556	Glyceraldehyde-3-phosphate dehydrogenase	GAPDH	3	27	27	89	36.053	335	335;260;408	0	323.31	976880000	658030000	29	167810000	0	4	581080000	352460000	6	204080000	706260000	20
Q14C86;F8W9S7;C9IZ08;B4DGD8;B0QZ65;H0Y7I9;H0Y4E7;A0A0A0MQV8;C9IZX9	GTPase-activating protein and VPS9 domain-containing protein 1	GAPVD1	9	19	19	16	164.98	1478	1478;1412;988;756;497;837;830;629;117	0	74.867	0	0	0	14249000	0	1	0	0	0	0	0	0
P41250	Glycine--tRNA ligase	GARS	1	23	23	45.5	83.165	739	739	0	135.15	56288000	42911000	7	39771000	0	1	60733000	25833000	5	5877200	27101000	4
P22102;F8WD69;C9JBJ1;C9JTV6;C9JZG2;C9JKQ7;A0A140TA71;H7C366	Trifunctional purine biosynthetic protein adenosine-3;Phosphoribosylamine--glycine ligase;Phosphoribosylformylglycinamidine cyclo-ligase;Phosphoribosylglycinamide formyltransferase	GART	8	48	48	63.4	107.77	1010	1010;306;231;241;136;138;223;145	0	323.31	231130000	222470000	22	3393900	0	1	224490000	128150000	12	57684000	220600000	16
Q14393	Growth arrest-specific protein 6	GAS6	1	3	3	8.2	79.676	721	721	0	11.325	0	0	0	0	0	0	13661000	5384400	2	0	0	0
Q86YP4;V9GYX5;C9JVY3;V9GY85;H7C3H1;C9JMI3;C9JGN4;C9JHD7;C9JJK9	Transcriptional repressor p66-alpha	GATAD2A	9	8	7	22.6	68.062	633	633;77;93;95;99;126;139;165;177	0	22.765	0	0	0	11363000	0	1	0	0	0	0	0	0
A0A0U1RRM1;Q8WXI9;A0A0U1RR30;A0A1B0GW07	Transcriptional repressor p66-beta	GATAD2B	4	9	9	25.8	63.461	577	577;593;263;190	0	60.847	9525300	9095200	2	30970000	0	1	0	0	0	0	0	0
O75323;F8WBI5;C9J7B1;C9K068;H7C333	Protein NipSnap homolog 2	GBAS	5	5	5	17.8	33.742	286	286;145;65;80;114	0	9.5308	1575300	0	1	0	0	0	0	0	0	0	0	1
Q92538	Golgi-specific brefeldin A-resistance guanine nucleotide exchange factor 1	GBF1	1	3	3	2.7	206.44	1859	1859	0	4.8925	0	0	0	1472100	770290	1	0	0	0	0	0	0
Q8IWJ2	GRIP and coiled-coil domain-containing protein 2	GCC2	1	2	2	1.6	195.91	1684	1684	0.0027876	2.1998	0	0	0	0	0	0	0	0	0	436010	1307100	1
Q92947;K7EKT3	Glutaryl-CoA dehydrogenase, mitochondrial	GCDH	2	2	2	6.6	48.127	438	438;164	0	5.362	0	0	0	0	0	0	0	0	0	1853900	5557700	0
Q92616	Translational activator GCN1	GCN1L1	1	81	81	36.6	292.75	2671	2671	0	269.69	64991000	62134000	16	18274000	0	3	35222000	22204000	4	14115000	28856000	7
P31150;G5E9U5	Rab GDP dissociation inhibitor alpha	GDI1	2	16	6	42.5	50.582	447	447;147	0	55.022	0	0	1	0	0	0	0	0	0	0	0	0
P50395;Q5SX87;Q5SX91;V9GYF8;Q5SX90;Q5SX86;V9GYJ7	Rab GDP dissociation inhibitor beta	GDI2	7	23	23	55.1	50.663	445	445;263;203;130;148;155;125	0	117.63	50841000	39667000	6	6143800	0	1	19713000	12145000	3	9070800	30049000	3
I3L2C7;P57678;I3L399;I3L4A4;I3L1J7;E7EN12;I3L4M4	Gem-associated protein 4	GEMIN4	7	8	8	12.1	118.82	1047	1047;1058;296;271;70;184;189	0	16.966	0	0	2	0	0	0	0	0	0	0	0	0
Q8TEQ6	Gem-associated protein 5	GEMIN5	1	19	19	16.4	168.59	1508	1508	0	69.107	2956100	0	2	6835900	0	1	0	0	0	0	0	0
K7EPI4	Glial fibrillary acidic protein	GFAP	1	2	1	10.5	14.037	124	124	0	4.3936	0	0	0	0	0	0	0	0	0	54299000	99700000	6
Q06210;O94808;E5RJP4	Glutamine--fructose-6-phosphate aminotransferase [isomerizing] 1	GFPT1	3	12	12	24.2	78.806	699	699;682;216	0	40.681	1840500	4580800	2	1770100	0	1	14663000	0	1	0	0	0
Q9UJY5	ADP-ribosylation factor-binding protein GGA1	GGA1	1	3	3	12.1	70.383	639	639	0	10.771	666020	0	2	0	0	0	0	0	0	0	0	0
O75223;B8ZZK2;M0QZK8;A0A0B4J1Y4;H7BZK5	Gamma-glutamylcyclotransferase	GGCT	5	9	9	58.5	21.007	188	188;166;103;51;119	0	42.095	4495600	0	3	0	0	0	0	0	0	0	0	0
Q6Y7W6;I1E4Y6;E7ESB6;C9JHW1;C9JW88;F8WCD5;C9JPV7;C9JXQ0;C9J0V6;C9JHT0;C9JRZ2;C9JH18	PERQ amino acid-rich with GYF domain-containing protein 2	GIGYF2	12	13	13	15.6	150.07	1299	1299;1321;836;720;68;92;93;99;106;112;115;149	0	125.59	3487600	7037900	3	6877800	0	2	0	0	0	3750500	9790100	2
P06280;V9GYN5	Alpha-galactosidase A	GLA	2	7	7	20.3	48.766	429	429;222	0	31.217	0	0	0	0	0	0	30370000	0	3	0	0	0
E7EQ29;P16278;F8WF40;C9JF15;C9JWX1;C9J4G9	Beta-galactosidase	GLB1	6	3	3	7.3	60.482	546	546;677;84;102;147;185	0	6.3228	0	0	0	0	0	0	2383800	0	1	0	0	0
Q92896;H3BM42	Golgi apparatus protein 1	GLG1	2	10	10	10.2	134.55	1179	1179;698	0	29.454	0	0	0	6276600	6329200	3	86749000	25391000	5	0	0	0
Q92990;M0QX84;M0QXG8	Glomulin	GLMN	3	4	4	7.2	68.207	594	594;245;297	0	35.901	0	0	0	0	0	0	0	0	0	2315000	0	1
Q04760	Lactoylglutathione lyase	GLO1	1	14	14	89.7	20.777	184	184	0	42.88	137120000	110010000	9	0	0	0	0	0	0	0	0	1
F6TLX2;I3L3Q4;Q9HC38;I3L1F4;I3L1I0	Glyoxalase domain-containing protein 4	GLOD4	5	11	11	26.1	54.719	502	502;227;313;59;115	0	47.441	12955000	0	2	0	0	0	0	0	0	0	0	0
O76003	Glutaredoxin-3	GLRX3	1	6	6	30.1	37.432	335	335	0	20.244	2810000	0	1	0	0	0	0	0	0	0	0	0
B8ZZA8;B8ZZC5		GLS	2	3	2	14.8	18.634	169	169;103	0	11.529	0	0	1	11707000	0	1	0	0	0	0	0	0
O94925;H7BZD1;C9JIJ6	Glutaminase kidney isoform, mitochondrial	GLS	3	12	12	24.5	73.46	669	669;114;164	0	65.176	5791600	0	1	0	0	0	0	0	0	0	0	0
P00367;P49448	Glutamate dehydrogenase 1, mitochondrial;Glutamate dehydrogenase 2, mitochondrial	GLUD1;GLUD2	2	20	20	46.2	61.397	558	558;558	0	147.11	51357000	56335000	6	24759000	0	1	0	0	0	14802000	66341000	9
P15104;A0A2R8YDT1	Glutamine synthetase	GLUL	2	5	5	14.5	42.064	373	373;507	0	29.832	0	0	1	0	0	0	8605300	0	3	0	0	0
Q49A26;K7EMM8;K7EQB2;K7EPU6;K7EK70;K7ELL0	Putative oxidoreductase GLYR1	GLYR1	6	8	8	16.6	60.556	553	553;524;185;171;37;52	0	16.321	3021600	0	1	15666000	0	2	0	0	0	0	0	0
O60547	GDP-mannose 4,6 dehydratase	GMDS	1	6	6	22.6	41.949	372	372	0	13.61	0	0	0	0	0	0	5606200	0	1	0	0	0
Q96IJ6;A0A0U1RRC2;C9J255;F8WD54;A0A087WUI8	Mannose-1-phosphate guanyltransferase alpha	GMPPA	5	3	3	8.3	46.291	420	420;114;179;290;399	0	7.8124	1581900	0	1	0	0	0	0	0	0	864250	0	1
H0YMB3;H0YLV5;A0A087WWM4;F8WAN9;H0YNJ6;Q9P2T1;H0YN22;H0YK13;H0YMW6;H0YNS9;H0YK71;H0YLB8;H0YNH0	GMP reductase;GMP reductase 2	GMPR2	13	2	2	6	33.921	315	315;333;348;349;427;348;69;88;93;125;139;169;239	0.00028769	3.3453	0	0	0	0	0	0	4049800	0	0	0	0	0
P49915	GMP synthase [glutamine-hydrolyzing]	GMPS	1	29	29	45	76.715	693	693	0	123.64	24799000	24481000	7	22172000	0	1	3745700	0	2	3527900	0	1
P29992;O95837;K7EL62;A0A087WVZ3	Guanine nucleotide-binding protein subunit alpha-11;Guanine nucleotide-binding protein subunit alpha-14	GNA11;GNA14	4	5	5	18.7	42.123	359	359;355;236;72	0	9.2901	0	0	0	5019400	0	1	0	0	0	0	0	0
P63096;C9JPP4;C9JL77	Guanine nucleotide-binding protein G(i) subunit alpha-1	GNAI1	3	10	4	32.2	40.361	354	354;144;41	0	8.5242	0	0	0	0	0	0	0	0	0	817580	0	1
P08754;P09471;A0A1W2PRE1;A2A2R6;A0A1W2PQK2;A0A087WTB6;Q5JWD1;H0Y7E8;A0A1W2PRJ7;A0A087WZE5;A0A1W2PS82;Q5JWE9;H3BTM2;A0A1W2PP38;H0Y7F4;P11488;P19087;A8MTJ3;P38405	Guanine nucleotide-binding protein G(k) subunit alpha	GNAI3	19	12	12	48.3	40.532	354	354;354;54;61;61;84;87;93;104;123;146;193;195;196;199;350;354;354;381	0	138.44	9800300	20745000	4	0	0	0	11392000	0	1	0	0	0
P62873;F6UT28;B1AKQ8;F6X3N5;B3KVK2;F5H8J8;F5H100;F5H0S8;E9PCP0;P16520	Guanine nucleotide-binding protein G(I)/G(S)/G(T) subunit beta-1	GNB1	10	14	14	58.2	37.377	340	340;165;107;163;240;232;232;264;339;340	0	210.25	25982000	30821000	3	0	0	0	25414000	0	1	3924400	36026000	2
P62879;C9JIS1;C9JXA5;C9JZN1;E7EP32;C9JD14	Guanine nucleotide-binding protein G(I)/G(S)/G(T) subunit beta-2	GNB2	6	10	6	38.5	37.331	340	340;232;251;152;296;79	0	51.289	7934700	0	0	0	0	0	0	0	0	0	0	0
P63244;J3KPE3;D6RHH4;D6RAC2;D6R9Z1;H0Y8W2;D6R9L0;D6RFX4;H0YAF8;D6REE5;H0YAM7;D6RFZ9;D6RAU2;E9PD14;D6RBD0;H0Y8R5;D6RF23;D6R909;D6RGK8;D6RHJ5;H0Y9P0;D6RDI0	Guanine nucleotide-binding protein subunit beta-2-like 1;Guanine nucleotide-binding protein subunit beta-2-like 1, N-terminally processed	GNB2L1	22	22	22	90.5	35.076	317	317;273;233;269;236;274;300;194;198;321;247;197;147;153;160;138;101;116;71;86;83;39	0	287.8	238560000	217740000	20	0	0	0	428270000	248590000	10	43814000	178390000	15
Q9HAV0;H7C5J5	Guanine nucleotide-binding protein subunit beta-4	GNB4	2	7	2	32.9	37.567	340	340;165	0.00029771	3.6881	0	0	0	0	0	0	0	0	0	1355500	4063700	1
P36915;A0A140T8Y2;A2AB27	Guanine nucleotide-binding protein-like 1	GNL1	3	6	6	12.5	68.66	607	607;407;264	0	17.451	2492200	0	1	0	0	0	0	0	0	0	0	0
Q9BVP2;C9JZT7;B4DMU5;C9JYH9	Guanine nucleotide-binding protein-like 3	GNL3	4	18	18	39.2	61.992	549	549;134;138;96	0	80.921	30457000	34289000	5	0	0	0	0	0	0	3073800	26238000	2
G3V5E4;G3V4W4;Q96EK6	Glucosamine 6-phosphate N-acetyltransferase	GNPNAT1	3	2	2	19.5	12.976	113	113;163;184	0	4.9824	0	0	1	0	0	0	0	0	0	0	0	0
H7C3P4;F6S8M0;P15586;H0YFA9;F5H4C6	N-acetylglucosamine-6-sulfatase	GNS	5	3	3	7.1	56.374	496	496;584;552;303;247	0	5.447	0	0	0	0	0	0	3766900	0	1	0	0	0
C9JHJ5;H0Y6I0;Q13439	Golgin subfamily A member 4	GOLGA4	3	2	2	3.8	68.198	585	585;2099;2230	0	11.625	0	0	0	13419000	7021700	2	0	0	0	0	0	0
Q14789;E7EU81;H0Y867	Golgin subfamily B member 1	GOLGB1	3	21	21	8.8	376.01	3259	3259;1640;1031	0	95.701	0	0	0	41372000	21649000	4	0	0	0	0	0	0
Q9HD26;F5H1Y4	Golgi-associated PDZ and coiled-coil motif-containing protein	GOPC	2	4	4	11.7	50.519	462	462;407	0	7.5171	0	0	0	18306000	0	1	0	0	0	0	0	0
Q9H8Y8	Golgi reassembly-stacking protein 2	GORASP2	1	5	5	21.9	47.145	452	452	0	18.882	0	0	0	4478000	0	0	0	0	0	0	0	0
P17174	Aspartate aminotransferase, cytoplasmic	GOT1	1	13	13	42.4	46.247	413	413	0	29.661	8496200	0	5	0	0	0	0	0	0	0	0	1
P00505	Aspartate aminotransferase, mitochondrial	GOT2	1	22	22	57	47.517	430	430	0	108.67	87992000	87490000	9	0	0	0	0	0	0	22290000	109420000	7
P43304;F5GYK7;E7EM56	Glycerol-3-phosphate dehydrogenase, mitochondrial	GPD2	3	16	16	33	80.852	727	727;379;109	0	66.855	0	0	0	16687000	0	1	0	0	0	0	0	1
Q9NQX3;F5H039;G3V582;H0YJ30;G3V4R0;G3V355	Gephyrin;Molybdopterin adenylyltransferase;Molybdopterin molybdenumtransferase	GPHN	6	12	12	19.7	79.748	736	736;782;380;280;49;50	0	47.113	1265700	0	1	27019000	0	1	0	0	0	1000300	0	1
P06744;A0A0A0MTS2;A0A2U3TZU2;K7EQ48;A0A0J9YXP8;A0A2R8Y6C7;A0A0J9YYH3;A0A0J9YX90;K7EP41;K7EPY4;K7ENA0;K7ERC6;A0A0J9YXM3;A0A2R8YF08;K7ELR7;A0A0J9YYI8;K7EIL4;A0A0J9YXH9;K7ERK8	Glucose-6-phosphate isomerase	GPI	19	22	22	51.8	63.146	558	558;573;597;447;268;316;283;279;159;166;162;170;161;145;146;110;116;133;139	0	95.774	82352000	67390000	8	0	0	0	0	0	0	14309000	38122000	4
Q92917	G patch domain and KOW motifs-containing protein	GPKOW	1	5	5	15.5	52.228	476	476	0	11.646	0	0	1	0	0	0	0	0	0	0	0	0
Q9HCN4;F8WD09	GPN-loop GTPase 1	GPN1	2	2	2	8.6	41.74	374	374;73	0	23.651	0	0	0	1850100	968100	1	0	0	0	0	0	0
P0CG08;B7ZAQ6;A0A087WW78;A0A087WW82;U3KPV2;E9PKY3	Golgi pH regulator B;Golgi pH regulator A	GPR89B;GPR89A	6	3	3	8.8	52.916	455	455;455;93;128;216;229	0	8.5068	983510	0	1	0	0	0	0	0	0	0	0	0
Q8WXG9;A0A1X7SBU6	G-protein coupled receptor 98	GPR98	2	2	2	0.6	693.06	6306	6306;2624	0.0067764	1.8099	0	0	1	0	0	0	0	0	0	0	0	0
C9JFE4;A0A096LP07;A0A096LPJ3;A8K070;Q13098;J3QLT0;J3KSA5;J3KRJ4;J3QQX0;J3QS88;J3KTB0;J3QS84;J3QLE8;J3QL53;J3KRE8	COP9 signalosome complex subunit 1	GPS1	15	10	10	26.8	53.371	471	471;486;490;526;491;168;210;253;79;134;139;101;166;168;186	0	21.965	6943100	0	2	3036900	0	1	0	0	0	0	0	0
A0A0A0MSK4;A0A087WVF5;A0A0A0MRC4;Q86YR5	G-protein-signaling modulator 1	GPSM1	4	3	3	5.5	74.481	675	675;457;707;675	0	8.9297	0	0	0	5933800	0	1	0	0	0	0	0	0
A0A087WT45;A0A075B793;Q4V328;A0A087WXA6	GRIP1-associated protein 1	GRIPAP1	4	3	3	4.5	90.856	796	796;810;841;302	0	11.128	0	0	0	0	0	0	0	0	0	1177000	0	1
K7EQI0;K7EKL3;K7EQ05;P28799	Granulins;Acrogranin;Paragranulin;Granulin-1;Granulin-2;Granulin-3;Granulin-4;Granulin-5;Granulin-6;Granulin-7	GRN	4	4	4	35.5	11.722	110	110;388;436;593	0	17.147	0	0	0	0	0	0	63395000	24986000	4	0	0	0
Q9HAV7	GrpE protein homolog 1, mitochondrial	GRPEL1	1	6	6	25.3	24.279	217	217	0	15.807	0	0	1	0	0	0	0	0	0	0	0	0
F5H5I6;Q12849;H0Y8R1;H0YAK1;H0YAM1	G-rich sequence factor 1	GRSF1	5	10	10	33	47.971	424	424;480;417;453;114	0	35.545	18986000	18088000	2	0	0	0	0	0	0	0	0	0
P49841	Glycogen synthase kinase-3 beta	GSK3B	1	3	3	14.8	46.744	420	420	0	8.5449	0	0	1	0	0	0	0	0	0	0	0	0
P15170;H3BR35;H3BSV8	Eukaryotic peptide chain release factor GTP-binding subunit ERF3A	GSPT1	3	15	15	39.1	55.755	499	499;475;199	0	102.9	10522000	0	2	168850000	0	1	0	0	0	5311100	0	1
P00390;A0A2R8YF59	Glutathione reductase, mitochondrial	GSR	2	8	8	27.2	56.256	522	522;123	0	74.361	0	0	1	23665000	0	1	26461000	11501000	3	0	0	0
A0A2R8Y430;P48637;A0A2R8Y5T7;A0A2R8Y7I7;A0A2R8Y6Q7;A0A2R8YF34;A0A2R8Y2X9;A0A2R8Y6Y6;A0A2R8Y4V9;A0A2R8Y790;A0A2R8Y446;A0A0S2Z4J7;A0A2R8Y2F2	Glutathione synthetase	GSS	13	10	10	32.7	49.976	450	450;474;360;155;169;134;48;81;97;112;124;132;30	0	37.364	0	0	1	0	0	0	0	0	0	0	0	0
P21266;A0A0A0MTN3	Glutathione S-transferase Mu 3	GSTM3	2	8	8	36.9	26.559	225	225;212	0	25.451	0	0	1	0	0	0	0	0	0	0	0	0
P78417;Q5TA02;Q5TA01	Glutathione S-transferase omega-1	GSTO1	3	9	9	32.8	27.566	241	241;200;180	0	23.792	22600000	22032000	4	42014000	0	1	0	0	0	2435100	0	1
P09211;A8MX94;A0A087X2E9;A0A2R8Y5E5;A0A087X243	Glutathione S-transferase P	GSTP1	5	13	13	62.4	23.356	210	210;174;79;58;69	0	164.77	54265000	90418000	6	0	0	0	7585600	0	1	27293000	99871000	5
P35269;M0QXD6;M0R0Z3	General transcription factor IIF subunit 1	GTF2F1	3	3	3	10.1	58.24	517	517;433;127	0	23.916	0	0	0	13618000	0	2	0	0	0	1289000	0	1
Q6P1K8;Q13888;R4GMS9;D6RJD3;D6RID8	General transcription factor IIH subunit 2-like protein;General transcription factor IIH subunit 2	GTF2H2C;GTF2H2	5	3	3	8.1	44.452	395	395;395;152;165;253	0	5.3273	6122600	0	1	0	0	0	0	0	0	0	0	0
P78347;C9J6M0;A0A087WW90;A0A0D9SF80;A0A0A0MSY2;Q86UP8;Q6EKJ0	General transcription factor II-I	GTF2I	7	32	32	40	112.42	998	998;106;437;497;949;949;949	0	182.93	60640000	43189000	6	35574000	0	2	0	0	0	10391000	31648000	5
Q12789;H3BRD0;H3BU55;H3BU37	General transcription factor 3C polypeptide 1	GTF3C1	4	19	19	12.4	238.87	2109	2109;180;139;214	0	39.915	581610	0	1	0	0	0	0	0	0	0	0	0
Q9Y5Q9;F8WC64;H7C0C0;H0YFI7;H7BZV8	General transcription factor 3C polypeptide 3	GTF3C3	5	13	13	17	101.27	886	886;38;148;44;109	0	29.896	2627900	0	3	0	0	0	0	0	0	0	0	0
Q9UKN8;F2Z356	General transcription factor 3C polypeptide 4	GTF3C4	2	11	11	18.7	91.981	822	822;149	0	95.176	0	0	1	0	0	0	0	0	0	2686300	0	1
Q9Y5Q8;Q5T7U1;Q5T7U0;Q5T7U4;H7BY84	General transcription factor 3C polypeptide 5	GTF3C5	5	7	7	18.5	59.57	519	519;457;224;244;345	0	16.03	0	0	0	0	0	0	0	0	0	781440	0	0
O00178;B0QY59;H0YGA8	GTP-binding protein 1	GTPBP1	3	8	8	25.7	72.453	669	669;349;30	0	25.201	0	0	1	1774700	0	1	0	0	0	0	0	0
G5E9W8;C9JQ42;P46976	Glycogenin-1	GYG1	3	2	2	13.5	21.51	193	193;265;350	0	29.695	1216000	0	0	6772800	0	1	0	0	0	0	0	0
Q92522	Histone H1x	H1FX	1	5	5	18.3	22.487	213	213	0	20.253	0	0	0	0	0	0	0	0	0	3466400	0	1
Q71UI9;P0C0S5;C9J0D1;C9J386	Histone H2A.V;Histone H2A.Z;Histone H2A	H2AFV;H2AFZ	4	4	2	31.2	13.509	128	128;128;122;76	0	12.443	11137000	0	0	0	0	0	0	0	0	0	0	0
P16104	Histone H2AX	H2AFX	1	6	2	52.4	15.144	143	143	0	31.878	12328000	10763000	2	0	0	0	0	0	0	0	0	0
O75367;B4DJC3;D6RCF2	Core histone macro-H2A.1;Histone H2A	H2AFY	3	7	7	29.3	39.617	372	372;200;165	0	19.879	37602000	21552000	5	0	0	0	0	0	0	0	0	0
Q14520	Hyaluronan-binding protein 2;Hyaluronan-binding protein 2 50 kDa heavy chain;Hyaluronan-binding protein 2 50 kDa heavy chain alternate form;Hyaluronan-binding protein 2 27 kDa light chain;Hyaluronan-binding protein 2 27 kDa light chain alternate form	HABP2	1	2	2	3.9	62.671	560	560	0	4.4005	0	0	0	0	0	0	29146000	11488000	1	0	0	0
Q6Y1H2	Very-long-chain (3R)-3-hydroxyacyl-CoA dehydratase 2	HACD2	1	2	2	7.9	28.368	254	254	0	8.4002	8783300	0	1	18408000	9632200	2	0	0	0	0	0	0
Q9P035;H3BS72;H3BPZ1;H3BRL8;H3BMZ1	Very-long-chain (3R)-3-hydroxyacyl-CoA dehydratase 3	HACD3	5	10	10	24.9	43.159	362	362;400;337;245;139	0	39.421	3323300	0	1	0	0	0	0	0	0	8256500	16783000	3
Q9UJ83;C9J306;B3KPX4;C9JJM7	2-hydroxyacyl-CoA lyase 1	HACL1	4	4	4	9.2	63.728	578	578;244;337;157	0	6.4605	0	0	0	0	0	0	0	0	0	2531200	0	1
A0A0D9SFP2;Q16836;A0A1W2PNM1;A0A0A0MSE2;E9PF18;A0A1W2PQV5;A0A1W2PQ78;A0A1W2PQC2;A0A1W2PRT2;A0A1W2PQ55;A0A1W2PP40	Hydroxyacyl-coenzyme A dehydrogenase, mitochondrial	HADH	11	12	12	49.7	35.236	318	318;314;267;317;390;245;176;165;183;100;145	0	45.967	0	0	0	0	0	0	0	0	0	4714900	0	1
H0YFD6;P40939;A0A2R8Y4F5;A0A2R8YG21;A0A2R8Y688	Trifunctional enzyme subunit alpha, mitochondrial;Long-chain enoyl-CoA hydratase;Long chain 3-hydroxyacyl-CoA dehydrogenase	HADHA	5	34	34	51.1	86.371	792	792;763;728;499;357	0	130.7	81944000	110460000	5	36685000	0	2	0	0	0	29414000	80017000	3
P55084;F5GZQ3;B5MD38;C9JEY0;C9JE81;C9K0M0	Trifunctional enzyme subunit beta, mitochondrial;3-ketoacyl-CoA thiolase	HADHB	6	15	15	38.6	51.294	474	474;459;351;149;175;84	0	48.483	1977500	0	1	35335000	0	1	0	0	0	3583200	0	1
P12081;B4DDD8;B3KWE1;B4E1C5;E7ETE2;D6RF05;A0A2R8YCI2;A0A2R8YFR1	Histidine--tRNA ligase, cytoplasmic	HARS	8	18	18	43.6	57.41	509	509;435;440;395;288;60;84;52	0	54.859	0	0	1	0	0	0	0	0	0	1840500	0	1
A0A2R8Y6I1;A0A2R8Y3N3;A0A2R8Y5P7;P49590;D6RJE6;B4DQ67;D6RB22;A0A2R8Y4X6;A0A2R8Y5E8	Probable histidine--tRNA ligase, mitochondrial	HARS2	9	7	3	16.1	49.246	436	436;473;512;506;293;334;399;160;219	0	4.5935	0	0	0	13148000	0	1	0	0	0	0	0	0
O14929;F8W9G7;F8WEW1	Histone acetyltransferase type B catalytic subunit	HAT1	3	10	10	27	49.512	419	419;125;46	0	60.193	11936000	8840000	2	0	0	0	18278000	0	1	0	0	1
A6NEM2;Q9Y5Z7		HCFC1	2	35	35	23.8	213.47	2080	2080;792	0	208.46	97926000	111990000	14	125810000	40007000	5	3785800	0	1	9827400	54670000	4
P51610;H7C1C4	Host cell factor 1;HCF N-terminal chain 1;HCF N-terminal chain 2;HCF N-terminal chain 3;HCF N-terminal chain 4;HCF N-terminal chain 5;HCF N-terminal chain 6;HCF C-terminal chain 1;HCF C-terminal chain 2;HCF C-terminal chain 3;HCF C-terminal chain 4;HCF C-terminal chain 5;HCF C-terminal chain 6	HCFC1	2	34	1	24.3	208.73	2035	2035;611	0	20.36	0	0	0	9984700	0	1	0	0	0	0	0	0
I3L0E3;Q9Y2R5;E9PE17	28S ribosomal protein S17, mitochondrial	hCG_1984214;MRPS17	3	2	2	17.8	25.72	225	225;130;129	0	16.232	0	0	0	5628600	0	1	0	0	0	0	0	0
Q13547;Q5TEE2;E5RFI6;E5RJ04;E5RGV4;E5RHE7;E5RFP9;E5RK19	Histone deacetylase 1	HDAC1	8	9	9	24.3	55.102	482	482;211;60;65;71;86;109;52	0	38.737	12719000	0	4	0	0	0	0	0	0	0	0	0
Q92769;E5RH52;E5RG37;H3BM24	Histone deacetylase 2	HDAC2	4	9	4	25.6	55.364	488	488;100;103;161	0	25.316	0	0	1	0	0	0	0	0	0	4137500	0	1
Q7Z4H3;V9GYS5;V9GZ04	HD domain-containing protein 2	HDDC2	3	3	3	16.7	23.39	204	204;107;108	0	28.469	0	0	0	0	0	1	0	0	0	517880	0	1
P51858	Hepatoma-derived growth factor	HDGF	1	9	9	34.2	26.788	240	240	0	35.203	24266000	15974000	3	14051000	0	1	0	0	0	0	0	0
A0A024R4E5;Q00341;H0Y394;H7C0A4;C9JIZ1;C9J5E5;H7C2D1;C9JZI8;C9JT62;C9JHS7;C9JK79;C9JHZ8;C9JES8;C9JBS3;C9JEJ8;C9JHN6;C9JQ82;H7BZC3;C9JHS9;C9J739;C9JMQ6	Vigilin	HDLBP	21	31	31	32.6	141.44	1268	1268;1268;973;332;224;221;308;164;96;126;128;141;147;69;79;81;53;267;17;19;46	0	203.67	8291400	0	2	4941700	0	1	7896700	0	1	4900200	22241000	6
Q5T3Q7;Q9H583;Q6P664	HEAT repeat-containing protein 1;HEAT repeat-containing protein 1, N-terminally processed	HEATR1	3	25	25	15.6	233.27	2063	2063;2144;120	0	58.826	10183000	8754700	5	0	0	0	0	0	0	0	0	0
Q7Z4Q2	HEAT repeat-containing protein 3	HEATR3	1	4	4	8.1	74.582	680	680	0	8.2905	2033200	0	1	0	0	0	0	0	0	0	0	0
Q6AI08;K7EIX2;A0A087WXZ7;K7EKW7;K7ESP5;K7ELR8	HEAT repeat-containing protein 6	HEATR6	6	6	6	7.6	128.78	1181	1181;1069;916;114;213;413	0	84.153	0	0	0	10450000	0	1	0	0	0	0	0	0
Q9NRV9;H0YG71;F5GWX2	Heme-binding protein 1	HEBP1	3	2	2	13.2	21.097	189	189;62;133	0	13.819	4045300	0	1	0	0	0	0	0	0	0	0	0
A0A087X2H1;Q9ULT8;H0YJP0;G3V4V5;H0YJD4;H0YJ72;A0A087WVU6	E3 ubiquitin-protein ligase HECTD1	HECTD1	7	10	10	4.7	289.63	2614	2614;2610;1465;926;976;122;212	0	21.128	0	0	0	7421700	0	1	0	0	0	0	0	0
A0A087WSW7;F6XU50;A0A0B4J1V9;Q9NRZ9;B1ALG6;Q9NW36	Lymphoid-specific helicase	HELLS	6	8	8	12.9	81.035	700	700;714;884;838;192;310	0	15.037	0	0	1	0	0	0	0	0	0	1370700	0	1
O95714;A0A0J9YVP0;A0A0G2JPS8;A0A0J9YXQ8;Q9BVR0	E3 ubiquitin-protein ligase HERC2	HERC2	5	11	11	2.9	527.22	4834	4834;2081;523;959;1158	0	21.698	0	0	0	25532000	18962000	4	0	0	0	0	0	0
H3BP20;P06865;H3BS10;H3BU85;H3BTD4;A0A087WUJ7	Beta-hexosaminidase;Beta-hexosaminidase subunit alpha	HEXA	6	6	6	13.1	61.999	540	540;529;509;318;373;227	0	20.25	0	0	0	0	0	0	11912000	0	1	0	0	0
Q5URX0;P07686;H0YA83;H0Y9B6	Beta-hexosaminidase subunit beta;Beta-hexosaminidase subunit beta chain B;Beta-hexosaminidase subunit beta chain A	HEXB	4	8	8	28.7	38.258	331	331;556;170;202	0	13.999	4217200	0	1	0	0	0	15058000	0	1	0	0	0
O14964;I3L1P5	Hepatocyte growth factor-regulated tyrosine kinase substrate	HGS	2	4	4	5.4	86.191	777	777;263	0	18.431	0	0	0	59639000	25456000	2	0	0	0	0	0	0
Q6NVY1;B8ZZZ0;H7BYI7;B9A058	3-hydroxyisobutyryl-CoA hydrolase, mitochondrial	HIBCH	4	3	3	7	43.482	386	386;273;69;163	0	7.5994	2843700	0	1	0	0	0	0	0	0	0	0	0
C9JAW5;C9JNU6;Q9Y241	HIG1 domain family member 1A, mitochondrial	HIGD1A	3	2	2	25.3	8.8131	83	83;96;93	0	24.77	1651000	0	1	2530600	0	1	0	0	0	0	0	0
P49773;D6RC06;D6REP8;D6RE99;D6RD60	Histidine triad nucleotide-binding protein 1	HINT1	5	2	2	18.3	13.802	126	126;65;78;78;103	0	4.2698	25241000	17717000	2	0	0	0	14015000	0	1	2027900	0	1
O00291	Huntingtin-interacting protein 1	HIP1	1	3	3	4.1	116.22	1037	1037	0	7.6958	0	0	0	0	0	0	0	0	0	1404700	0	1
O75146	Huntingtin-interacting protein 1-related protein	HIP1R	1	3	3	3.3	119.39	1068	1068	0	24.66	0	0	0	4848600	0	1	0	0	0	0	0	0
P16403;P22492;Q02539	Histone H1.2	HIST1H1C	3	9	9	31.9	21.364	213	213;207;215	0	42.071	16322000	44056000	3	61930000	0	2	0	0	0	13250000	70225000	6
P10412	Histone H1.4	HIST1H1E	1	8	2	31.1	21.865	219	219	0	8.4015	0	0	1	34775000	21707000	2	0	0	0	1005100	0	1
Q99878;Q96KK5;Q9BTM1;P0C0S8;A0A0U1RR32;A0A0U1RRH7;P20671;H0YFX9	Histone H2A type 1-J;Histone H2A type 1-H;Histone H2A.J;Histone H2A type 1;Histone H2A type 1-D;Histone H2A	HIST1H2AJ;HIST1H2AH;H2AFJ;HIST1H2AG;HIST1H2AD	8	8	8	64.1	13.936	128	128;128;129;130;169;170;130;92	0	133.61	1592900000	1537400000	13	0	0	0	247240000	91619000	3	91838000	99310000	20
P62807;O60814;U3KQK0;Q99879;Q99877;Q93079;Q5QNW6;P58876;P57053;Q99880;Q96A08	Histone H2B type 1-C/E/F/G/I;Histone H2B type 1-K;Histone H2B;Histone H2B type 1-M;Histone H2B type 1-N;Histone H2B type 1-H;Histone H2B type 2-F;Histone H2B type 1-D;Histone H2B type F-S;Histone H2B type 1-L	HIST1H2BC;HIST1H2BK;HIST1H2BN;HIST1H2BM;HIST1H2BH;HIST2H2BF;HIST1H2BD;H2BFS;HIST1H2BL	11	13	13	74.6	13.906	126	126;126;166;126;126;126;126;126;126;126;127	0	113.89	3984400000	2338100000	28	190610000	0	2	60796000	13474000	2	10541000	0	2
P68431	Histone H3.1	HIST1H3A	1	9	9	56.6	15.404	136	136	0	66.505	1362500000	967260000	15	0	0	0	152520000	83858000	2	0	0	0
P62805	Histone H4	HIST1H4A	1	16	16	68.9	11.367	103	103	0	129.29	1050300000	799800000	18	0	0	0	225400000	95520000	4	0	0	0
Q16777;Q6FI13	Histone H2A type 2-C;Histone H2A type 2-A	HIST2H2AC;HIST2H2AA3	2	8	1	63.6	13.988	129	129;130	0	94.915	33957000	33957000	2	0	0	0	10745000	0	2	0	0	0
Q16778;P06899;P33778;P23527;Q6DRA6;Q6DN03	Histone H2B type 2-E;Histone H2B type 1-J;Histone H2B type 1-B;Histone H2B type 1-O	HIST2H2BE;HIST1H2BJ;HIST1H2BB;HIST1H2BO	6	12	2	73	13.92	126	126;126;126;126;164;193	0	8.3645	92206000	60465000	3	0	0	0	0	0	0	0	0	0
Q71DI3	Histone H3.2	HIST2H3A	1	9	1	56.6	15.388	136	136	0	23.876	3306800	0	2	0	0	0	0	0	0	0	0	0
Q5TEC6	Histone H3	HIST2H3PS2	1	6	1	27.9	15.43	136	136	0.0020812	2.4029	36928000	0	2	0	0	0	0	0	0	0	0	0
P19367;B1AR63;B1AR62;Q2TB90	Hexokinase-1	HK1	4	27	27	35.7	102.48	917	917;290;114;917	0	83.376	8780000	16367000	3	0	0	0	22163000	19439000	1	14753000	32557000	3
E9PB90;P52789	Hexokinase;Hexokinase-2	HK2	2	11	10	15.2	98.972	889	889;917	0	19.782	0	0	0	0	0	0	0	0	0	1297400	0	1
Q96RW7	Hemicentin-1	HMCN1	1	9	9	1.9	613.38	5635	5635	0	28.288	0	0	0	0	0	0	23273000	0	1	0	0	0
P09429;Q5T7C4;B2RPK0;P23497	High mobility group protein B1	HMGB1	4	15	15	49.8	24.893	215	215;158;211;879	0	76.926	125120000	94241000	8	0	0	0	0	0	0	34657000	74840000	6
P26583;D6R9A6	High mobility group protein B2	HMGB2	2	9	6	31.1	24.033	209	209;134	0	25.359	0	0	0	0	0	0	0	0	0	1786200	0	1
Q01581;D6RIW1;P54868	Hydroxymethylglutaryl-CoA synthase, cytoplasmic	HMGCS1	3	11	11	26.5	57.293	520	520;95;508	0	60.318	11133000	12680000	3	17826000	25420000	2	0	0	0	4311100	0	1
F2Z2W6;F2Z2Y5;H7BXJ5;P05114;A6NEL0	Non-histone chromosomal protein HMG-14	HMGN1	5	2	2	47.7	4.7446	44	44;45;48;100;116	0.00028694	3.3244	6715300	6460800	2	0	0	0	0	0	0	0	0	0
P30519;I3L276;I3L4P8;A0A1B0GXH0;I3L463;I3L159;I3L1F5;A0A087WT44	Heme oxygenase 2	HMOX2	8	3	3	14.6	36.032	316	316;110;130;131;132;229;238;370	0	14.842	0	0	0	2260000	0	1	0	0	0	0	0	0
A6NGP5;Q9H910;H3BMT0;H3BTV5;H3BU16;H3BMV3;H3BMM8;B4E1P3	Hematological and neurological expressed 1-like protein	HN1L	8	5	5	38.8	18.906	178	178;190;115;116;167;190;70;98	0	10.888	0	0	0	53434000	0	1	0	0	0	2554000	0	1
Q13151	Heterogeneous nuclear ribonucleoprotein A0	HNRNPA0	1	14	14	50.8	30.84	305	305	0	57.198	23114000	19708000	5	21866000	0	2	0	0	0	0	0	0
P09651;F8W6I7;F8VZ49;F8VTQ5;Q32P51;A0A2R8Y4L2;H0YH80;F8W646;F8VYN5	Heterogeneous nuclear ribonucleoprotein A1;Heterogeneous nuclear ribonucleoprotein A1, N-terminally processed;Heterogeneous nuclear ribonucleoprotein A1-like 2	HNRNPA1;HNRNPA1L2	9	22	22	54.3	38.746	372	372;307;231;145;320;275;191;156;113	0	323.31	684100000	686690000	21	54802000	18720000	3	42123000	15199000	3	10476000	13731000	3
P22626;A0A087WUI2	Heterogeneous nuclear ribonucleoproteins A2/B1	HNRNPA2B1	2	30	30	73.1	37.429	353	353;261	0	305.45	893600000	658040000	38	172870000	0	2	31862000	14013000	2	18881000	61353000	9
P51991;H7C1J8	Heterogeneous nuclear ribonucleoprotein A3	HNRNPA3	2	18	18	47.9	39.594	378	378;115	0	163.92	34078000	26572000	7	4671100	0	1	0	0	0	0	0	0
D6R9P3;D6RD18;D6RBZ0;Q99729	Heterogeneous nuclear ribonucleoprotein A/B	HNRNPAB	4	13	13	38.9	30.302	280	280;283;327;332	0	101.76	4981600	0	2	44051000	0	2	0	0	0	7291500	0	3
G3V4W0;B4DY08;B2R5W2;G3V4C1;P07910;G3V2Q1;G3V576;G3V555;G3V575;G3V251;G3V2D6;G3V5X6;G3V3K6;B4DSU6;G3V5V7;G3V4M8;G3V2H6;A0A0G2JPF8;A0A0G2JNQ3;P0DMR1;O60812;B7ZW38;B2RXH8;E5RG71;B3KT61;Q86SE5	Heterogeneous nuclear ribonucleoproteins C1/C2	HNRNPC	26	18	18	63.7	28.916	262	262;288;290;292;306;305;231;175;187;126;214;117;121;147;180;66;54;293;293;293;293;293;293;85;280;291	0	161.13	729570000	625500000	23	61809000	0	2	5888700	0	0	8829500	45270000	3
Q14103;H0Y8G5;H0YA96;D6RAF8;D6RF44;D6RBQ9;D6RD83	Heterogeneous nuclear ribonucleoprotein D0	HNRNPD	7	22	22	47.6	38.434	355	355;260;210;221;111;155;92	0	323.31	262050000	208000000	13	0	0	0	29777000	42964000	2	0	0	2
A0A087WUK2;O14979	Heterogeneous nuclear ribonucleoprotein D-like	HNRNPDL	2	12	10	35.8	40.04	363	363;420	0	82.817	52816000	58848000	4	0	0	0	0	0	0	0	0	0
P52597;A0A1B0GW42	Heterogeneous nuclear ribonucleoprotein F;Heterogeneous nuclear ribonucleoprotein F, N-terminally processed	HNRNPF	2	16	14	57.8	45.671	415	415;98	0	323.31	35984000	30761000	4	6146700	0	1	0	0	0	1818300	0	1
G8JLB6;P31943;E9PCY7;D6RBM0;D6RIU0;E5RGV0;D6RFM3;D6RIT2;H0YB39;D6RAM1;D6R9T0;E7EN40;D6RDU3;D6RJ04;D6RIH9;E7EQJ0;H0YBD7;D6RDL0;D6RF17;E5RGH4;H0YBG7;D6R9D3;H0YAQ2;E5RJ94	Heterogeneous nuclear ribonucleoprotein H;Heterogeneous nuclear ribonucleoprotein H, N-terminally processed	HNRNPH1	24	23	23	59.3	51.229	472	472;449;429;212;168;155;163;164;277;130;161;166;171;172;184;115;194;84;49;100;185;40;131;28	0	323.31	547590000	309550000	17	0	0	1	12745000	0	2	14815000	71032000	7
P31942	Heterogeneous nuclear ribonucleoprotein H3	HNRNPH3	1	9	8	39.9	36.926	346	346	0	151.23	60946000	93875000	6	58991000	0	1	0	0	0	0	0	0
P61978;S4R359;S4R457	Heterogeneous nuclear ribonucleoprotein K	HNRNPK	3	34	34	66.7	50.976	463	463;100;77	0	323.31	535310000	577880000	33	578340000	249070000	6	146300000	74603000	7	139730000	374720000	23
P14866;M0QXS5;M0R1W6;B4DVF8;M0R076;M0QYL7	Heterogeneous nuclear ribonucleoprotein L	HNRNPL	6	25	25	60.4	64.132	589	589;530;220;179;114;198	0	186.58	343300000	304550000	17	181580000	52611000	2	13166000	0	1	8618700	0	1
B7WPG3;C9IYN3;D6W592;Q8WVV9;H7C464;C9JJZ7;H7BXH8	Heterogeneous nuclear ribonucleoprotein L-like	HNRNPLL;HNRPLL	7	9	8	22.2	56.45	508	508;537;542;542;133;149;217	0	11.333	1955000	0	1	1132300	0	1	0	0	0	0	0	0
P52272;A0A087X0X3;M0R019;M0R2T0;M0R0N3;M0QYQ7;M0R2I7;M0R0Y6;M0QY96;M0QYL3	Heterogeneous nuclear ribonucleoprotein M	HNRNPM	10	49	49	60.5	77.515	730	730;730;352;357;275;219;214;99;116;99	0	195.96	636970000	567770000	27	67431000	49244000	2	44203000	20681000	3	42010000	183140000	6
O43390;B4DT28;A0A286YEZ8	Heterogeneous nuclear ribonucleoprotein R	HNRNPR	3	29	29	49.4	70.942	633	633;494;141	0	134.77	237690000	168320000	20	85359000	0	2	1203000000	0	1	12478000	40230000	3
Q00839;A0A1W2PPS1;A0A1X7SBS1;A0A1W2PP35;Q5RI18;A0A1W2PQL0;A0A1W2PP34;A0A1W2PPH7;A0A1W2PPL4;A0A1W2PQ74;A0A1W2PRZ7;A0A1W2PQD4;A0A1W2PPE9;A0A1W2PRI6;A0A1W2PNG3;A0A1W2PP22	Heterogeneous nuclear ribonucleoprotein U	HNRNPU	16	44	44	49.2	90.583	825	825;804;744;728;602;527;546;549;547;372;302;327;48;128;70;181	0	323.31	833780000	975840000	36	0	0	0	22010000	9139300	2	67784000	192940000	6
A0A0A0MRA5;B7Z4B8;Q9BUJ2;M0R3F1;M0QYZ0;M0R0K8;M0QYI8;M0QZV6;M0R203;M0QYM5	Heterogeneous nuclear ribonucleoprotein U-like protein 1	HNRNPUL1	10	20	20	39.8	85.939	766	766;767;856;641;371;158;172;118;81;90	0	91.613	18959000	24401000	8	50537000	0	1	0	0	0	3565500	22096000	4
Q1KMD3;H3BQZ7	Heterogeneous nuclear ribonucleoprotein U-like protein 2	HNRNPUL2;HNRNPUL2-BSCL2	2	16	16	26.1	85.104	747	747;746	0	47.91	11739000	11936000	5	0	0	0	0	0	0	0	0	0
Q5SSJ5;X6RGJ2;B0QZK4;Q5SWC8;B0QZK9;B0QZK8	Heterochromatin protein 1-binding protein 3	HP1BP3	6	7	7	19.3	61.206	553	553;327;253;278;75;124	0	22.547	0	0	0	28504000	0	1	0	0	0	1246400	0	1
P00492;Q9NRG1	Hypoxanthine-guanine phosphoribosyltransferase	HPRT1	2	12	12	61	24.579	218	218;225	0	66.174	44369000	54248000	4	2491000	0	1	0	0	0	1200900	0	1
Q96MM7;A0A1W2PQ14	Heparan-sulfate 6-O-sulfotransferase 2	HS6ST2	2	2	2	3.8	69.129	605	605;277	0	18.435	0	0	0	0	0	0	7812200	0	1	0	0	0
Q99714;Q5H928	3-hydroxyacyl-CoA dehydrogenase type-2	HSD17B10	2	16	16	84.7	26.923	261	261;169	0	199.21	39178000	60335000	10	0	0	0	0	0	0	4072300	19285000	3
Q53GQ0;A0A1B0GV93;A0A1B0GVY6;E9PI21	Very-long-chain 3-oxoacyl-CoA reductase	HSD17B12	4	4	4	22.8	34.324	312	312;276;178;164	0	11.74	3284700	0	1	0	0	0	0	0	0	0	0	0
A0A2R8YD50;P51659;E7EWE5;E7ER27;G5E9S2;E7ET17;A0A2R8Y7L2;A0A2R8YDT8;A0A2R8YF45;E7EPL9;A0A2R8Y7W2;A0A2R8YEG2;A0A2R8YF39	Peroxisomal multifunctional enzyme type 2;(3R)-hydroxyacyl-CoA dehydrogenase;Enoyl-CoA hydratase 2	HSD17B4	13	28	28	50.4	76.837	711	711;736;712;500;596;599;589;166;172;474;105;59;50	0	166.35	38182000	36363000	7	0	0	0	0	0	0	11673000	72657000	5
Q6YN16	Hydroxysteroid dehydrogenase-like protein 2	HSDL2	1	8	8	30.4	45.394	418	418	0	46.386	6484700	0	2	0	0	0	0	0	0	2383000	0	0
P07900;G3V2J8;Q14568;Q58FG0;Q58FG1	Heat shock protein HSP 90-alpha	HSP90AA1	5	64	64	73.2	84.659	732	732;174;343;334;418	0	323.31	2785400000	2043500000	52	1505000000	894870000	5	1875200000	1072400000	22	450260000	1417300000	61
P08238;Q58FF7	Heat shock protein HSP 90-beta	HSP90AB1	2	61	42	71.4	83.263	724	724;597	0	323.31	962110000	852110000	47	279810000	119970000	2	409040000	348670000	15	233890000	636710000	33
Q58FF8	Putative heat shock protein HSP 90-beta 2	HSP90AB2P	1	13	2	21.8	44.348	381	381	0	33.323	18956000	0	1	0	0	0	0	0	0	1335900	0	1
P14625;Q96GW1;A0A1W2PRR1;H0YIV0;Q58FF3;F8W026	Endoplasmin	HSP90B1	6	44	42	55	92.468	803	803;315;315;147;399;48	0	323.31	464880000	403830000	32	219300000	74307000	3	43298000	19228000	4	252460000	790780000	27
A0A0G2JIW1;P0DMV9;P0DMV8;V9GZ37	Heat shock 70 kDa protein 1B;Heat shock 70 kDa protein 1A	HSPA1B;HSPA1A	4	60	60	89.9	70.108	642	642;641;641;476	0	323.31	3082800000	2732200000	74	1593300000	885550000	11	1233200000	1033400000	27	682130000	1682100000	49
P34932;A0A087WYC1;A0A087WTS8	Heat shock 70 kDa protein 4	HSPA4	3	37	37	51.3	94.33	840	840;699;475	0	245.2	70665000	88354000	15	100100000	45154000	4	41950000	13048000	3	14271000	62050000	7
O95757;E9PDE8;D6RJ96	Heat shock 70 kDa protein 4L	HSPA4L	3	25	23	37.8	94.511	839	839;813;531	0	68.87	4664500	0	3	0	0	0	14347000	10725000	5	15838000	26944000	4
P11021	78 kDa glucose-regulated protein	HSPA5	1	37	36	54.4	72.332	654	654	0	323.31	208270000	244060000	18	299680000	135120000	3	193630000	121610000	12	95988000	337760000	21
P17066;P48741	Heat shock 70 kDa protein 6	HSPA6	2	19	2	20.5	71.027	643	643;367	0	41.777	336850000	447360000	6	1107500000	0	1	131290000	95362000	2	52717000	375600000	5
P11142;E9PKE3;E9PNE6;A8K7Q2;E9PN89;E9PLF4;E9PQQ4;E9PQK7;E9PK54;E9PS65;P54652;E9PPY6;E9PI65;E9PN25;E9PM13	Heat shock cognate 71 kDa protein	HSPA8	15	52	46	79.3	70.897	646	646;627;500;410;312;187;171;178;183;223;639;137;168;132;150	0	323.31	655130000	854720000	42	75102000	49894000	7	549440000	339220000	19	349080000	1039900000	36
P38646;D6RJI2;H0Y8S0;D6RA73;H0YBG6	Stress-70 protein, mitochondrial	HSPA9	5	37	37	60.2	73.68	679	679;95;102;62;163	0	323.31	192890000	168280000	18	492890000	76105000	5	0	0	0	76034000	251820000	14
P10809;E7EXB4;E7ESH4;C9JL25;C9JCQ4;C9JL19;C9J0S9	60 kDa heat shock protein, mitochondrial	HSPD1	7	55	55	79.2	61.054	573	573;221;234;175;94;83;58	0	323.31	1374400000	1490400000	51	122750000	30481000	4	18514000	7809100	1	495340000	1024700000	48
P61604;B8ZZL8;B8ZZ54	10 kDa heat shock protein, mitochondrial	HSPE1	3	10	10	76.5	10.932	102	102;101;47	0	30.628	68289000	68614000	7	43470000	0	3	0	0	0	18688000	59226000	5
P98160;A0A0U1RQT3	Basement membrane-specific heparan sulfate proteoglycan core protein;Endorepellin;LG3 peptide	HSPG2	2	8	8	2.9	468.83	4391	4391;307	0	20.391	0	0	0	0	0	0	50954000	0	3	0	0	0
Q92598;R4GN69	Heat shock protein 105 kDa	HSPH1	2	26	24	37.6	96.864	858	858;115	0	266.17	31415000	26929000	9	85625000	76359000	3	4080300	0	2	3291000	22442000	2
O43719;Q5H919;Q5H918	HIV Tat-specific factor 1	HTATSF1	3	7	7	13	85.852	755	755;223;244	0	20.859	0	0	0	8671600	0	1	0	0	0	0	0	0
Q7Z6Z7;H0Y659;A0A087X146;A0A1B0GXC7;A0A087X1S3	E3 ubiquitin-protein ligase HUWE1	HUWE1	5	61	61	20.8	481.89	4374	4374;1197;191;92;230	0	323.31	17611000	22307000	7	173200000	66855000	10	2727800	0	0	3931300	33647000	5
A0A087X054;Q9Y4L1;E9PJ21;A0A087WWI4;K7EQK2;J3KTF1;J3QL06;Q9BST8;J3QQH7;J3QLE9;A0A087X214;A0A087WW13	Hypoxia up-regulated protein 1	HYOU1	12	26	26	32.2	104.78	937	937;999;656;677;678;224;211;147;149;154;92;102	0	177.53	40298000	39047000	7	0	0	0	0	0	0	0	0	1
P41252;J3KR24;A0A0A0MSX9;Q5TCD1;Q5TCC6	Isoleucine--tRNA ligase, cytoplasmic	IARS	5	39	39	36.2	144.5	1262	1262;1152;1242;330;174	0	166.19	50191000	52862000	7	16378000	17793000	1	162900000	77417000	5	18236000	65579000	9
Q9NSE4	Isoleucine--tRNA ligase, mitochondrial	IARS2	1	18	18	24.6	113.79	1012	1012	0	174.79	11560000	15918000	4	39637000	21361000	2	0	0	0	5716000	17780000	3
E9PDR5;E7EPI0;Q9P2D0	Inhibitor of Bruton tyrosine kinase	IBTK	3	2	2	1.9	127.23	1152	1152;1338;1353	0.0020747	2.376	0	0	0	5809600	0	1	0	0	0	0	0	0
P14735;Q5T5N3	Insulin-degrading enzyme	IDE	2	8	8	8.6	117.97	1019	1019;257	0	14.788	7188700	0	1	0	0	0	0	0	0	0	0	0
O75874;C9J4N6;C9JJE5;C9JLU6	Isocitrate dehydrogenase [NADP] cytoplasmic	IDH1	4	5	5	15.7	46.659	414	414;157;62;73	0	10.737	1225900	0	1	0	0	0	0	0	0	0	0	0
P50213;H0YL72;H0YLI6;H0YMU3;H0YKD0;H0YM46;H0YNF5;H0YM64	Isocitrate dehydrogenase [NAD] subunit alpha, mitochondrial	IDH3A	8	11	11	33.1	39.591	366	366;331;134;175;109;48;87;46	0	32.4	45974000	0	4	0	0	0	0	0	0	13832000	0	2
P78318	Immunoglobulin-binding protein 1	IGBP1	1	2	2	6.2	39.221	339	339	0	4.7262	0	0	0	4817500	0	1	0	0	0	0	0	0
P01344	Insulin-like growth factor II;Insulin-like growth factor II;Insulin-like growth factor II Ala-25 Del;Preptin	IGF2	1	3	3	15	20.14	180	180	0	8.307	0	0	0	0	0	0	6689100	0	1	0	0	0
Q9NZI8;REV__M0QZ54;REV__M0R118;REV__M0R0M7;Q2L6G8;G8JLG2;REV__Q15833;Q15517	Insulin-like growth factor 2 mRNA-binding protein 1	IGF2BP1	8	32	32	53.9	63.48	577	577;111;171;408;529;529;593;529	0	221.7	143810000	104090000	16	41143000	0	3	0	0	1	10812000	56791000	3
F8W930;Q9Y6M1	Insulin-like growth factor 2 mRNA-binding protein 2	IGF2BP2	2	11	10	27.1	66.785	605	605;599	0	40.41	0	0	2	0	0	0	0	0	0	0	0	0
O00425;F8WD15	Insulin-like growth factor 2 mRNA-binding protein 3	IGF2BP3	2	17	14	34.5	63.704	579	579;81	0	55.675	9138600	11937000	3	58014000	0	2	0	0	0	0	0	0
P11717;S4R328	Cation-independent mannose-6-phosphate receptor	IGF2R	2	47	47	25.2	274.37	2491	2491;185	0	141.61	9696400	18427000	6	51360000	36362000	4	568570000	245180000	15	4594700	36686000	3
C9JMY1;P18065;C9JW52	Insulin-like growth factor-binding protein 2	IGFBP2	3	3	3	18.8	20.281	181	181;325;78	0	27.277	0	0	0	0	0	0	54417000	18829000	3	0	0	0
Q13123;E7EQZ7;D6REL4;D6RAY9;D6RCQ4	Protein Red	IK	5	7	7	16.2	65.601	557	557;267;212;140;107	0	8.8206	3419500	0	1	10294000	0	1	0	0	0	0	0	0
O95163;F5H2T0;H0YDF3	Elongator complex protein 1	IKBKAP	3	15	15	16.7	150.25	1332	1332;983;346	0	35.962	0	0	0	0	0	1	15836000	0	1	1547100	0	1
B4DY09;Q12905;X6R6Z1;A0A0A0MRL0	Interleukin enhancer-binding factor 2	ILF2	4	21	21	71.9	38.91	352	352;390;115;150	0	197.28	166530000	162600000	12	0	0	0	11592000	5051400	2	8777800	16477000	1
Q12906;K7EKJ9;K7EQR9;K7EJ09;K7ER69;K7ERM6;K7ENK6;K7EM82;K7ELV3;K7EKY0;K7EQ75;K7EPG3	Interleukin enhancer-binding factor 3	ILF3	12	33	33	41.7	95.337	894	894;254;180;122;161;77;79;99;116;158;55;73	0	200.02	178230000	132990000	12	0	0	0	29564000	11130000	2	10456000	39960000	4
Q9H0C8;F8SNU7;H7C2I8;E9PC05;F8SNU6	Integrin-linked kinase-associated serine/threonine phosphatase 2C	ILKAP;ILKAP3	5	8	8	28.6	42.906	392	392;274;203;212;162	0	25.156	8937800	11164000	3	0	0	0	0	0	0	0	0	0
M0R026;A1L0T0;M0R1B5;E9PJS0;E9PL44	Acetolactate synthase-like protein	ILVBL	5	8	8	28.2	56.732	525	525;632;165;262;166	0	68.026	2802800	0	1	0	0	0	0	0	0	0	0	0
B9A067;Q16891;C9J406;H7C463;A0A087WYS0;D6RAW4	MICOS complex subunit MIC60	IMMT	6	35	35	56	78.973	711	711;758;659;613;372;147	0	256.82	95723000	82636000	10	16647000	0	1	0	0	0	14395000	53457000	7
P29218;H0YBL1;E5RG13;E5RIP7	Inositol monophosphatase 1	IMPA1	4	4	4	16.2	30.188	277	277;265;153;180	0	14.036	0	0	0	5729000	0	1	0	0	0	0	0	0
P12268;H0Y4R1;E7ETK5	Inosine-5-monophosphate dehydrogenase 2	IMPDH2	3	25	25	56.8	55.804	514	514;470;279	0	228.34	104830000	120940000	12	0	0	0	204680000	66904000	6	38671000	104620000	7
Q27J81;A0A0A0MQU1	Inverted formin-2	INF2	2	5	5	5.4	135.62	1249	1249;717	0	13.78	0	0	0	3865700	0	2	0	0	0	0	0	0
Q9NVR2;E5RHN1;E5RJN5	Integrator complex subunit 10	INTS10	3	2	2	3.2	82.235	710	710;65;66	0.00056007	3.0707	0	0	0	1350700	706800	1	0	0	0	0	0	0
Q68E01;A0A096LNW8	Integrator complex subunit 3	INTS3	2	5	5	6.5	118.07	1043	1043;280	0	19.055	1076700	0	1	2953100	1545300	1	0	0	0	0	0	0
Q9NVH2;A0A087WYC2;A0A087WXK3	Integrator complex subunit 7	INTS7	3	5	5	7.7	106.83	962	962;87;152	0	6.214	0	0	0	2764000	0	1	0	0	0	0	0	0
Q8TEX9;H0YN14;H0YMR4;H0YN07;H0YLV0;H0YL92;H0YKG5;H0YK93	Importin-4	IPO4	8	25	25	31.7	118.71	1081	1081;911;547;312;98;101;154;48	0	126.2	30472000	37057000	9	0	0	0	12438000	11325000	1	1843700	0	2
O00410;H0Y8C6;E7ETV3;E7EQT5;E7EV12;C9JMV5;H0Y3V4;C9JZD8;C9JZ53;E7EWK4;E7EX05;C9JQT6;E7ESA1;E7ESZ1;E7ETV8;C9J875;C9JXE0;O60518	Importin-5	IPO5	18	43	43	51.8	123.63	1097	1097;1099;170;126;142;165;182;74;77;117;119;88;98;106;128;75;64;1105	0	323.31	108630000	94653000	12	3837500	0	1	29058000	22810000	2	23986000	49865000	5
O95373;E9PLJ0;E9PLB2	Importin-7	IPO7	3	23	23	25	119.52	1038	1038;64;130	0	87.194	31290000	32814000	7	0	0	0	18375000	0	1	4446600	0	3
O15397;F5H2I3;H0YH64	Importin-8	IPO8	3	8	7	9.8	119.94	1037	1037;46;167	0	25.5	3235700	0	2	0	0	0	0	0	0	0	0	0
Q96P70	Importin-9	IPO9	1	14	14	19.5	115.96	1041	1041	0	94.626	7049200	12371000	2	9805500	0	2	0	0	0	0	0	1
P46940;H0YLE8;A0A0J9YXZ5;A0A087WWP1;A0A087X225	Ras GTPase-activating-like protein IQGAP1	IQGAP1	5	32	32	27.2	189.25	1657	1657;1085;1191;107;48	0	124.46	0	0	1	28222000	0	1	3982100	0	1	9891200	22139000	4
F2Z2E2;Q86VI3	Ras GTPase-activating-like protein IQGAP3	IQGAP3	2	2	2	2	179.48	1588	1588;1631	0.010019	1.6923	0	0	0	2658200	0	1	0	0	0	0	0	0
A0A0A6YY96;P48200;H0YNL8;H0YN46	Iron-responsive element-binding protein 2	IREB2	4	13	13	19.3	105.06	963	963;963;220;89	0	34.477	3892000	0	1	5291900	0	2	0	0	0	0	0	0
Q7Z5L9	Interferon regulatory factor 2-binding protein 2	IRF2BP2	1	8	8	17.9	61.024	587	587	0	24.752	0	0	0	12677000	9410700	2	0	0	0	0	0	0
Q9H1B7	Interferon regulatory factor 2-binding protein-like	IRF2BPL	1	4	2	5.4	82.658	796	796	0.00082372	2.8817	0	0	0	0	0	0	0	0	0	390250	1169900	1
Q9Y4H2	Insulin receptor substrate 2	IRS2	1	8	8	9.4	137.33	1338	1338	0	31.332	0	0	1	72437000	37904000	6	0	0	0	573240	0	1
H3BQF7;H3BMU1;H3BUI0;P53990;J3KR23;F5GXM3;H3BPP6;H3BRE2	IST1 homolog	IST1	8	4	4	29.5	19.013	166	166;206;253;364;289;141;59;105	0	7.9247	0	0	0	0	0	0	8016400	0	1	0	0	0
Q9NPH2;J3QS51;J3KRH4	Inositol-3-phosphate synthase 1	ISYNA1	3	14	14	29	61.067	558	558;233;177	0	60.548	26643000	47668000	5	0	0	0	0	0	0	1851000	0	1
P05556;C9JPK5;H7C4N8;Q5T3E6;E9PLR6;E7EUI6;E7EQW5;E7ERX5;C9JJP8;Q5T3E5;E9PQJ2	Integrin beta-1	ITGB1	11	13	13	19.9	88.414	798	798;98;108;136;143;152;163;124;31;89;104	0	38.113	8091600	0	1	36098000	38859000	3	0	0	0	2067000	0	1
A0A0A0MT83;P26440;H0YN10;A0A087WVD3;H0YLC3;H7C4G6;H0YKV0	Isovaleryl-CoA dehydrogenase, mitochondrial	IVD	7	9	9	20.9	46.65	426	426;423;212;214;243;307;145	0	27.083	22863000	23351000	4	42707000	0	0	0	0	0	2007500	0	1
Q8N9B5	Junction-mediating and -regulatory protein	JMY	1	2	2	3.3	111.44	988	988	0	6.5381	0	0	0	1769800	0	1	0	0	0	0	0	0
P23352	Anosmin-1	KAL1	1	9	9	16.9	76.111	680	680	0	40.574	0	0	0	0	0	0	115410000	41282000	5	0	0	0
Q15046;H3BVA8;J3KRL2;H3BPV7;H3BRC9	Lysine--tRNA ligase	KARS	5	17	17	29.5	68.047	597	597;256;102;104;76	0	95.643	10406000	28159000	3	88503000	0	1	0	0	0	5657200	18971000	3
O95251;E7EUP3	Histone acetyltransferase KAT7;Histone acetyltransferase	KAT7	2	2	2	4.6	70.642	611	611;425	0.00029172	3.4594	2850900	0	1	4445900	2326400	1	0	0	0	0	0	0
Q9P0J7;C9J3I2	E3 ubiquitin-protein ligase KCMF1	KCMF1	2	2	2	5.2	41.945	381	381;149	0.00082192	2.8695	566510	0	1	5640300	2951400	1	0	0	0	0	0	0
Q96CX2;Q68DU8	BTB/POZ domain-containing protein KCTD12	KCTD12	2	16	16	51.7	35.7	325	325;428	0	92.142	3936900	8985800	2	19105000	0	3	22833000	0	1	0	0	0
O60341;R4GMQ1;R4GMP9	Lysine-specific histone demethylase 1A	KDM1A	3	11	11	16.2	92.902	852	852;858;301	0	26.313	0	0	0	0	0	0	4561100	0	0	0	0	0
Q7LBC6	Lysine-specific demethylase 3B	KDM3B	1	9	9	8.3	191.58	1761	1761	0	13.67	719240	0	1	15725000	0	1	0	0	0	0	0	0
Q07666;Q5VWX1;E5RG12;H0YAQ1;H0YAQ3;E5RJZ9;O75525	KH domain-containing, RNA-binding, signal transduction-associated protein 1	KHDRBS1	7	13	13	34.3	48.227	443	443;349;160;195;196;265;346	0	43.047	96755000	80168000	7	60457000	0	1	0	0	0	18219000	41019000	8
Q92945;A0A087WTP3;M0R0I5;M0QYH3;M0R3J3;M0R0C6;M0R251;M0QYG1;M0QXW7;M0R263	Far upstream element-binding protein 2	KHSRP	10	32	32	52.9	73.114	711	711;711;279;169;269;176;79;114;116;143	0	323.31	123430000	91792000	17	169190000	160950000	7	13824000	0	1	46641000	145950000	12
Q12768;E7EQI7;E5RFU6	WASH complex subunit strumpellin	KIAA0196	3	5	5	5.1	134.28	1159	1159;1011;163	0	7.9204	0	0	0	2997900	0	1	0	0	0	0	0	0
E7EN73;Q8IZA0;C9J519;C9JVB2;H0Y4S8;B4DYG9;B1AN15	Dyslexia-associated protein KIAA0319-like protein	KIAA0319L	7	3	3	4	113.23	1026	1026;1049;486;273;304;344;685	0	5.721	0	0	0	0	0	0	5121800	2018700	1	0	0	0
A0A1B0GUA3;Q96EK5;A0A1B0GTE6;A0A0D9SFK7;A0A1B0GVY9;A0A1B0GUH6;A0A1B0GU96;A0A1B0GV79;A0A1B0GW21	KIF1-binding protein	KIAA1279;KIF1BP	9	6	6	13	74.783	646	646;621;267;297;189;342;101;169;209	0	15.621	7586300	0	2	0	0	0	6160600	0	1	1799400	0	1
A0MZ66	Shootin-1	KIAA1598	1	5	5	10.9	71.639	631	631	0	19.715	0	0	0	14197000	7428800	1	0	0	0	0	0	0
Q9BY89	Uncharacterized protein KIAA1671	KIAA1671	1	3	3	2.2	196.71	1806	1806	0.00028637	3.3024	9965800	9965800	1	0	0	1	0	0	0	0	0	0
Q8IYS2	Uncharacterized protein KIAA2013	KIAA2013	1	2	2	4.1	69.156	634	634	0	5.1572	0	0	1	0	0	0	0	0	0	0	0	0
Q9ULH0;E9PH70;A0A1W2PPB7;H0Y8E4;F8WAY8	Kinase D-interacting substrate of 220 kDa	KIDINS220	5	4	4	3.3	196.54	1771	1771;1305;1316;1057;36	0	15.405	0	0	0	3920600	2051500	1	0	0	0	0	0	0
P52732	Kinesin-like protein KIF11	KIF11	1	6	6	6.6	119.16	1056	1056	0	13.651	0	0	2	8335900	0	1	0	0	0	0	0	0
A0A087WWA3;Q4R9M9;O60333	Kinesin-like protein;Kinesin-like protein KIF1B	KIF1B;KIF1Bbeta	3	3	3	2.1	202.01	1797	1797;1809;1816	0	5.3855	0	0	0	0	0	1	0	0	0	0	0	0
O95235	Kinesin-like protein KIF20A	KIF20A	1	4	4	5.8	100.28	890	890	0	16.992	0	0	0	10880000	0	1	0	0	0	0	0	0
A0A1B0GV47;Q7Z4S6;H0YHT2;H0YI78;H0YIM7;H0YIM6	Kinesin-like protein KIF21A	KIF21A	6	4	4	5.1	184.71	1653	1653;1674;975;655;290;475	0	28.208	0	0	0	1302000	0	2	0	0	0	0	0	1
A0A2U3TZL8;H7BYN4;Q02241;A0A2R8Y531;H0YME6;H0YMJ4	Kinesin-like protein;Kinesin-like protein KIF23	KIF23	6	4	4	7	92.682	810	810;952;960;283;371;109	0	7.9987	0	0	0	0	0	1	0	0	0	0	0	0
O00139;H0Y8H2	Kinesin-like protein KIF2A	KIF2A	2	9	8	12.5	79.954	706	706;130	0	16.143	2895700	0	0	0	0	0	0	0	0	0	0	0
Q99661;Q5JR89;Q5JR91;H0Y5Z9	Kinesin-like protein KIF2C;Kinesin-like protein	KIF2C	4	9	9	15.9	81.312	725	725;287;336;107	0	37.133	3236100	0	1	13977000	0	2	0	0	0	0	0	0
O95239;Q2VIQ3	Chromosome-associated kinesin KIF4A	KIF4A	2	5	5	4.6	139.88	1232	1232;1234	0	7.6702	0	0	0	2166900	0	1	0	0	0	0	0	0
P33176;J3KNA1;Q12840;C9JWB9	Kinesin-1 heavy chain	KIF5B	4	37	37	42.8	109.68	963	963;943;1032;76	0	323.31	39145000	27661000	13	248850000	162350000	5	54078000	25252000	4	20029000	66160000	7
O60282;A0A0G2JMZ6	Kinesin heavy chain isoform 5C	KIF5C	2	10	3	12.9	109.49	957	957;860	0	13.093	0	0	0	0	0	0	0	0	0	416570	0	1
Q9BW19;A0A087X1W5	Kinesin-like protein KIFC1	KIFC1	2	4	4	8.5	73.747	673	673;154	0	15.699	1710300	1710300	1	423110000	0	2	0	0	0	0	0	0
G5E9S8;G3V2E7;F8W6L3;G3V3H3;G3V5R9;E7EVH7;Q07866;H0YJU9;H0YJL0;H0YJT3;H0YG16;G3V2P7	Kinesin light chain 1	KLC1	12	11	11	20.8	62.506	549	549;551;576;609;630;732;573;131;150;161;268;150	0	17.069	14584000	0	2	40601000	0	1	0	0	0	0	0	0
Q9H0B6;A8MZ87;E9PQ02;A8MX29;E9PI24;E9PP09;C9JHT2;E9PM83	Kinesin light chain 2	KLC2	8	10	6	19.8	68.934	622	622;521;189;333;105;145;166;171	0	23.723	0	0	0	10661000	0	1	0	0	0	0	0	0
Q9NSK0;H7C4M1;C9JZE5;C9J8T5	Kinesin light chain 4	KLC4	4	7	5	13.4	68.639	619	619;159;162;271	0	11.286	0	0	0	33247000	0	2	0	0	0	0	0	0
Q5T3J6;A0A087X0S4	Krueppel-like factor 4	KLF4	2	2	2	17.2	23.566	232	232;145	0	8.2253	576500	576500	1	0	0	0	0	0	0	0	0	0
Q03164;E9PR05	Histone-lysine N-methyltransferase 2A;MLL cleavage product N320;MLL cleavage product C180	KMT2A	2	4	4	1.5	431.76	3969	3969;1439	0	7.7274	0	0	0	3350300	1753100	2	0	0	0	0	0	0
O14686;H0YEF2	Histone-lysine N-methyltransferase 2D	KMT2D	2	2	2	0.7	593.38	5537	5537;218	0.0002942	3.5588	0	0	0	3277400	1715000	1	0	0	0	0	0	0
P52292;J3QLL0;J3KS65;J3QL07	Importin subunit alpha-1	KPNA2	4	18	18	50.1	57.861	529	529;134;143;50	0	194.09	114160000	108820000	13	71582000	30630000	5	90445000	56375000	7	10984000	38637000	1
O00505	Importin subunit alpha-4	KPNA3	1	7	3	18.4	57.81	521	521	0	6.3011	1568500	1568500	2	28467000	0	1	0	0	0	0	0	0
O00629;H7C4F6	Importin subunit alpha-3	KPNA4	2	8	8	17.1	57.886	521	521;170	0	37.696	11698000	14019000	3	12836000	0	1	0	0	0	0	0	0
O60684;Q5TFJ7;S4R3E5	Importin subunit alpha-7	KPNA6	3	12	12	29.7	60.029	536	536;321;186	0	68.015	3238500	4406500	2	0	0	0	3919600	0	2	0	0	0
Q14974;J3KTM9;J3QR48;J3QKQ5;J3KS06;J3QRG4	Importin subunit beta-1	KPNB1	6	34	34	49.4	97.169	876	876;690;148;248;22;60	0	235.74	274940000	192850000	19	0	0	0	251360000	143640000	6	41856000	118330000	8
F8VZY9;P05783;CON__P05784	Keratin, type I cytoskeletal 18	KRT18	3	14	13	52.2	43.774	391	391;430;423	0	147.54	7737200	14722000	5	0	0	0	5093800	0	1	85035000	196630000	15
Q86UP2;G3V4Y7;B7Z6P3;G3V5G2;G3V5P0;H0YJZ8;H0YJV5;H0YJP2	Kinectin	KTN1	8	36	36	28.9	156.27	1357	1357;595;334;162;160;153;91;138	0	195.13	13086000	13217000	4	105460000	33014000	4	8622700	0	1	11789000	40561000	5
Q53H82	Beta-lactamase-like protein 2	LACTB2	1	2	2	6.6	32.805	288	288	0.00029753	3.6786	1635700	0	0	0	0	0	0	0	0	0	0	0
A0A087WYF1;A0A087WX80;P24043	Laminin subunit alpha-2	LAMA2	3	4	4	2	343.41	3118	3118;3121;3122	0	6.387	0	0	0	0	0	0	5631900	0	0	0	0	0
A0A0A0MSA0;Q16787;K7EIP4;A0A0A0MTS5;A0A0A6YYF2	Laminin subunit alpha-3	LAMA3	5	3	3	1.4	360.18	3277	3277;3333;1147;1668;1724	0.00056529	3.1579	0	0	0	0	0	0	9197200	3624900	0	0	0	0
O15230	Laminin subunit alpha-5	LAMA5	1	5	5	2.1	399.73	3695	3695	0	9.8436	0	0	0	0	0	0	3386500	0	2	0	0	0
G3XAI2;P07942;E7EPA6	Laminin subunit beta-1	LAMB1	3	12	12	9.5	200.48	1810	1810;1786;850	0	27.145	0	0	0	0	0	0	34390000	0	3	0	0	0
P11047	Laminin subunit gamma-1	LAMC1	1	16	16	14.4	177.6	1609	1609	0	72.11	0	0	0	3218500	0	1	79717000	27680000	8	0	0	0
P11279	Lysosome-associated membrane glycoprotein 1	LAMP1	1	4	4	9.8	44.882	417	417	0	16.247	16483000	26117000	2	0	0	0	0	0	0	0	0	0
E9PHS0;O43813;F8WDS9	LanC-like protein 1	LANCL1	3	4	4	27	22.042	196	196;399;82	0	9.3567	3214700	0	0	0	0	0	4512300	0	1	0	0	1
P28838;H0Y9Q1;H0Y983	Cytosol aminopeptidase	LAP3	3	18	18	43.9	56.166	519	519;208;119	0	83.769	703560	0	2	3296900	0	0	0	0	0	0	0	0
Q6PKG0;A0A0B4J210;E5RH50;H0YBW1;H0YC33;H0YC73;Q659C4;H0YAX9;E5RHK4;H0YAN4	La-related protein 1	LARP1	10	25	25	33.7	123.51	1096	1096;815;610;281;183;195;914;61;92;150	0	94.688	16555000	20078000	3	85539000	46136000	9	0	0	0	9306700	32176000	3
Q71RC2;Q96J85;X6RLN4;Q8TBL5;A0A087WTL9;F8VY40;F8VNV1;F8W1I4;F8W1Z5	La-related protein 4	LARP4	9	7	7	14.9	80.595	724	724;375;491;188;188;191;115;125;169	0	26.045	0	0	1	26886000	0	1	0	0	0	0	0	0
Q92615;X6RCG6;V9GYI5;B5MCU2	La-related protein 4B	LARP4B	4	4	4	6.9	80.551	738	738;57;79;131	0	8.6134	0	0	0	8694900	0	0	0	0	0	0	0	0
Q4G0J3;H0YA82;D6R9Z6;D6RFF0;D6RF49;D6RAF3	La-related protein 7	LARP7	6	6	6	12.9	66.898	582	582;334;155;299;119;129	0	12.017	0	0	0	8392100	0	1	0	0	0	0	0	0
Q9P2J5;A0A087WXY1	Leucine--tRNA ligase, cytoplasmic	LARS	2	35	35	32.8	134.46	1176	1176;160	0	250.3	23891000	42146000	4	0	0	0	33977000	22861000	2	13333000	53739000	8
Q15031;E9PHM2;A0A2R8Y581;C9JYR8	Probable leucine--tRNA ligase, mitochondrial	LARS2	4	12	12	16.5	101.97	903	903;860;70;114	0	22.677	2960900	0	1	0	0	0	0	0	0	0	0	0
Q9Y4W2	Ribosomal biogenesis protein LAS1L	LAS1L	1	12	12	22.1	83.064	734	734	0	27.907	4291100	0	3	0	0	0	0	0	0	0	0	0
Q14847;C9J9W2;K7ESD6;F6S2S5;J3KSN1	LIM and SH3 domain protein 1	LASP1	5	4	4	17.2	29.717	261	261;166;71;91;105	0	7.9433	8668400	0	2	4925600	0	2	0	0	0	0	0	0
Q14739;C9JXK0;C9JES9	Lamin-B receptor	LBR	3	12	12	17.4	70.702	615	615;213;51	0	81.463	17739000	36361000	3	3110200	0	1	0	0	0	7083500	18222000	1
P00338;F5GXY2;F5GYU2;F5GXH2;F5GZQ4;F5H5J4;F5H6W8;F5H8H6;F5GXC7;F5GWW2;F5GXU1;A0A087WUM2;Q6ZMR3	L-lactate dehydrogenase A chain	LDHA	13	27	27	74.7	36.688	332	332;156;144;114;72;89;94;42;45;45;46;233;332	0	323.31	770210000	674430000	25	240470000	0	3	273160000	90612000	4	298990000	561640000	18
P07195;A8MW50;C9J7H8;F5H793;F5H5G7;F5H155;G3XAP5;F5H245;P07864	L-lactate dehydrogenase B chain;L-lactate dehydrogenase	LDHB	9	24	22	69.8	36.638	334	334;232;136;102;183;225;241;318;332	0	323.31	746540000	545190000	33	11251000	0	1	250750000	125210000	3	164080000	450540000	23
Q32P28;E2QRI1;H7C2W6	Prolyl 3-hydroxylase 1	LEPRE1	3	9	9	16.4	83.393	736	736;207;222	0	55.64	1225300	3699300	3	12569000	0	1	0	0	0	1341000	0	1
O95202	LETM1 and EF-hand domain-containing protein 1, mitochondrial	LETM1	1	18	18	27.7	83.353	739	739	0	75.137	19425000	15371000	1	31386000	0	2	0	0	0	1454000	0	1
Q08380;K7EP36;K7ESM3;K7EKQ5;K7ERZ6;K7EJY8;K7EJD3;K7ES75;K7EN99;K7EQT9	Galectin-3-binding protein	LGALS3BP	10	17	17	45.1	65.33	585	585;259;209;210;131;144;205;88;113;48	0	295.55	0	0	0	0	0	0	1425100000	558360000	18	0	0	0
F8VQE1;Q9UHB6;F8VS07;F8VRN8	LIM domain and actin-binding protein 1	LIMA1	4	10	10	22.4	66.99	598	598;759;456;388	0	21.979	0	0	1	12072000	0	1	0	0	0	0	0	0
C9JRJ5;Q9UGP4	LIM domain-containing protein 1	LIMD1	2	3	3	8.7	65.534	620	620;676	0	10.198	1756700	0	0	13143000	0	1	0	0	0	1950600	5847600	2
A0A1B0GVD3;Q6ZN17;A0A1B0GTK2	Protein lin-28 homolog B	LIN28B	3	5	5	30.6	27.957	258	258;250;209	0	26.419	2603300	0	0	0	0	1	0	0	0	0	0	0
G3V1D4;Q9NUP9;H0YI92;H0YIA8;Q9HAP6;O14910	Protein lin-7 homolog C	LIN7C	6	3	3	18.5	19.186	173	173;197;130;180;207;233	0	10.248	0	0	0	0	0	0	8180000	0	1	0	0	0
Q15334;A0A087WW77	Lethal(2) giant larvae protein homolog 1	LLGL1	2	8	8	10.9	115.42	1064	1064;1056	0	15.246	0	0	0	4355700	0	1	0	0	0	0	0	0
P49257	Protein ERGIC-53	LMAN1	1	6	6	12.5	57.548	510	510	0	15.417	0	0	1	0	0	0	0	0	0	4342400	14741000	0
Q12907;D6RBV2;D6RIU4;D6RDX1;D6RBH1	Vesicular integral-membrane protein VIP36	LMAN2	5	6	6	21.3	40.228	356	356;325;191;288;203	0	26.95	3898300	0	1	7969300	0	1	0	0	0	0	0	0
P02545;Q3BDU5;Q5TCI8;H0YAB0;A0A0C4DGC5	Prelamin-A/C;Lamin-A/C	LMNA	5	34	33	50.6	74.139	664	664;487;491;182;260	0	134.52	148430000	117240000	18	0	0	0	0	0	0	0	0	0
P20700;E9PBF6;A0A0D9SFE5;A0A0D9SFY5	Lamin-B1	LMNB1	4	48	48	72.4	66.408	586	586;387;329;166	0	220.25	334190000	263170000	29	15162000	0	1	32479000	7831700	2	3759600	4746400	2
Q03252	Lamin-B2	LMNB2	1	19	16	29.4	69.948	620	620	0	48.711	18140000	31895000	3	3151300	0	1	9434800	0	1	0	0	0
Q9C0E8	Protein lunapark	LNP	1	5	5	21.3	47.739	428	428	0	18.419	3106500	0	1	0	0	0	0	0	0	1443400	0	1
K7EKE6;K7EJE8;P36776;K7ER27;K7ERR6;K7EQF8;K7ER56	Lon protease homolog, mitochondrial	LONP1	7	31	31	47.6	95.179	845	845;829;959;242;264;185;210	0	150.62	21213000	27181000	6	0	0	0	0	0	0	4140900	23614000	2
P28300	Protein-lysine 6-oxidase	LOX	1	2	2	6.5	46.944	417	417	0	21.333	0	0	0	0	0	0	17149000	6759000	1	0	0	0
Q9Y4K0;H0YAR1	Lysyl oxidase homolog 2	LOXL2	2	2	2	4.7	86.724	774	774;207	0	5.0283	0	0	0	0	0	0	22983000	9058500	1	0	0	0
Q8NF37;A0A0G2JQ62;A0A0G2JRI7	Lysophosphatidylcholine acyltransferase 1	LPCAT1	3	7	7	19.1	59.151	534	534;489;234	0	15.995	0	0	0	11929000	0	1	0	0	0	0	0	0
P50851;E9PEM5;H0YAC6;H0Y9N9;H0YA17	Lipopolysaccharide-responsive and beige-like anchor protein	LRBA	5	18	18	8.6	319.1	2863	2863;2575;1505;134;147	0	38.542	0	0	0	10846000	0	1	0	0	0	0	0	0
Q96JA1;O94898;Q6UXM1	Leucine-rich repeats and immunoglobulin-like domains protein 1;Leucine-rich repeats and immunoglobulin-like domains protein 2;Leucine-rich repeats and immunoglobulin-like domains protein 3	LRIG1;LRIG2;LRIG3	3	2	2	1.7	119.11	1093	1093;1065;1119	0.0027834	2.1879	0	0	0	5794300	0	0	107650000	27972000	1	0	0	0
Q07954;H0YJI8;Q6PJ72;Q7Z7K9	Prolow-density lipoprotein receptor-related protein 1;Low-density lipoprotein receptor-related protein 1 85 kDa subunit;Low-density lipoprotein receptor-related protein 1 515 kDa subunit;Low-density lipoprotein receptor-related protein 1 intracellular domain	LRP1	4	16	16	4.5	504.6	4544	4544;139;439;296	0	39.192	0	0	0	0	0	0	187700000	77887000	12	0	0	0
P42704;B8ZZ38;A0A0C4DG06;C9JCA9;H7C3W8;A0A0C4DG51;Q9NP80	Leucine-rich PPR motif-containing protein, mitochondrial	LRPPRC	7	68	68	52.8	157.9	1394	1394;504;531;359;77;639;782	0	323.31	224020000	213300000	28	81016000	0	2	0	0	0	86479000	289690000	19
Q9H9A6	Leucine-rich repeat-containing protein 40	LRRC40	1	16	16	33.2	68.249	602	602	0	59.447	8293400	0	1	0	0	0	6539800	0	1	1027200	0	1
Q8N1G4	Leucine-rich repeat-containing protein 47	LRRC47	1	22	22	50.6	63.472	583	583	0	125.82	11249000	14508000	4	2149200	0	1	0	0	0	1730200	0	1
Q96AG4	Leucine-rich repeat-containing protein 59	LRRC59	1	11	11	51.1	34.93	307	307	0	160.95	31454000	33975000	3	0	0	0	0	0	0	2270000	0	1
Q32MZ4;C9JTC6	Leucine-rich repeat flightless-interacting protein 1	LRRFIP1	2	8	8	12.1	89.252	808	808;149	0	36.522	0	0	0	16032000	0	4	0	0	0	0	0	0
Q3MHD2;K7ELG9	Protein LSM12 homolog	LSM12	2	3	3	22.6	21.701	195	195;230	0	13.478	5959100	0	2	41839000	18689000	3	3886700	0	1	6166800	11222000	2
Q8ND56;I3L4Q1;A0A0G2JQ95;A0A096LP11;A0A140TA76	Protein LSM14 homolog A	LSM14A	5	2	2	5.2	50.529	463	463;102;144;148;344	0.00028952	3.4007	0	0	0	10233000	5354600	1	0	0	0	0	0	0
P62310	U6 snRNA-associated Sm-like protein LSm3	LSM3	1	3	3	34.3	11.845	102	102	0	6.1195	3205400	0	1	0	0	0	0	0	0	0	0	0
P48449;A0A0G2JQD0;C9J315;H7C3A5	Lanosterol synthase	LSS	4	17	17	28.1	83.308	732	732;549;262;136	0	35.833	6957900	0	3	11086000	0	3	0	0	0	0	0	0
P09960;B4DEH5	Leukotriene A-4 hydrolase	LTA4H	2	27	27	50.2	69.284	611	611;132	0	154.69	28080000	32776000	7	0	0	0	5561400	0	1	10361000	50873000	4
Q14766;C9JD84;E7EV71	Latent-transforming growth factor beta-binding protein 1	LTBP1	3	4	4	3.6	186.79	1721	1721;1340;1353	0	22.854	0	0	0	0	0	0	13696000	5398200	3	0	0	0
Q9NS15;E9PQR0;E9PR84;E9PJR2;H0YC99;E9PPT7;E9PKW1;E9PR75	Latent-transforming growth factor beta-binding protein 3	LTBP3	8	4	4	4.5	139.36	1303	1303;259;306;733;907;221;1136;123	0	14.825	0	0	0	0	0	0	3014400	0	2	0	0	0
A0A0C4DH07;Q8N2S1;F8WAA0;M0QZX0;M0QYE9;A0A087WXC2;M0QXV3;M0R351;A0A087WVV5	Latent-transforming growth factor beta-binding protein 4	LTBP4	9	23	23	17.9	169.46	1587	1587;1624;957;673;303;189;191;224;252	0	159.44	0	0	0	0	0	0	548260000	258490000	23	0	0	0
B8ZZ10;A8MYV2;Q9NQ29;B8ZZ09	Putative RNA-binding protein Luc7-like 1	LUC7L	4	9	3	49.5	21.372	182	182;272;371;84	0	6.5921	2093700	0	1	0	0	0	0	0	0	0	0	0
A0A0A6YYJ8;Q9Y383	Putative RNA-binding protein Luc7-like 2	LUC7L2	2	14	14	30.3	54.223	458	458;392	0	50.722	9614500	11326000	3	17408000	0	2	9832100	0	1	0	0	0
Q86V48	Leucine zipper protein 1	LUZP1	1	3	3	4.2	120.27	1076	1076	0	8.5906	0	0	0	6611200	0	1	0	0	0	0	0	0
A0A087X1K9;E5RGR0;O75608;E5RJ48;B4DP64	Acyl-protein thioesterase 1	LYPLA1	5	4	4	36.7	17.981	166	166;197;230;90;196	0	8.3061	0	0	1	0	0	0	3887800	0	1	1928400	0	2
Q5VWZ2	Lysophospholipase-like protein 1	LYPLAL1	1	2	2	8	26.316	237	237	0	7.2147	7948900	0	1	9934100	0	1	0	0	0	0	0	0
H3BPE1;H3BQK9;Q9UPN3;H0Y390;E9PNZ4;E9PLY0;A0A0A6YYJ5;H0Y314;H0Y6T5;H0Y4F5	Microtubule-actin cross-linking factor 1, isoforms 1/2/3/5	MACF1	10	20	20	3.4	856.87	7555	7555;7592;7388;4434;2028;1062;1668;543;368;455	0	52.539	771270	0	0	6906000	0	2	0	0	0	786310	0	2
E9PLY5	Microtubule-actin cross-linking factor 1, isoforms 1/2/3/5	MACF1	1	4	1	4.1	159.92	1375	1375	0.0023232	2.335	0	0	0	4146500	2169800	1	0	0	0	0	0	0
Q9Y6D9;C9JP81;C9JPS1;C9JKI7	Mitotic spindle assembly checkpoint protein MAD1	MAD1L1	4	5	5	9.2	83.066	718	718;266;199;122	0	8.6243	0	0	0	4168500	0	1	0	0	0	0	0	0
Q13257	Mitotic spindle assembly checkpoint protein MAD2A	MAD2L1	1	2	2	8.3	23.51	205	205	0.0051433	1.9251	19784000	0	1	0	0	0	0	0	0	0	0	0
Q5H909;Q9UNF1;Q5H907	Melanoma-associated antigen D2	MAGED2	3	6	6	20.7	63.138	588	588;606;521	0	59.693	0	0	0	7606000	6480000	2	0	0	0	0	0	0
P33908	Mannosyl-oligosaccharide 1,2-alpha-mannosidase IA	MAN1A1	1	3	3	8	72.968	653	653	0	8.7858	0	0	0	0	0	0	34748000	0	1	0	0	0
Q16706	Alpha-mannosidase 2	MAN2A1	1	2	2	2.2	131.14	1144	1144	0.00030012	3.7641	0	0	0	0	0	0	5952700	2346200	2	0	0	0
A8K878;P55145;H7C2D6	Mesencephalic astrocyte-derived neurotrophic factor	MANF	3	4	4	30.8	21.143	185	185;182;71	0	6.4392	0	0	1	0	0	0	0	0	0	0	0	0
P46821;D6RA32;D6RA40;D6RGJ3;D6RCL2;E9PGC8;P78559	Microtubule-associated protein 1B;MAP1B heavy chain;MAP1 light chain LC1	MAP1B	7	40	40	22.9	270.63	2468	2468;670;569;122;103;3041;2803	0	160.79	1857000	0	2	217750000	204160000	9	0	0	0	1320900	0	2
Q02750;H3BRW9	Dual specificity mitogen-activated protein kinase kinase 1	MAP2K1	2	7	7	25.7	43.439	393	393;217	0	24.173	622360	0	1	0	0	0	0	0	0	0	0	0
O43318;Q9UG54	Mitogen-activated protein kinase kinase kinase 7	MAP3K7;DKFZp586F0420	2	3	3	7.4	67.195	606	606;260	0	24.835	0	0	0	3798200	0	1	0	0	0	0	0	0
E7EVA0;P27816;H0Y2V1;H7C4C5;B5MEG9;F8W9U4;H7C456;A0A0J9YVV8;A0A0J9YW37	Microtubule-associated protein;Microtubule-associated protein 4	MAP4	9	41	41	21.6	245.44	2297	2297;1152;463;493;760;828;283;76;140	0	199.29	69442000	79690000	13	666690000	350700000	8	0	0	0	31972000	106130000	8
Q3KQU3;E9PLH3;C9JIR3;H0YF21	MAP7 domain-containing protein 1	MAP7D1	4	5	5	9.5	92.819	841	841;140;244;248	0	8.7481	0	0	0	12505000	6543500	1	0	0	0	0	0	0
P28482	Mitogen-activated protein kinase 1	MAPK1	1	8	8	28.1	41.389	360	360	0	26.311	0	0	0	474470	0	0	0	0	0	0	0	0
E9PQW4;P27361;E9PJF0;E9PBK7;H0YEX6;E9PRH7;B3KR49	Mitogen-activated protein kinase;Mitogen-activated protein kinase 3	MAPK3	7	6	5	20.1	38.546	339	339;379;316;311;121;136;265	0	24.234	0	0	0	5142800	0	2	0	0	0	0	0	0
Q15691	Microtubule-associated protein RP/EB family member 1	MAPRE1	1	13	13	80.2	29.999	268	268	0	120.21	20677000	23017000	3	3280300	0	1	0	0	0	6392200	28457000	3
P29966	Myristoylated alanine-rich C-kinase substrate	MARCKS	1	6	6	28.3	31.554	332	332	0	115.29	10493000	0	1	25229000	0	2	0	0	0	8708000	0	1
P49006	MARCKS-related protein	MARCKSL1	1	5	5	54.9	19.529	195	195	0	54.553	8645200	0	0	27844000	17334000	2	0	0	0	0	0	0
E7ETY4;E9PC69;Q7KZI7	Serine/threonine-protein kinase MARK2	MARK2	3	2	2	5.4	78.452	699	699;778;788	0	5.1858	0	0	0	8788800	4598900	1	0	0	0	0	0	0
P56192;H0YHV5;H0YIP0;F5H2V6;F8VS26;F8W0M7;F8W0S4;F8VZZ9;H0YIC2;F8VPL7;H0YHL6;H0YI94;H0YI27	Methionine--tRNA ligase, cytoplasmic	MARS	13	29	29	43.3	101.11	900	900;233;219;140;71;95;110;114;58;60;81;119;124	0	222.11	64928000	71214000	8	12584000	0	0	19652000	8003600	3	0	0	0
F8W876;P48740;C9JMA2	Mannan-binding lectin serine protease 1;Mannan-binding lectin serine protease 1 heavy chain;Mannan-binding lectin serine protease 1 light chain	MASP1	3	3	3	13	40.613	354	354;699;204	0	14.182	0	0	0	0	0	0	83975000	0	1	0	0	0
P31153	S-adenosylmethionine synthase isoform type-2	MAT2A	1	11	11	32.9	43.66	395	395	0	44.309	18459000	16570000	4	0	0	0	16120000	6882000	1	0	0	0
Q9NZL9;E5RJR3;H7C0X7	Methionine adenosyltransferase 2 subunit beta	MAT2B	3	9	9	35	37.551	334	334;117;198	0	36.254	4116700	0	1	0	0	0	0	0	1	2191800	0	1
A0A0R4J2E8;A8MXP9;P43243;D6REM6;D6R991;B3KM87;H0Y8T4;D6RBK5;Q68E03;D6R8Z5;D6RBI2;D6RE02;D6RIA2;D6RB45;A0A1B0GX04;D6R9F3;D6RAM9;D6RAY2;D6RBS2;D6RCM3;D6REK4	Matrin-3	MATR3	21	33	33	47.1	94.622	847	847;895;847;794;433;509;334;121;283;107;109;124;172;47;77;78;81;86;87;99;100	0	323.31	245350000	261850000	24	21519000	0	2	4602000	0	0	9520600	0	2
Q7Z434	Mitochondrial antiviral-signaling protein	MAVS	1	4	4	15.2	56.527	540	540	0	19.821	0	0	0	13387000	0	1	0	0	0	0	0	0
C9JP00;A0A0A0MQX8;Q9NR56;Q86VM6;O95205;B1AKI6;Q9NUK0;Q5VZF2;C9J4T8;C9JCX1;H7C4Y1	Muscleblind-like protein 1	MBNL1	11	5	5	17.5	37.898	348	348;400;388;343;255;342;354;373;58;155;210	0	20.477	3357400	0	1	25115000	0	1	6104900	0	0	1101300	0	0
Q96N66	Lysophospholipid acyltransferase 7	MBOAT7	1	3	3	8.7	52.764	472	472	0	10.677	0	0	0	4427300	0	1	0	0	0	0	0	0
E9PHF7;Q96RQ3;F5GYT8;E9PG35;G5E9X5	Methylcrotonoyl-CoA carboxylase subunit alpha, mitochondrial	MCCC1	5	15	15	37.8	68.331	616	616;725;575;598;434	0	127.07	0	0	0	190210000	99534000	5	0	0	0	724050	0	1
P49736;H0Y8E6;F8WDM3;C9J013;C9JZ21;H7C4N9	DNA replication licensing factor MCM2	MCM2	6	30	30	39	101.89	904	904;836;146;103;128;91	0	217.32	29748000	47643000	7	740230	0	1	54387000	14803000	3	3522600	15058000	5
P25205;J3KQ69;Q7Z6P5	DNA replication licensing factor MCM3	MCM3	3	40	40	50.7	90.98	808	808;818;328	0	323.31	102130000	95390000	15	36111000	0	1	33230000	22931000	3	22439000	66466000	8
P33991;E5RG31;E5RFJ8;E5RFR3;E5RG53;Q9UJA3	DNA replication licensing factor MCM4	MCM4	6	30	30	46.7	96.557	863	863;278;211;140;81;840	0	176.03	52647000	57944000	10	35533000	0	2	34791000	15079000	2	16975000	37895000	4
P33992;B1AHB1;B1AHB2;B1AHA9;F8WFD7	DNA replication licensing factor MCM5;DNA helicase	MCM5	5	23	23	40.9	82.285	734	734;691;150;230;57	0	91.493	32840000	40445000	8	64711000	47339000	4	71880000	36635000	3	3337900	0	2
Q14566	DNA replication licensing factor MCM6	MCM6	1	37	37	53	92.888	821	821	0	185.11	63895000	40621000	12	149530000	79734000	3	4646400	0	1	17435000	44002000	4
P33993;C9J8M6	DNA replication licensing factor MCM7	MCM7	2	31	31	51.6	81.307	719	719;183	0	135.06	52695000	80867000	13	16091000	0	1	9303100	0	1	23307000	94586000	6
Q9BTE3	Mini-chromosome maintenance complex-binding protein	MCMBP	1	10	10	23.1	72.979	642	642	0	56.005	0	0	2	43385000	0	3	4042200	0	1	0	0	0
Q9ULC4	Malignant T-cell-amplified sequence 1	MCTS1	1	4	4	35.4	20.555	181	181	0	9.9174	1150000	0	1	0	0	0	0	0	0	0	0	0
Q14676;H0Y6Z8	Mediator of DNA damage checkpoint protein 1	MDC1	2	13	13	13.3	226.66	2089	2089;306	0	104.81	2636700	0	3	2875100	0	1	0	0	0	0	0	0
P40925;B9A041;C9JF79;B8ZZ51;C9JRL4;C9JLV6;C9IZI0;F8WFC2	Malate dehydrogenase, cytoplasmic;Malate dehydrogenase	MDH1	8	13	13	49.1	36.426	334	334;210;222;169;119;114;67;87	0	72.77	149210000	130960000	8	15208000	0	1	5313100	0	1	18108000	87593000	3
P40926;G3XAL0	Malate dehydrogenase, mitochondrial;Malate dehydrogenase	MDH2	2	24	24	68.3	35.503	338	338;231	0	200.24	411140000	522220000	22	230420000	0	1	0	0	0	116850000	492620000	18
E9PPJ5;E9PLM6;P21741	Midkine	MDK	3	4	4	35.9	14.374	131	131;156;143	0	12.034	0	0	0	0	0	0	7386600	2911300	3	0	0	0
Q9NU22;Q5T795;REV__J3KSB5;REV__P21359	Midasin	MDN1	4	30	30	7.7	632.81	5596	5596;1181;1656;2839	0	61.748	667040	0	1	0	0	0	0	0	0	0	0	0
P48163	NADP-dependent malic enzyme	ME1	1	6	6	12.4	64.149	572	572	0	19.901	3560600	0	1	0	0	0	0	0	0	0	0	0
A0A1W2PPH1;A0A1W2PQH3;P23368;A0A1W2PR68;A0A1W2PQT3;A0A1W2PQY8;A0A1W2PQ37;A0A1W2PQF8;A0A1W2PPY2;A0A1W2PRS2;A0A1W2PRY9;A0A1W2PQH4	NAD-dependent malic enzyme, mitochondrial	ME2	12	14	14	46.2	61.221	546	546;547;584;530;536;565;443;480;55;132;133;133	0	143.51	0	0	0	0	0	0	0	0	0	4405600	0	1
Q15648	Mediator of RNA polymerase II transcription subunit 1	MED1	1	4	4	3	168.48	1581	1581	0	9.1468	0	0	0	5006600	2619800	0	0	0	0	0	0	0
Q7L2J0	7SK snRNA methylphosphate capping enzyme	MEPCE	1	5	5	9	74.354	689	689	0	8.7207	0	0	0	630940	0	1	0	0	0	0	0	0
P53582;H0Y955;H0YAI3;H0Y9L0;D6RF24;H0Y903	Methionine aminopeptidase 1	METAP1	6	7	7	28.2	43.215	386	386;170;38;44;48;116	0	47.923	0	0	0	1812800	0	1	0	0	0	0	0	0
P50579;G3V1U3;F8VRR3;F8VQZ7;F8VSC4;F8VY03;F8VZX9	Methionine aminopeptidase 2	METAP2	7	8	8	28.2	52.891	478	478;328;442;477;161;178;163	0	87.198	1881400	0	1	2587100	0	0	0	0	0	806390	0	1
Q9UBP6;H0YIH0;H0YHU4	tRNA (guanine-N(7)-)-methyltransferase	METTL1	3	4	4	19.6	31.471	276	276;124;63	0	10.896	0	0	0	0	0	0	6781000	0	0	0	0	1
Q86W50;I3L3W3;I3L4V1;I3L362;K7EKQ8	Methyltransferase-like protein 16	METTL16	5	4	4	7.3	63.62	562	562;121;148;168;101	0	4.4471	0	0	0	6549300	0	1	0	0	0	0	0	0
F8VQX6;H0YI09;Q9H8H3	Methyltransferase-like protein 7A	METTL7A	3	3	3	23.3	20.662	180	180;244;244	0	97.283	0	0	1	0	0	0	0	0	0	0	0	0
F5GZN3;Q08431;X6R3G6;H0YKS8;A0A087WUV5	Lactadherin;Lactadherin short form;Medin	MFGE8	5	9	9	33.5	38.343	343	343;387;335;268;75	0	24.697	0	0	0	0	0	0	59316000	40151000	5	0	0	0
Q09328	Alpha-1,6-mannosylglycoprotein 6-beta-N-acetylglucosaminyltransferase A	MGAT5	1	2	2	4.3	84.542	741	741	0	6.0055	0	0	0	0	0	0	27680000	10910000	2	0	0	0
O60502;H7C3X0	Protein O-GlcNAcase	MGEA5	2	6	6	7.8	102.91	916	916;256	0	9.2134	5978900	0	2	0	0	0	0	0	0	0	0	0
Q5JRA6;A0A0A0MRH6	Melanoma inhibitory activity protein 3	MIA3	2	12	12	9.1	213.7	1907	1907;1015	0	36.721	0	0	0	7747200	0	1	0	0	0	1933600	0	1
Q8N3F8;H0Y6J8;Q8IY33	MICAL-like protein 1	MICALL1	3	7	7	12.6	93.44	863	863;370;904	0	12.913	0	0	0	7984300	0	1	0	0	0	1354800	0	1
P14174	Macrophage migration inhibitory factor	MIF	1	4	4	40	12.476	115	115	0	17.873	198900000	0	2	4295300	0	1	34819000	0	1	11673000	53803000	1
Q8IUF8;D6RCB6;H0Y9L8	Bifunctional lysine-specific demethylase and histidyl-hydroxylase MINA	MINA	3	7	7	23.2	52.8	465	465;112;108	0	15.716	0	0	0	5251000	0	1	0	0	0	0	0	0
P46013	Antigen KI-67	MKI67	1	7	7	3.1	358.69	3256	3256	0	14.894	0	0	0	7482200	3820000	2	0	0	0	0	0	0
Q9UL63;C9J7E8;F8WEY7	Muskelin	MKLN1	3	3	3	5.7	84.767	735	735;643;170	0	12.072	1023400	0	0	6395600	0	2	0	0	0	585470	0	1
F5H1S8;Q14165;H0YG07;F5GX14	Malectin	MLEC	4	6	6	57.5	16.729	146	146;292;173;217	0	19.921	0	0	0	0	0	0	0	0	0	8698700	0	1
A8MQ02;H0Y7R8;H0Y8L4;H0YA98;H0Y948;F8W9I4;E9PFY5;H0Y8U8	Afadin	MLLT4	8	26	26	21.8	201.8	1781	1781;389;313;167;191;247;250;124	0	87.146	0	0	2	50358000	0	3	0	0	0	0	0	1
P08253;H3BV48;H3BR66	72 kDa type IV collagenase;PEX	MMP2	3	5	5	10.8	73.881	660	660;118;201	0	20.352	0	0	0	0	0	0	56269000	19241000	6	0	0	0
Q96T76;H0Y746;Q5T454;H0Y7V3;H7C1W5;H7C0A9;F8WCH8;B0QZ77	MMS19 nucleotide excision repair protein homolog	MMS19	8	12	12	18.2	113.29	1030	1030;598;302;90;149;98;173;277	0	22.209	1624300	0	1	0	0	0	0	0	0	0	0	0
Q9BU76	Multiple myeloma tumor-associated protein 2	MMTAG2	1	2	2	10.3	29.411	263	263	0	6.9492	5484000	0	1	0	0	0	0	0	0	0	0	0
Q13724;C9J8D4;C9JDQ1;B8ZZE2	Mannosyl-oligosaccharide glucosidase	MOGS	4	13	13	20	91.916	837	837;491;145;209	0	32.041	9521800	12119000	4	35620000	0	1	0	0	0	669880	0	3
A0A286YFF8;Q7Z3U7;F8VZV1	Protein MON2 homolog	MON2	3	6	6	4.1	190.48	1718	1718;1717;1072	0	12.727	0	0	0	0	0	0	3480900	0	1	0	0	0
Q9HCE1;Q5JR04	Putative helicase MOV-10	MOV10	2	13	13	13.8	113.67	1003	1003;947	0	37.877	525740	0	1	31963000	0	1	0	0	0	0	0	0
J3KSI4;I3L1D2;I3L4E0;J3QS48;I3L295;J3KT75;J3QW43;J3QRD5;O75352;I3L405;I3L261;J3KTK8;J3QQZ4	Mannose-P-dolichol utilization defect 1 protein	MPDU1	13	2	2	38.5	5.7856	52	52;61;75;101;109;154;192;193;247;54;61;116;152	0.00030239	3.8568	0	0	0	0	0	0	0	0	0	2051500	0	1
P25325;B1AH49	3-mercaptopyruvate sulfurtransferase;Sulfurtransferase	MPST	2	6	6	25.9	33.178	297	297;224	0	11.725	0	0	0	0	0	0	0	0	0	2791500	0	1
Q9UBG0	C-type mannose receptor 2	MRC2	1	7	7	5.1	166.67	1479	1479	0	25.637	0	0	0	0	0	0	43757000	21907000	5	0	0	0
P49959;F8W7U8;F5GXT0;F5H742;F5H256	Double-strand break repair protein MRE11A	MRE11A	5	8	8	16.2	80.592	708	708;707;221;111;127	0	29.797	5812800	0	2	5441700	0	1	0	0	0	0	0	0
Q9BV20	Methylthioribose-1-phosphate isomerase	MRI1	1	7	7	25.7	39.149	369	369	0	11.151	11692000	0	2	5785600	0	1	0	0	0	0	0	0
H0Y8N7;Q9BYD6	39S ribosomal protein L1, mitochondrial	MRPL1	2	4	4	26.8	26.614	231	231;325	0	9.2266	957300	0	1	0	0	0	0	0	0	0	0	0
Q7Z7H8	39S ribosomal protein L10, mitochondrial	MRPL10	1	2	2	11.1	29.282	261	261	0	6.5556	1037200	0	1	0	0	0	0	0	0	0	0	0
Q9P015;E5RIZ4;E5RHF4	39S ribosomal protein L15, mitochondrial	MRPL15	3	9	9	39.9	33.419	296	296;237;198	0	22.377	7999200	0	1	4645600	0	1	0	0	0	0	0	0
P49406;S4R3W9;A0A0A0MRF4;S4R455	39S ribosomal protein L19, mitochondrial	MRPL19	4	8	8	25.3	33.535	292	292;143;173;58	0	15.032	0	0	0	7362200	0	0	0	0	0	0	0	0
Q7Z2W9;H3BUY0;F5H7V8	39S ribosomal protein L21, mitochondrial	MRPL21	3	6	6	41	22.814	205	205;195;150	0	18.729	632790	0	2	0	0	0	0	0	0	630380	0	1
E7ESL0;J3KQY1;Q9NWU5	39S ribosomal protein L22, mitochondrial	MRPL22	3	3	3	17.5	24.325	212	212;232;206	0	7.3438	0	0	0	0	0	0	0	0	0	0	0	1
S4R369;Q9BZE1;H0Y4J2;A6NHR2	39S ribosomal protein L37, mitochondrial	MRPL37	4	7	7	24	54.952	483	483;423;264;292	0	30.108	4316100	0	0	0	0	0	0	0	0	0	0	0
K7ES61;Q9BYD3;K7EKI4;K7ELF1;K7ELQ0;X6RAY8	39S ribosomal protein L4, mitochondrial	MRPL4	6	3	3	17.3	33.792	300	300;311;127;163;220;357	0	94.278	0	0	0	0	0	0	0	0	0	0	0	1
Q9Y676;A0A0G2JIC6	28S ribosomal protein S18b, mitochondrial	MRPS18B	2	6	6	38	29.395	258	258;215	0	18.196	661140	0	1	0	0	0	0	0	0	0	0	0
G5E9W7;G5E9V5;P82650;H7C5L9	28S ribosomal protein S22, mitochondrial	MRPS22	4	2	2	7.5	36.805	319	319;359;360;121	0	4.6462	2092000	0	1	0	0	0	0	0	0	0	0	0
Q9NP92	28S ribosomal protein S30, mitochondrial	MRPS30	1	5	5	19.6	50.364	439	439	0	17.129	1818000	4552400	3	0	0	0	0	0	0	0	0	0
P82675	28S ribosomal protein S5, mitochondrial	MRPS5	1	3	3	7.7	48.006	430	430	0.00029386	3.5501	0	0	0	30090000	0	0	0	0	0	0	0	0
P43246;A0A2R8YFH0;E9PHA6;A0A2R8Y6P0;A0A2R8YG02;A0A2R8Y7S8;A0A2R8Y713;C9J809	DNA mismatch repair protein Msh2	MSH2	8	25	25	35.7	104.74	934	934;918;921;924;938;558;168;140	0	75.806	22959000	26826000	6	0	0	0	0	0	0	1303200	0	1
P20585	DNA mismatch repair protein Msh3	MSH3	1	3	3	3.6	127.41	1137	1137	0.0016026	2.6647	0	0	0	13570000	0	1	0	0	0	0	0	0
P52701;A0A087WWJ1;F8WAX8;A0A087WYT6;F8W7G9;U3KQ72;C9JH55;C9J8Y8;C9J7Y7	DNA mismatch repair protein Msh6	MSH6	9	26	26	25.7	152.78	1360	1360;1067;160;327;104;51;101;115;151	0	97.891	17860000	16934000	8	0	0	0	0	0	0	7743500	0	4
P26038;V9GZ54	Moesin	MSN	2	30	21	51.5	67.819	577	577;103	0	79.689	21213000	29472000	5	33479000	0	1	0	0	0	8182600	0	2
G3XAK1;P26927;H7C0F8;Q2TV78	Hepatocyte growth factor-like protein;Hepatocyte growth factor-like protein alpha chain;Hepatocyte growth factor-like protein beta chain	MST1	4	3	3	5	81.998	725	725;711;195;715	0	7.8325	0	0	0	0	0	0	42638000	16805000	3	0	0	0
E7ESY4;Q13330;H0Y4T7;F8W9Y9	Metastasis-associated protein MTA1	MTA1	4	8	8	14.9	79.372	703	703;715;511;255	0	43.639	1312300	0	0	11578000	0	1	0	0	0	0	0	0
O94776	Metastasis-associated protein MTA2	MTA2	1	18	18	32.6	75.022	668	668	0	143.27	10585000	0	2	13064000	0	1	0	0	0	4005600	0	2
B4DUC8;Q13126;J3QSB7;F2Z2F3;F8WES2	S-methyl-5-thioadenosine phosphorylase;Purine nucleoside phosphorylase	MTAP	5	5	5	26	33.186	300	300;283;242;143;50	0	17.297	2850100	0	2	0	0	0	0	0	0	0	0	0
Q9Y6C9	Mitochondrial carrier homolog 2	MTCH2	1	9	9	41.3	33.331	303	303	0	23.24	7613400	0	2	0	0	0	0	0	0	0	0	0
P00403	Cytochrome c oxidase subunit 2	MT-CO2	1	5	5	19.4	25.565	227	227	0	27.809	40334000	0	2	0	0	0	0	0	0	9512300	0	1
Q86UE4;E5RJU9;H0YB56;H0YBJ8	Protein LYRIC	MTDH	4	17	17	41.9	63.836	582	582;526;224;188	0	52.827	1845300	0	0	19424000	0	2	0	0	0	17200000	19755000	2
P11586;F5H2F4;V9GYY3	C-1-tetrahydrofolate synthase, cytoplasmic;Methylenetetrahydrofolate dehydrogenase;Methenyltetrahydrofolate cyclohydrolase;Formyltetrahydrofolate synthetase;C-1-tetrahydrofolate synthase, cytoplasmic, N-terminally processed	MTHFD1	3	56	56	55.1	101.56	935	935;1020;107	0	323.31	236550000	192170000	30	43250000	0	0	292440000	158100000	12	60337000	248130000	17
A0A087WVM4;B7ZM99;Q6UB35;H0Y327;Q4VXM0;Q4VXV2;Q5JYA8;Q5JYA3;Q4VXM1	Monofunctional C1-tetrahydrofolate synthase, mitochondrial	MTHFD1L	9	26	25	38.2	99.31	913	913;979;978;332;92;96;108;114;57	0	127.93	31611000	29539000	5	7674000	0	2	0	0	0	8297600	22192000	2
B9A062;P13995	Bifunctional methylenetetrahydrofolate dehydrogenase/cyclohydrolase, mitochondrial;NAD-dependent methylenetetrahydrofolate dehydrogenase;Methenyltetrahydrofolate cyclohydrolase	MTHFD2	2	3	3	14.9	23.867	222	222;350	0	11.222	5643900	0	2	0	0	0	0	0	0	0	0	0
P49914;H3BN04;A0A0U1RR23;A0A0A6YYL1;A0A0U1RQM3	5-formyltetrahydrofolate cyclo-ligase	MTHFS	5	3	3	10.8	23.255	203	203;44;122;179;232	0	6.2315	0	0	0	1788200	0	1	0	0	0	4244500	0	1
P42345;B1AKP8	Serine/threonine-protein kinase mTOR	MTOR	2	6	6	3.6	288.89	2549	2549;754	0	18.364	0	0	0	5914600	0	1	0	0	0	0	0	0
C9JNK6;C9JAZ1;O75431	Metaxin-2	MTX2	3	3	3	24.6	23.643	207	207;229;263	0	11.017	1168200	0	1	0	0	0	0	0	0	0	0	0
P22033	Methylmalonyl-CoA mutase, mitochondrial	MUT	1	8	8	16.4	83.134	750	750	0	14.532	0	0	0	0	0	0	0	0	0	3838300	0	2
Q9BQG0;I3L1L3;I3L2H8	Myb-binding protein 1A	MYBBP1A	3	36	36	33.4	148.85	1328	1328;1252;204	0	227.47	12529000	22058000	7	45741000	0	1	0	0	0	1866100	0	1
P35580;E7ERA5	Myosin-10	MYH10	2	99	80	50.4	229	1976	1976;187	0	323.31	35935000	35166000	10	600370000	128950000	16	22101000	8325300	3	0	0	2
Q7Z406;M0QY43;A0A0C4DFM8;A1L2Z2	Myosin-14	MYH14	4	18	5	8.8	227.87	1995	1995;1002;508;638	0	26.177	0	0	0	8964000	4690600	2	0	0	0	2703200	0	0
P35579;Q5BKV1;B1AH99;A0A2R8Y4C3;REV__S4R3H4;REV__E7EQT4;REV__Q9UKV3;A0A087X0T3;P12883;P13535;Q9UKX3;Q9Y623;P13533;P12882;P11055;Q9UKX2;A7E2Y1	Myosin-9	MYH9	17	137	137	61.3	226.53	1960	1960;218;103;371;1283;1301;1341;1982;1935;1937;1938;1939;1939;1939;1940;1941;1983	0	323.31	96787000	130090000	24	1603100000	692220000	36	232930000	133400000	17	54229000	141740000	14
F8W1R7;G3V1V0;P60660;G3V1Y7;F8VPF3;J3KND3;G8JLA2;B7Z6Z4;F8VZU9;F8W180;F8VXL3;H0YI43	Myosin light polypeptide 6	MYL6	12	7	7	57.9	16.29	145	145;161;151;115;130;152;152;238;103;196;47;83	0	53.264	1949800	0	1	46062000	16447000	2	30871000	0	1	0	0	0
F8W1I5;P14649	Myosin light chain 6B	MYL6B	2	4	2	25.1	19.036	175	175;208	0.001084	2.7849	0	0	0	5514500	2885600	1	0	0	0	0	0	0
A0A0D9SFK2;Q92614	Unconventional myosin-XVIIIa	MYO18A	2	3	3	1.8	231.1	2038	2038;2054	0	5.7986	0	0	0	0	0	1	0	0	0	0	0	0
F5H6E2;O00159;I3L501;I3L3Y6;I3L204;I3L3F5	Unconventional myosin-Ic	MYO1C	6	9	9	11.5	118.99	1039	1039;1063;168;170;267;137	0	17.615	41851000	0	2	0	0	0	0	0	0	0	0	0
K7EIG7;O94832;J3QRN6;J3KRL0	Unconventional myosin-Id	MYO1D	4	11	11	13.9	106.01	918	918;1006;961;436	0	19.312	3565000	0	1	0	0	0	0	0	0	544410	0	1
Q12965;H0YLE5;H0YNQ8;O00160	Unconventional myosin-Ie	MYO1E	4	7	7	8.5	127.06	1108	1108;187;317;1098	0	18.72	0	0	0	5244100	2744100	2	0	0	0	0	0	0
A0A087WY00;G3V394;F8WE88;F8W6H6;Q9Y4I1;Q9NQX4;Q9ULV0;G3V3C9;H0YM93;Q9UES5;O95317;H0YMK3	Unconventional myosin-Va	MYO5A	12	7	7	4.5	212.2	1828	1828;1853;1855;1855;1855;1742;1848;47;106;228;231;269	0	30.392	0	0	0	112090000	57510000	6	0	0	0	0	0	0
A0A0A0MRM8;A0A0D9SGC1;E7EW20;Q9UM54;Q5JVM0	Unconventional myosin-VI	MYO6	5	13	13	16.4	145.01	1253	1253;1294;1295;1294;174	0	75.387	0	0	1	10733000	0	1	0	0	0	1066100	0	1
Q9BXJ9	N-alpha-acetyltransferase 15, NatA auxiliary subunit	NAA15	1	28	28	38.3	101.27	866	866	0	125.62	10989000	31749000	3	6315400	0	0	48668000	12253000	3	1549200	0	1
Q14CX7;F8VSB9;H0YHR9	N-alpha-acetyltransferase 25, NatB auxiliary subunit	NAA25	3	10	10	16.9	112.29	972	972;100;141	0	56.312	6951300	8368800	2	0	0	0	0	0	0	0	0	0
Q86UY6;F5H2C9	N-alpha-acetyltransferase 40	NAA40	2	2	2	12.2	27.194	237	237;124	0	4.2465	2848800	0	1	0	0	0	0	0	0	0	0	0
E7EQ69;Q9GZZ1;A0A087WWJ2;C9J5D1;B0AZT5;C9J5J3;A0A0D9SF32;F8WCK0;C9JZU6	N-alpha-acetyltransferase 50	NAA50	9	5	5	39.3	19.311	168	168;169;81;129;95;58;58;48;57	0	26.677	0	0	1	0	0	0	0	0	0	0	0	0
F8VZJ2;F8W0W4;H0YHX9;Q13765;E9PAV3;F8W1N5;F8VNW4;F8VZ58;Q9BZK3	Nascent polypeptide-associated complex subunit alpha;Nascent polypeptide-associated complex subunit alpha, muscle-specific form	NACA	9	5	5	40.4	15.016	136	136;198;213;215;2078;71;148;126;213	0	66.285	34934000	36822000	4	58530000	0	1	0	0	1	6390700	27374000	2
P43490;A0A0C4DFS8;C9JG65;C9JF35	Nicotinamide phosphoribosyltransferase	NAMPT	4	15	15	36	55.52	491	491;368;88;60	0	28.276	12673000	0	1	0	0	0	20315000	0	1	0	0	0
Q9NR45;Q5TBR0;Q5TBR1	Sialic acid synthase	NANS	3	10	10	42.9	40.307	359	359;115;140	0	42.285	7689900	11655000	2	0	0	0	0	0	0	741260	0	1
F8VY35;F5H4R6;P55209;F8VV59;F8W0J6;H0YIV4;F8W020;F8W118;B7Z9C2;H0YH88;H0YHC3;F8VUX1;F8VRJ2;F8VXI6;F8VVB5;B7Z4K9	Nucleosome assembly protein 1-like 1	NAP1L1	16	11	9	61.7	31.02	264	264;383;391;327;379;385;207;209;349;177;198;237;114;215;161;208	0	162.71	16274000	15745000	6	0	0	0	0	0	0	0	0	1
F8W543	Nucleosome assembly protein 1-like 1	NAP1L1	1	10	1	36.9	38.2	328	328	0.0072341	1.7837	0	0	0	17833000	0	1	0	0	0	0	0	0
Q99733;C9J6D1;C9JZI7;A8MXH2;E9PNW0;E9PJJ2;E9PS34;E9PNJ7;E9PKT8;E9PKI2;E9PP22;H0YCI4;C9J1B1	Nucleosome assembly protein 1-like 4	NAP1L4	13	12	12	36.5	42.823	375	375;178;278;156;107;128;133;140;169;78;154;204;101	0	98.53	18102000	38015000	5	45862000	28234000	1	2498800	0	1	0	0	0
O43776;K7EIU7;K7EJ19;K7EPK2;K7EQ35;K7EMQ6	Asparagine--tRNA ligase, cytoplasmic	NARS	6	12	12	27.2	62.942	548	548;162;136;163;167;128	0	51.487	36490000	53613000	6	0	0	0	62405000	30887000	4	7114400	28051000	3
P49321;Q5T624;H0YF33;H0YDS9;E9PRH9;E9PI86;E9PPR5;E9PPQ8	Nuclear autoantigenic sperm protein	NASP	8	28	28	60.5	85.237	788	788;422;288;175;268;256;316;154	0	323.31	106980000	108970000	15	46549000	0	2	0	0	0	44010000	117940000	10
Q9H0A0;A0A087WV29;E9PMU0;E9PJN6	N-acetyltransferase 10	NAT10	4	30	30	36.2	115.73	1025	1025;834;288;145	0	100.8	28996000	24125000	8	0	0	0	0	0	0	0	0	0
Q5T321;A0A0D9SF28;F5GXV7;Q8NFP9	Neurobeachin	NBEA	4	3	1	1.4	327.55	2943	2943;2946;2947;2946	0.0023	2.2621	0	0	0	0	0	0	10175000	4010100	1	0	0	0
A0A0C4DG07;O60934;A0A087X1V5	Nibrin	NBN	3	3	3	6.1	75.968	672	672;754;124	0	6.9016	0	0	0	0	0	1	0	0	0	0	0	0
Q15021;E7EN77;F5H431;F5GZK7	Condensin complex subunit 1	NCAPD2	4	18	18	16.3	157.18	1401	1401;919;81;118	0	77.278	1633600	0	2	0	0	0	0	0	0	4225300	0	2
P42695;G3V1A9;E9PKK4;E9PQA3	Condensin-2 complex subunit D3	NCAPD3	4	6	6	6.5	168.89	1498	1498;1084;832;194	0	22.257	0	0	0	3779100	0	0	0	0	0	0	0	0
Q9BPX3;D6RA93;H0Y9Z8	Condensin complex subunit 3	NCAPG	3	13	13	16.3	114.33	1015	1015;232;269	0	33.619	0	0	1	0	0	0	0	0	0	0	0	0
E9PHA2;Q15003;C9J470;H7C415;C9JZP1	Condensin complex subunit 2	NCAPH	5	7	7	12.3	81.572	730	730;741;607;182;216	0	24.951	6349700	0	1	19150000	0	1	0	0	0	4498500	0	2
A0A0A6YYG7;Q6IBW4;H0YC55;E5RJN3	Condensin-2 complex subunit H2	NCAPH2	4	2	2	3.4	66.257	589	589;605;141;292	0.0005585	3.0329	0	0	0	5413600	0	1	0	0	0	0	0	0
Q09161;F2Z2T1	Nuclear cap-binding protein subunit 1	NCBP1	2	11	11	19.5	91.838	790	790;82	0	36.052	4330700	2843200	2	0	0	0	0	0	0	0	0	0
Q9UBB6;H7C2R2;C9J5H8	Neurochondrin	NCDN	3	7	7	15.2	78.863	729	729;193;244	0	11.103	3334900	0	2	1213300	0	1	0	0	0	0	0	0
P16333;C9J0K5;C9K098;C9JVV5;C9J869;H7C5C7;C9JAB9	Cytoplasmic protein NCK1	NCK1	7	3	3	7.7	42.864	377	377;75;115;129;162;141;174	0.00029612	3.6204	0	0	0	5712800	2989400	1	0	0	0	0	0	0
Q9Y2A7	Nck-associated protein 1	NCKAP1	1	5	5	4.8	128.79	1128	1128	0	14.071	3210900	0	1	0	0	0	59177000	0	2	724920	0	1
P19338;H7BY16;C9JYW2;C9JLB1;C9J1H7;C9JWL1	Nucleolin	NCL	6	44	44	44.4	76.613	710	710;296;141;151;166;170	0	323.31	939410000	884160000	41	336100000	243060000	4	343490000	145470000	7	202580000	810660000	26
Q969V3;K7EMW4;K7ELZ9;K7ENM2;A0A0C4DGP7;K7EQ66	Nicalin	NCLN	6	8	8	17.6	62.974	563	563;489;282;328;350;110	0	30.278	8533200	0	1	0	0	0	0	0	0	0	0	2
O75376;A0A088AWL3;E7EVK1;E7EVU5;E7EW50;J3KS51	Nuclear receptor corepressor 1	NCOR1	6	7	7	3.5	270.21	2440	2440;2343;1071;537;545;546	0	8.5598	0	0	0	9191300	0	1	0	0	0	0	0	0
Q9BTX1	Nucleoporin NDC1	NDC1	1	7	7	12.5	76.304	674	674	0	28.309	699950	0	1	0	0	0	0	0	0	0	0	0
E7ESM1;Q92597;E5RJY1	Protein NDRG1	NDRG1	3	3	3	38.3	15	141	141;394;103	0	12.935	7288200	0	2	14855000	0	1	0	0	0	0	0	0
A0A087WXC5;E7ESZ7;O95299;Q8N1B9;C9J6X0;H7C2W5;H7C1Y7;H7C2X4	NADH dehydrogenase [ubiquinone] 1 alpha subcomplex subunit 10, mitochondrial	NDUFA10	8	8	8	24.8	40.836	355	355;390;355;201;244;129;133;138	0	21.606	1814700	0	1	0	0	0	0	0	0	0	0	0
K7EQ77;K7EK78;K7EP35;K7EMT4;Q86Y39	NADH dehydrogenase [ubiquinone] 1 alpha subcomplex subunit 11	NDUFA11	5	2	2	31.7	12.671	120	120;121;144;169;141	0	7.9593	4609200	4609200	1	0	0	0	0	0	0	0	0	0
Q9P0J0;U3KQP3;B4DEZ3;K7EJE1;E7ENQ6	NADH dehydrogenase [ubiquinone] 1 alpha subcomplex subunit 13	NDUFA13	5	4	4	31.9	16.698	144	144;75;120;150;273	0	8.8677	10023000	62367000	2	0	0	0	0	0	0	0	0	0
O43678	NADH dehydrogenase [ubiquinone] 1 alpha subcomplex subunit 2	NDUFA2	1	3	3	41.4	10.921	99	99	0	11.251	0	0	0	0	0	0	0	0	0	812200	0	1
O00483	Cytochrome c oxidase subunit NDUFA4	NDUFA4	1	4	4	37	9.3697	81	81	0	8.3168	3854700	6575000	2	0	0	0	0	0	0	1388800	0	0
O95182	NADH dehydrogenase [ubiquinone] 1 alpha subcomplex subunit 7	NDUFA7	1	2	2	23.9	12.551	113	113	0	6.265	0	0	0	5997700	0	1	0	0	0	0	0	0
Q16795;F5H0J3;F5GY40;H3BRM9	NADH dehydrogenase [ubiquinone] 1 alpha subcomplex subunit 9, mitochondrial	NDUFA9	4	9	9	34.5	42.509	377	377;136;149;83	0	28.026	0	0	0	0	0	0	0	0	0	0	0	1
Q9NX14	NADH dehydrogenase [ubiquinone] 1 beta subcomplex subunit 11, mitochondrial	NDUFB11	1	2	2	22.2	17.316	153	153	0	4.6947	21162000	0	1	38971000	0	1	0	0	0	1811400	0	1
P17568	NADH dehydrogenase [ubiquinone] 1 beta subcomplex subunit 7	NDUFB7	1	3	3	21.2	16.402	137	137	0.00029112	3.435	0	0	0	5660900	0	1	0	0	0	0	0	0
E9PH64;E7EWZ0;E9PF49;Q9Y6M9	NADH dehydrogenase [ubiquinone] 1 beta subcomplex subunit 9	NDUFB9	4	3	3	25	20.383	168	168;178;221;179	0	9.367	7026200	0	0	0	0	0	0	0	0	0	0	0
P28331;B4DJ81;C9JPQ5;F8WDL5	NADH-ubiquinone oxidoreductase 75 kDa subunit, mitochondrial	NDUFS1	4	22	22	41.7	79.467	727	727;611;130;91	0	107.22	22649000	20694000	4	310640	0	1	0	0	0	1249900	0	2
O75306	NADH dehydrogenase [ubiquinone] iron-sulfur protein 2, mitochondrial	NDUFS2	1	12	12	33	52.545	463	463	0	46.051	3321500	0	1	0	0	0	0	0	0	2591300	0	1
O75489;E9PS48;G3V194	NADH dehydrogenase [ubiquinone] iron-sulfur protein 3, mitochondrial	NDUFS3	3	11	11	41.7	30.241	264	264;161;121	0	42.371	8804800	0	1	0	0	0	0	0	0	0	0	1
O75380;D6RBT3	NADH dehydrogenase [ubiquinone] iron-sulfur protein 6, mitochondrial	NDUFS6	2	3	3	29.8	13.711	124	124;172	0	7.375	4330100	0	1	0	0	0	0	0	0	5770900	0	1
E9PPW7;O00217;E9PN51;F8W9K7;E9PKH6	NADH dehydrogenase [ubiquinone] iron-sulfur protein 8, mitochondrial	NDUFS8	5	3	3	21.2	20.656	184	184;210;110;124;138	0	25.89	0	0	0	0	0	0	0	0	0	3088200	14456000	2
E7EPT4;P19404	NADH dehydrogenase [ubiquinone] flavoprotein 2, mitochondrial	NDUFV2	2	2	2	13.1	27.907	252	252;249	0	6.1181	3248000	0	1	0	0	0	0	0	0	0	0	1
Q8NHV4	Protein NEDD1	NEDD1	1	3	3	7.1	71.965	660	660	0	9.7466	0	0	0	4429100	0	0	0	0	0	0	0	0
P07196;A0A0S2Z436;A0A087X0W2	Neurofilament light polypeptide	NEFL	3	35	31	53.4	61.516	543	543;284;284	0	259.64	213310000	247590000	29	2339900	0	1	0	0	0	0	0	0
E7ESP9;P07197;E7EMV2	Neurofilament medium polypeptide	NEFM	3	67	67	68	98.38	877	877;916;698	0	323.31	818510000	792570000	58	24750000	0	2	34270000	4918200	2	0	0	0
A0A0C4DFX9;Q9H3P2;H0Y3X6;C9JHL4;H7C0W2;C9JEM7;H7C2C7;H7C3C2;F8W954;F8WF98;H7C2M8	Negative elongation factor A	NELFA	11	5	5	13.7	58.499	539	539;528;532;294;187;208;246;65;86;102;125	0	19.861	2150500	0	0	5813900	0	1	0	0	0	0	0	0
P18615;A0A0A0MT02;A0A0G2JI50;E9PD43;A0A0A0MSN9;A2ABK4	Negative elongation factor E	NELFE	6	5	5	18.2	43.239	380	380;293;240;260;333;159	0	22.784	1803900	0	1	5969500	0	1	0	0	0	0	0	0
F8VVB6;Q99435;F8W1A2;F8VXR5;F8VRQ0;F8VZ72;H0YI34	Protein kinase C-binding protein NELL2	NELL2	7	4	4	8.9	85.921	768	768;816;321;110;112;166;245	0	12.089	0	0	0	0	0	0	31562000	12439000	3	0	0	0
Q92859	Neogenin	NEO1	1	2	2	1.8	160.01	1461	1461	0	4.4003	0	0	0	0	0	0	17652000	6957400	1	0	0	0
Q14934	Nuclear factor of activated T-cells, cytoplasmic 4	NFATC4	1	2	2	3	95.448	902	902	0.00030111	3.8026	0	0	0	3425400	1792400	1	0	0	0	0	0	0
B1AKN7;B1AKN5;B1AKN8;Q12857;S4R308;K7ESG9;K7EKH0;U3KPY9;K7EJB0;S4R3W2;S4R3K4;A0A087WXP2;Q5W0Y9;B1AKN6;C9JWJ8;A0A1B0GW37;U3KQE8;A0A1B0GWJ4;A0A0A0MRX8;K7EN08;A0A1B0GU97;A0A1B0GWI9;Q5VW27;A0A286YEX4;Q5VW30;A0A2R8Y7V8;Q5VW26;O00712;Q14938;P08651	Nuclear factor 1;Nuclear factor 1 A-type;Nuclear factor 1 B-type;Nuclear factor 1 X-type;Nuclear factor 1 C-type	NFIA;NFIX;NFIB;NFIC	30	2	2	4.9	51.451	466	466;487;532;509;95;125;128;166;183;184;186;188;200;380;403;411;416;445;446;455;478;480;487;530;561;566;570;420;502;508	0.0008285	2.9214	0	0	0	2200200	0	1	0	0	0	0	0	0
Q12986	Transcriptional repressor NF-X1	NFX1	1	5	5	6.1	124.39	1120	1120	0	13.808	0	0	0	9502300	4972300	3	0	0	0	0	0	0
Q6ZNB6	NF-X1-type zinc finger protein NFXL1	NFXL1	1	18	18	28.8	101.34	911	911	0	53.135	0	0	0	64077000	48467000	4	0	0	0	0	0	0
Q8NBF2	NHL repeat-containing protein 2	NHLRC2	1	10	10	21.2	79.443	726	726	0	35	658110	0	1	0	0	0	0	0	0	0	0	0
J3QSY4;D6RC52;D6RCB9;Q9NX24	H/ACA ribonucleoprotein complex subunit 2	NHP2	4	3	3	43.3	10.071	90	90;132;135;153	0	9.6643	4079500	0	1	0	0	0	0	0	0	0	0	0
P55769;B1AHD1	NHP2-like protein 1;NHP2-like protein 1, N-terminally processed	NHP2L1	2	8	8	51.6	14.173	128	128;132	0	57.865	58883000	26209000	5	5370100	0	1	0	0	0	0	0	0
P14543	Nidogen-1	NID1	1	22	22	22.2	136.38	1247	1247	0	152.85	0	0	0	0	0	0	450650000	219420000	13	0	0	0
H0YJV3;A0A087WZP6;Q14112	Nidogen-2	NID2	3	4	4	8.7	71.845	644	644;969;1375	0	13.269	0	0	0	0	0	0	15065000	0	1	0	0	0
Q6KC79	Nipped-B-like protein	NIPBL	1	11	11	4.7	316.05	2804	2804	0	21.088	0	0	0	3059800	0	1	0	0	0	0	0	0
O15226	NF-kappa-B-repressing factor	NKRF	1	9	9	19	77.672	690	690	0	23.2	5164400	0	0	0	0	0	0	0	0	0	0	0
C9JA08;Q96D46;C9IY70;C9IZW9;C9K0C2;C9J0B9	60S ribosomal export protein NMD3	NMD3	6	4	4	7.4	60.125	529	529;503;98;155;162;218	0	5.9437	0	0	0	8655000	0	1	0	0	0	0	0	0
Q32Q12;P22392;J3KPD9;O60361;F6XY72;E7ERL0;P15531;E5RHP0;C9K028	Nucleoside diphosphate kinase;Nucleoside diphosphate kinase B;Putative nucleoside diphosphate kinase	NME1-NME2;NME2;NME2P1	9	13	13	62	32.642	292	292;152;197;137;82;139;152;82;60	0	38.231	235670000	196620000	13	0	0	0	0	0	1	29096000	144250000	8
Q13232;H3BPR2	Nucleoside diphosphate kinase 3;Nucleoside diphosphate kinase	NME3	2	4	4	27.2	19.015	169	169;85	0	73.983	0	0	1	0	0	0	0	0	0	0	0	0
P30419;B7Z8J4;K7EN82;Q5VUC6;O60551;K7EN42	Glycylpeptide N-tetradecanoyltransferase 1	NMT1	6	8	8	19.2	56.806	496	496;137;72;485;498;88	0	18.615	0	0	1	2767300	0	0	9072500	5153600	1	3990200	17340000	2
Q13423;E9PCX7;D6RAI5;D6RHU2;H0Y8P5;D6RCR6	NAD(P) transhydrogenase, mitochondrial	NNT	6	20	20	24.2	113.89	1086	1086;955;217;199;57;58	0	46.597	20768000	25708000	4	1400300	0	1	0	0	0	18346000	72251000	7
Q9Y3T9	Nucleolar complex protein 2 homolog	NOC2L	1	14	14	21.1	84.918	749	749	0	41.416	13869000	18842000	3	6461100	0	1	0	0	0	2814700	0	1
Q9BVI4;F5H303	Nucleolar complex protein 4 homolog	NOC4L	2	9	9	23.6	58.467	516	516;270	0	19.814	868600	0	1	0	0	0	0	0	0	0	0	0
Q9BSC4;H7C1Z3	Nucleolar protein 10	NOL10	2	7	7	19.2	80.301	688	688;252	0	29.573	2035700	0	1	0	0	0	0	0	0	0	0	0
Q9H8H0;J3QR28;J3QLQ6	Nucleolar protein 11	NOL11	3	9	9	19.9	81.123	719	719;271;189	0	22.699	682160	0	1	0	0	0	0	0	0	0	0	0
Q9H6R4;A0A0A0MRW6;A0A0C4DFX0	Nucleolar protein 6	NOL6	3	9	9	13.2	127.59	1146	1146;1008;200	0	31.075	0	0	1	3345400	0	1	0	0	0	0	0	0
F8WE42;F5H101;Q76FK4;F5GWN9	Nucleolar protein 8	NOL8	4	4	4	6.4	108.45	969	969;1085;1167;413	0	7.2793	2516400	0	1	0	0	0	0	0	0	0	0	0
A0A0A0MRM9;Q14978;S4R349;S4R402;S4R3C2	Nucleolar and coiled-body phosphoprotein 1	NOLC1	5	20	20	25.6	74.543	708	708;699;258;46;281	0	133.64	164710000	233680000	9	0	0	0	0	0	0	0	0	0
S4R341		NOLC1	1	5	1	71.2	8.0509	73	73	0	16.537	4710600	4857300	2	0	0	0	0	0	0	0	0	0
Q5C9Z4	Nucleolar MIF4G domain-containing protein 1	NOM1	1	4	4	6.2	96.256	860	860	0	11.074	0	0	0	1291900	0	1	0	0	0	2261900	0	1
Q5JPE7;J3KN36;P69849;A0A087WTD5;H3BPS9;I3L1G6	Nodal modulator 2;Nodal modulator 3	NOMO2;NOMO3	6	23	23	29.9	139.44	1267	1267;1267;1222;282;223;95	0	66.703	2420000	0	1	19641000	0	1	0	0	0	1966000	0	1
Q15233;H7C367;C9JYS8;C9IZL7;C9J4X2	Non-POU domain-containing octamer-binding protein	NONO	5	33	33	62.8	54.231	471	471;234;247;207;124	0	279.08	157920000	144390000	9	0	0	2	0	0	0	27781000	88136000	4
P46087;F5H5X6;F5H359;F5GWB7;F5H709;F5GYR3;F5H8G6	Probable 28S rRNA (cytosine(4447)-C(5))-methyltransferase	NOP2	7	15	15	25.2	89.301	812	812;250;81;159;176;275;98	0	42.059	1021100	0	1	25597000	0	3	9089200	4454900	2	2894500	0	4
O00567;H0Y653;H0YDU4;Q5JXT2	Nucleolar protein 56	NOP56	4	15	15	30.1	66.049	594	594;219;252;281	0	36.386	10939000	9630600	4	0	0	0	0	0	0	0	0	0
Q9Y2X3;H7BZ72	Nucleolar protein 58	NOP58	2	13	13	32.9	59.578	529	529;187	0	37.466	12594000	11602000	3	0	0	0	4379200	0	1	0	0	0
A0A075B6F9;Q9Y314;M0R3B2;M0R1K2;M0QX85;A0A075B797;M0R1T7	Nitric oxide synthase-interacting protein	NOSIP	7	5	5	23.7	33.431	304	304;301;241;176;96;232;63	0	14.467	1805500	0	1	25150000	0	2	0	0	0	482940	0	1
Q04721;D2WEZ3;R4GN02;A0A096LNW5;A0A087X002;A0A0B4J2B3;A0A087WY62;Q7Z3S9	Neurogenic locus notch homolog protein 2;Notch 2 extracellular truncation;Notch 2 intracellular domain	NOTCH2	8	6	6	3.7	265.4	2471	2471;863;235;236;238;249;1448;236	0	24.234	0	0	0	9814200	0	4	0	0	0	0	0	0
Q9UM47;M0R3C9	Neurogenic locus notch homolog protein 3;Notch 3 extracellular truncation;Notch 3 intracellular domain	NOTCH3	2	6	6	3.4	243.63	2321	2321;1286	0	32.689	0	0	0	0	0	0	125550000	54390000	4	0	0	0
P48745	Protein NOV homolog	NOV	1	9	9	36.4	39.162	357	357	0	45.825	0	0	0	0	0	0	453230000	165570000	10	0	0	0
G3V2V8;J3KMY5;H0YIZ1;G3V3E8;E7EMS2;G3V3D1;P61916	Epididymal secretory protein E1	NPC2	7	2	2	20.5	13.078	122	122;148;173;174;201;221;151	0.00029377	3.55	12627000	0	1	0	0	0	0	0	0	0	0	0
E9PLK3;P55786;A6NEC2;H0YDG0;E9PP11;H0YCQ5;E9PJF9;E9PJY4;E9PPD4;E9PPZ2	Puromycin-sensitive aminopeptidase	NPEPPS	10	24	24	29.4	102.99	915	915;919;478;169;201;65;134;141;163;178	0	93.53	51031000	50419000	4	10418000	0	1	9965300	0	1	6622200	0	2
P06748;E5RI98;E5RGW4	Nucleophosmin	NPM1	3	20	20	57.1	32.575	294	294;111;59	0	238.3	598920000	552850000	18	4952200	0	1	0	0	0	58345000	224010000	8
O75607	Nucleoplasmin-3	NPM3	1	3	3	29.2	19.343	178	178	0	36.404	21549000	0	1	0	0	0	0	0	0	1617700	0	1
Q6UXI9;H0YAK9;D6RH31;D6RE63	Nephronectin	NPNT	4	6	6	13.6	61.906	565	565;453;609;61	0	17.308	0	0	0	0	0	0	18476000	0	4	0	0	0
H3BNV2;P15559;B4DLR8;H3BRK3	NAD(P)H dehydrogenase [quinone] 1	NQO1	4	4	4	30.4	28.494	253	253;274;202;269	0	16.919	1558600	0	1	0	0	0	0	0	0	8806500	17866000	4
G3V1R5;B1AKJ5;O43847;H0Y5G9;F5H7V1	Nardilysin	NRD1	5	9	9	11.1	125.12	1087	1087;1219;1150;538;949	0	23.549	0	0	0	0	0	0	0	0	0	1076100	0	1
Q5JWQ6;E9PEP6;O14786;E7EX60;Q5T7F0;Q5JWQ4	Neuropilin-1	NRP1	6	4	4	7.1	81.989	735	735;906;923;641;704;597	0	24.338	0	0	0	0	0	0	37220000	14670000	2	0	0	0
O60462	Neuropilin-2	NRP2	1	5	5	7.1	104.83	931	931	0	11.397	0	0	0	0	0	0	66077000	32155000	6	0	0	0
Q15738;C9JDR0	Sterol-4-alpha-carboxylate 3-dehydrogenase, decarboxylating	NSDHL	2	8	8	28.4	41.9	373	373;254	0	72.161	0	0	0	0	0	0	0	0	0	2024000	0	1
I3L0N3;P46459;I3L0L3;I3L2G1;K7EQD6	Vesicle-fusing ATPase	NSF	5	15	15	25.6	82.091	739	739;744;161;136;180	0	48.955	3842900	0	0	0	0	0	6101700	0	2	1687700	0	1
Q9UNZ2;F2Z2K0	NSFL1 cofactor p47	NSFL1C	2	5	5	20.8	40.572	370	370;274	0	12.907	0	0	0	0	0	0	3119200	0	0	0	0	0
Q08J23;A0A140T9Y7	tRNA (cytosine(34)-C(5))-methyltransferase	NSUN2	2	28	28	50.2	86.47	767	767;202	0	161.06	18011000	29375000	7	9466700	0	2	0	0	0	2350100	20213000	1
Q5TFE4;Q5QPD0	5-nucleotidase domain-containing protein 1	NT5DC1	2	7	7	27.7	51.844	455	455;195	0	26.707	5946300	8995800	3	0	0	0	0	0	0	0	0	0
Q9BV86;S4R344;S4R3J7;S4R338	N-terminal Xaa-Pro-Lys N-methyltransferase 1;N-terminal Xaa-Pro-Lys N-methyltransferase 1, N-terminally processed	NTMT1	4	5	5	22.4	25.387	223	223;70;109;135	0	15.349	0	0	0	0	0	0	0	0	0	384210	0	1
O95631	Netrin-1	NTN1	1	3	3	7.3	67.748	604	604	0	24.736	0	0	0	0	0	0	55169000	0	1	0	0	0
Q5TDF0;Q9BSD7	Cancer-related nucleoside-triphosphatase	NTPCR	2	6	6	33.8	25.072	228	228;190	0	42.701	3056700	4044600	2	0	0	0	0	0	0	0	0	0
I3L531;P53384	Cytosolic Fe-S cluster assembly factor NUBP1	NUBP1	2	2	2	18.5	17.87	168	168;320	0	4.8664	0	0	0	1431300	0	1	0	0	0	0	0	0
Q9Y5Y2;H3BNF0;H3BNS4;H3BRK5;B7Z6P0;H3BMW1;H3BQR2	Cytosolic Fe-S cluster assembly factor NUBP2	NUBP2	7	3	3	19.9	28.825	271	271;251;271;46;130;139;211	0	14.525	3170900	0	1	0	0	0	0	0	0	0	0	0
Q9H1E3	Nuclear ubiquitous casein and cyclin-dependent kinase substrate 1	NUCKS1	1	5	5	16	27.296	243	243	0	32.751	0	0	0	0	0	0	0	0	0	22875000	0	1
Q9Y266;A0A0A0MSS4;A0A0A0MSU9	Nuclear migration protein nudC	NUDC	3	7	7	23.9	38.242	331	331;133;186	0	54.54	8903600	8600600	5	156830000	91792000	2	0	0	0	4027100	0	2
Q8WVJ2;E5RFP0	NudC domain-containing protein 2	NUDCD2	2	3	3	24.2	17.676	157	157;132	0	12.776	4870400	0	1	5885100	0	2	0	0	0	995250	0	1
Q96G61;Q8NFP7	Diphosphoinositol polyphosphate phosphohydrolase 3-beta;Diphosphoinositol polyphosphate phosphohydrolase 3-alpha	NUDT11;NUDT10	2	4	4	19.5	18.559	164	164;164	0	6.7223	7294700	0	2	0	0	0	0	0	0	0	0	0
O43809;H3BND3;H3BV41	Cleavage and polyadenylation specificity factor subunit 5	NUDT21	3	10	10	57.3	26.227	227	227;149;71	0	24.809	20115000	12824000	3	6742400	0	1	3647700	0	2	1737400	0	2
A6NFX8;Q9UKK9;A6NCQ0;A6NJU6;H0YEY4;C9JYY9	ADP-sugar pyrophosphatase	NUDT5	6	6	6	27.6	25.895	232	232;219;180;186;137;97	0	15.301	0	0	0	0	0	0	0	0	0	725620	0	1
Q7Z417	Nuclear fragile X mental retardation-interacting protein 2	NUFIP2	1	9	9	21.7	76.12	695	695	0	103.66	884450	0	1	92465000	41669000	5	0	0	0	0	0	0
Q14980	Nuclear mitotic apparatus protein 1	NUMA1	1	53	53	30.5	238.26	2115	2115	0	269.05	12252000	16760000	5	199700000	61201000	8	20021000	0	3	5313000	0	2
P57740;G3V1T4;H0YG15	Nuclear pore complex protein Nup107	NUP107	3	10	10	15.4	106.37	925	925;103;80	0	46.639	1818900	0	1	0	0	0	0	0	0	0	0	0
Q8WUM0	Nuclear pore complex protein Nup133	NUP133	1	13	13	19.8	128.98	1156	1156	0	42.914	5953000	0	2	0	0	0	0	0	0	0	0	0
P49790	Nuclear pore complex protein Nup153	NUP153	1	17	17	16.8	153.94	1475	1475	0	41.685	0	0	0	10332000	0	0	0	0	0	0	0	0
E9PF10;O75694;D6RA13	Nuclear pore complex protein Nup155	NUP155	3	20	20	21.5	148.09	1327	1327;1391;54	0	200.9	7194900	15956000	4	65348000	0	2	4716700	0	2	0	0	1
Q12769;G3V198;E9PR16;E9PSI3	Nuclear pore complex protein Nup160	NUP160	4	23	23	21.5	162.12	1436	1436;1314;1123;102	0	56.185	13161000	10383000	2	0	0	0	0	0	0	0	0	0
Q5SRE5;H7C4K7	Nucleoporin NUP188 homolog	NUP188	2	12	12	9.1	196.04	1749	1749;107	0	33.615	7966400	6357600	1	12844000	0	2	0	0	0	6315800	0	1
Q92621;U3KPX2;U3KQ97;U3KQ47	Nuclear pore complex protein Nup205	NUP205	4	21	21	16	227.92	2012	2012;273;184;71	0	89.841	15146000	14684000	4	2984900	0	1	0	0	0	0	0	0
Q8TEM1	Nuclear pore membrane glycoprotein 210	NUP210	1	14	14	9.2	205.11	1887	1887	0	35.652	4449800	0	0	0	0	0	0	0	0	3751300	0	3
P35658;A0A0A0MSW3;H0Y837;B7ZAV2;E9PKD2;H0YF36	Nuclear pore complex protein Nup214	NUP214	6	20	20	16.7	213.62	2090	2090;1519;967;916;495;140	0	58.595	1545300	0	2	42515000	0	3	0	0	0	1839600	0	2
Q8NFH5;C9IYQ7;F8WCF5;F8WEL4;C9JIY9	Nucleoporin NUP53	NUP35	5	4	4	19	34.773	326	326;115;136;152;76	0	59.08	898430	0	3	18850000	10894000	2	0	0	0	0	0	0
Q8NFH3	Nucleoporin Nup43	NUP43	1	4	4	17.9	42.15	380	380	0	28.151	11058000	11119000	2	0	0	0	0	0	0	0	0	0
Q9UKX7;B0QY21	Nuclear pore complex protein Nup50	NUP50	2	12	12	40.6	50.144	468	468;178	0	57.664	17015000	0	3	0	0	0	0	0	1	0	0	0
J3QL54;Q9BW27;F5H0W7;J3QLH0;J3KT10;J3QLD4;J3QS63;J3QL91;J3QLV0	Nuclear pore complex protein Nup85	NUP85	9	5	5	10.5	62.101	544	544;656;259;302;611;272;46;114;191	0	8.9739	404200	0	1	0	0	0	0	0	0	1104400	0	1
Q99567;J3KMX1;I3L245;I3L4K7;I3L2W3	Nuclear pore complex protein Nup88	NUP88	5	12	12	28.7	83.541	741	741;696;153;110;128	0	55.623	4086400	0	1	9542700	0	1	0	0	0	0	0	0
Q8N1F7;H3BVG0;H3BM93;H3BV11;H3BRI8;H3BPA9;H3BNN5;H3BRD9;H3BV15;H3BVE2;H3BP95;H3BMX0	Nuclear pore complex protein Nup93	NUP93	12	26	26	37.2	93.487	819	819;880;178;136;151;229;132;140;84;117;156;125	0	107.76	10092000	0	3	84313000	0	2	0	0	0	0	0	1
P52948;H7C3P6;H0YCT1;H0YCR0;H0YEN4	Nuclear pore complex protein Nup98-Nup96;Nuclear pore complex protein Nup98;Nuclear pore complex protein Nup96	NUP98	5	16	16	12	197.58	1817	1817;753;93;179;235	0	47.521	11966000	0	3	0	0	0	0	0	0	0	0	0
O15381;A0A087WV72;F8WF01;E9PGD8;E7EWK7;E9PH71	Nuclear valosin-containing protein-like	NVL	6	7	7	11.9	95.05	856	856;48;53;175;184;296	0	24.306	1310800	2653200	2	0	0	0	0	0	0	0	0	0
Q9UBU9;E9PIN3;E9PLA7;B4E227;E9PMV7;H0YDU0	Nuclear RNA export factor 1	NXF1	6	7	7	16	70.182	619	619;603;115;219;63;124	0	21.004	2548400	0	1	7880200	0	1	4147500	0	1	0	0	0
P04181	Ornithine aminotransferase, mitochondrial;Ornithine aminotransferase, hepatic form;Ornithine aminotransferase, renal form	OAT	1	21	21	58.3	48.534	439	439	0	110.85	26299000	23164000	5	0	0	0	0	0	0	6194000	36108000	1
Q01968;A0A2R8YG38;A0A2R8YCN4;A0A2R8YF88	Inositol polyphosphate 5-phosphatase OCRL-1	OCRL	4	6	6	7.3	104.2	901	901;466;286;69	0	11.245	0	0	0	15894000	0	1	0	0	0	0	0	0
A0A0D9SFS3;E9PDF2;E9PCR7;Q02218;E9PFG7;Q9ULD0;C9J4G7	2-oxoglutarate dehydrogenase, mitochondrial	OGDH	7	12	12	13.1	113.31	1001	1001;1034;1038;1023;873;1010;211	0	23.348	0	0	0	2736100	0	1	0	0	0	785850	0	1
A0A0A0MRN5;Q9NZT2;A0A087X028	Opioid growth factor receptor	OGFR	3	8	8	20.8	67.194	625	625;677;390	0	27.176	0	0	0	0	0	0	0	0	0	0	0	1
O15294;C9JZL3	UDP-N-acetylglucosamine--peptide N-acetylglucosaminyltransferase 110 kDa subunit	OGT	2	10	10	11.8	116.92	1046	1046;156	0	22.898	0	0	0	37796000	0	2	0	0	0	0	0	1
J3KQ32;Q9NTK5;C9JTK6;C9JCJ9	Obg-like ATPase 1	OLA1	4	11	11	36.3	46.937	416	416;396;116;103	0	42.382	37536000	21740000	5	0	0	0	18438000	9301100	1	7362300	0	1
B4DNG0;Q9NRN5	Olfactomedin-like protein 3	OLFML3	2	6	6	17.7	38.982	345	345;406	0	16.459	0	0	0	0	0	0	69143000	0	2	0	0	0
E5KLJ9;A0A2R8Y3X5;A0A2R8YE78;C9JMB8;O60313;A0A2R8YDM2;A0A2R8YFD1;A0A2R8YGE5;A0A2R8YD53;A0A2R8Y4Q3;A0A2R8YE54;A0A2R8Y4G4;H7C141;C9JY58;A0A2R8Y5G3	Dynamin-like 120 kDa protein, mitochondrial;Dynamin-like 120 kDa protein, form S1	OPA1	15	19	19	27.2	113.68	979	979;854;963;972;960;965;623;664;569;412;528;377;183;84;209	0	56.469	2755400	0	1	35923000	0	1	0	0	0	0	0	1
Q13416;C9JK08;B8ZZ80	Origin recognition complex subunit 2	ORC2	3	2	2	4.5	65.971	577	577;72;109	0.0018667	2.6406	2903000	0	1	0	0	0	0	0	0	0	0	0
P22059;H0YCV6	Oxysterol-binding protein 1	OSBP	2	10	10	18.3	89.42	807	807;171	0	20.869	0	0	0	21258000	0	1	0	0	0	0	0	0
Q9BZF3	Oxysterol-binding protein-related protein 6	OSBPL6	1	2	2	2.8	106.3	934	934	0.00030647	4.0125	0	0	0	0	0	1	0	0	0	0	0	0
F8VUA7;F8VQX7;Q9BZF1	Oxysterol-binding protein;Oxysterol-binding protein-related protein 8	OSBPL8	3	4	4	9.5	79.052	694	694;721;889	0	17.436	5518400	0	1	0	0	0	0	0	0	0	0	0
Q9NPF4;G3V445	Probable tRNA N6-adenosine threonylcarbamoyltransferase	OSGEP	2	5	5	20.6	36.426	335	335;149	0	12.644	9817300	0	1	0	0	0	0	0	0	0	0	0
Q01804;D6RI06	OTU domain-containing protein 4	OTUD4	2	5	5	5.5	124.04	1114	1114;372	0	7.4013	0	0	0	21446000	0	1	0	0	0	0	0	0
C9JIG9;O95747;F8WBK9	Serine/threonine-protein kinase OSR1	OXSR1	3	4	4	16	51.856	468	468;527;113	0	42.029	2386400	0	2	0	0	0	0	0	0	0	0	0
P13674	Prolyl 4-hydroxylase subunit alpha-1	P4HA1	1	9	9	22.8	61.049	534	534	0	34.67	45993000	0	1	0	0	0	0	0	0	0	0	0
P07237;H7BZ94;I3L398;I3L312;H0Y3Z3;I3L3U6;I3L4M2;I3L3P5;I3NI03;I3L0S0;I3L514;I3L1Y5	Protein disulfide-isomerase	P4HB	12	25	25	49.8	57.116	508	508;464;200;208;274;188;117;156;166;148;106;54	0	228.97	11513000	29708000	6	19682000	0	1	0	0	0	60806000	82340000	8
Q9UQ80;F8VR77;F8W0A3;H0YIN7;F8VZ69	Proliferation-associated protein 2G4	PA2G4	5	27	27	71.8	43.786	394	394;284;187;160;64	0	208.4	210150000	186540000	16	160440000	109480000	6	25232000	18200000	3	29866000	110030000	9
A0A087WTT1;P11940;E7EQV3;E7ERJ7;H0YAR2;Q9H361;H0YBN4;E5RGH3;E5RJB9;H0YAP2;E5RH24;Q4VXU2;H0YB86;H0YAS6;H0YB75;H0YAS7;H0YC10;E5RHG7;Q96DU9;E5RGC4;E5RFD8;H0YER0	Polyadenylate-binding protein;Polyadenylate-binding protein 1;Polyadenylate-binding protein 3	PABPC1;PABPC3	22	31	31	50.4	58.535	522	522;636;591;604;284;631;174;108;129;131;118;614;165;169;183;136;42;75;382;43;61;68	0	299.92	226650000	188290000	11	969090000	376760000	7	134240000	90696000	9	47980000	184970000	11
H0Y5F5;H0YEU6;H0Y6X6	Polyadenylate-binding protein	PABPC4	3	19	2	36.5	60.133	550	550;249;195	0.00082736	2.9077	0	0	1	269400000	140970000	2	0	0	0	0	0	0
B1ANR0;Q13310;B1ANR1;H0YEQ8;H0YCC8;P0CB38	Polyadenylate-binding protein;Polyadenylate-binding protein 4	PABPC4	6	22	11	38	67.97	615	615;644;129;112;197;370	0	39.832	13510000	33094000	3	89962000	0	2	20909000	0	1	7359200	32691000	2
Q86U42;B4DEH8;G3V4T2;H0YJH9;A6NDY0	Polyadenylate-binding protein 2	PABPN1	5	4	4	17.6	32.749	306	306;168;178;96;278	0	53.71	10719000	0	1	27064000	0	1	1938300	0	1	1978100	0	1
A0A0U1RR22;Q9UNF0;B0QYG7;B0QYG8	Protein kinase C and casein kinase substrate in neurons protein 2	PACSIN2	4	4	4	9.3	51.828	451	451;486;152;155	0	11.514	0	0	0	0	0	0	18805000	7411500	2	0	0	0
Q8N7H5;B4DGJ5	RNA polymerase II-associated factor 1 homolog	PAF1	2	7	7	15.8	59.975	531	531;288	0	13.217	0	0	0	4025400	0	1	0	0	0	0	0	0
P43034;I3L3N5;I3L495	Platelet-activating factor acetylhydrolase IB subunit alpha	PAFAH1B1	3	12	12	34.6	46.637	410	410;208;82	0	28.268	7044900	10348000	4	0	0	0	86943000	37399000	5	0	0	0
P68402;J3KNE3	Platelet-activating factor acetylhydrolase IB subunit beta	PAFAH1B2	2	2	2	12.2	25.569	229	229;175	0	9.2102	4741800	0	1	0	0	0	0	0	0	1174600	0	1
P22234;E9PBS1;D6RF62	Multifunctional protein ADE2;Phosphoribosylaminoimidazole-succinocarboxamide synthase;Phosphoribosylaminoimidazole carboxylase	PAICS	3	29	29	68.5	47.079	425	425;413;333	0	323.31	175150000	155360000	13	181210000	97859000	3	930290000	283790000	17	48767000	199150000	6
Q8WX93;H0YA05;A0A087WX60;Q86TC9	Palladin	PALLD	4	6	6	5.2	150.56	1383	1383;160;1026;1320	0	15.845	0	0	0	0	0	0	0	0	0	0	0	1
B1ALY0;C9JZH4;C9JA33;Q8IXS6	Paralemmin-2	PALM2-AKAP2;PALM2	4	2	2	6.7	47.626	433	433;180;377;379	0.00030807	4.0509	0	0	0	1687500	0	1	98834000	44070000	2	0	0	0
Q9NVE7;A0A0G2JR38;E9PHT6;H0YA26;H0Y9E4;A0A0G2JQS7	Pantothenate kinase 4	PANK4	6	8	8	13.1	85.99	773	773;734;737;473;136;151	0	38.204	0	0	0	0	0	0	0	0	0	1185900	0	0
G3XAH6;P51003;A0A0C4DGK1;G3V3I9;G3V457;Q9NRJ5;H0YJ00;G3V2A0;H7C3W0;H0YJL4;F8WAT4;Q9BWT3	Poly(A) polymerase alpha	PAPOLA	12	12	12	21.7	80.625	724	724;745;238;177;111;636;203;475;168;181;234;736	0	25.627	0	0	1	0	0	0	0	0	0	3256700	0	2
O43252	Bifunctional 3-phosphoadenosine 5-phosphosulfate synthase 1;Sulfate adenylyltransferase;Adenylyl-sulfate kinase	PAPSS1	1	7	7	13.8	70.832	624	624	0	13.052	0	0	0	0	0	0	0	0	1	1344200	0	0
Q86W56	Poly(ADP-ribose) glycohydrolase	PARG	1	3	3	3.6	111.11	976	976	0.00028752	3.335	1798700	0	1	0	0	0	0	0	0	0	0	0
Q99497;K7ELW0;K7EN27	Protein deglycase DJ-1	PARK7	3	15	15	65.6	19.891	189	189;169;160	0	45.778	34026000	42159000	3	0	0	0	0	0	0	18191000	48485000	1
P09874;Q5VX84;Q5VX85	Poly [ADP-ribose] polymerase 1	PARP1	3	50	50	52.8	113.08	1014	1014;108;155	0	323.31	370950000	358390000	36	207840000	74330000	1	201650000	103080000	14	76298000	273060000	14
Q86TB9	Protein PAT1 homolog 1	PATL1	1	4	4	7.7	86.849	770	770	0	11.581	314540	0	1	0	0	1	0	0	0	0	0	0
E7EVG2;Q86U86;H0Y5B5;C9JPI5;C9JQF1;C9JCJ2;C9J053	Protein polybromo-1	PBRM1	7	10	10	7.2	168.45	1460	1460;1689;1085;230;152;87;118	0	14.361	0	0	0	42204000	0	0	0	0	0	0	0	0
P11498;E9PRE7;E9PS68	Pyruvate carboxylase, mitochondrial	PC	3	32	32	33.2	129.63	1178	1178;489;298	0	186.19	0	0	0	892160000	182020000	8	0	0	0	4923900	0	1
Q15365;F8VTZ0;H3BSP4;C9K0A2;F8WC71;C9IZV9;C9J7A9;C9JSA6;C9J5V4;C9JTY5;C9JZY3;C9J0A4;P57723	Poly(rC)-binding protein 1	PCBP1	13	12	12	52.2	37.497	356	356;64;36;46;57;74;86;91;106;124;168;323;403	0	159.77	314590000	294880000	11	177070000	146920000	5	116870000	55397000	4	59398000	151950000	9
Q15366;H3BRU6;H3BSS4	Poly(rC)-binding protein 2	PCBP2	3	12	9	45.5	38.58	365	365;301;184	0	74.104	138290000	150790000	7	162040000	0	1	83494000	47783000	2	21985000	68014000	6
F8VRH0	Poly(rC)-binding protein 2	PCBP2	1	5	1	31.6	32.035	310	310	0.000306	3.9791	1555900	0	1	0	0	0	0	0	0	0	0	0
F8VZX2;F8W0G4;F8VXH9;F8W1G6;J3QT27;H3BND9	Poly(rC)-binding protein 2	PCBP2	6	10	1	44.9	33.8	321	321;158;160;202;322;112	0	32.257	1521200	0	2	0	0	0	0	0	0	0	0	0
P05165;A0A1B0GU58;A0A1B0GWI4;A0A1B0GWA1;A0A1B0GUX9;Q5JVH2;H0Y4B9;H0Y5U0;Q5JTW6;A0A1B0GTR1;H0Y798;A0A2R8Y725	Propionyl-CoA carboxylase alpha chain, mitochondrial	PCCA	12	23	23	36.3	80.058	728	728;615;461;326;398;111;134;139;149;245;84;82	0	61.76	0	0	0	648060000	335450000	5	0	0	0	0	0	0
E7ETT4;E7EUY3;E7ETT1;E9PDR0;E7EX59;P05166;E9PEC3;C9JQS9;F8WBI9;E7ENC1;C9JVY9	Propionyl-CoA carboxylase beta chain, mitochondrial	PCCB	11	6	6	15.1	52.423	482	482;516;520;550;570;539;423;559;405;303;191	0	15.773	0	0	0	76263000	44861000	2	0	0	0	0	0	0
Q16822;H0YML5;H0YM31;A0A0A0MS74;H0YMA5;P35558;H0YMU6;H0YNG4	Phosphoenolpyruvate carboxykinase [GTP], mitochondrial	PCK2	8	12	12	26.1	70.698	640	640;474;509;441;122;622;107;113	0	36.664	0	0	0	17811000	0	1	0	0	0	787780	0	1
Q15154;E5RGQ4;E9PGW9;E7EV93;H0YBA1	Pericentriolar material 1 protein	PCM1	5	4	4	2.3	228.54	2024	2024;408;530;749;764	0	16.329	0	0	0	5256300	2750500	2	0	0	0	0	0	0
A0A0A0MRJ6;H7BY58;P22061;F6S8N6;C9J0F2;F8WDT3;F8WAV5;F8WAX2	Protein-L-isoaspartate O-methyltransferase;Protein-L-isoaspartate(D-aspartate) O-methyltransferase	PCMT1	8	6	6	27.4	30.315	285	285;286;227;250;96;120;124;130	0	42.305	35850000	52486000	3	0	0	0	26266000	0	1	5047500	0	1
P12004	Proliferating cell nuclear antigen	PCNA	1	14	14	69.7	28.768	261	261	0	113.62	117290000	133640000	9	22612000	0	1	60076000	28879000	2	17876000	57680000	5
Q8WW12	PEST proteolytic signal-containing nuclear protein	PCNP	1	6	6	38.2	18.925	178	178	0	18.006	6203100	0	1	6055400	0	1	0	0	0	0	0	0
O95613	Pericentrin	PCNT	1	3	3	1.6	378.03	3336	3336	0	9.1998	0	0	0	0	0	1	0	0	0	0	0	0
Q9UKZ9;C9JYX9	Procollagen C-endopeptidase enhancer 2	PCOLCE2	2	5	5	16.9	45.716	415	415;303	0	13.459	0	0	0	0	0	0	144220000	54071000	6	0	0	0
Q14690;S4R3Q4	Protein RRP5 homolog	PDCD11	2	12	12	8.4	208.7	1871	1871;38	0	16.754	5326500	0	2	0	0	0	0	0	0	0	0	0
Q9BRP1	Programmed cell death protein 2-like	PDCD2L	1	5	5	21.8	39.416	358	358	0	16.847	2980400	0	1	0	0	0	0	0	0	0	0	0
Q53EL6;Q5VZS7	Programmed cell death protein 4	PDCD4	2	10	10	28.6	51.735	469	469;231	0	41.157	7780400	0	3	0	0	0	0	0	0	0	0	0
Q8WUM4;C9IZF9;F8WEQ7;F8WBR8;F8WDK9	Programmed cell death 6-interacting protein	PDCD6IP	5	39	39	58.8	96.022	868	868;153;72;78;95	0	222.44	22638000	29688000	8	8956300	0	1	168070000	69982000	9	1175300	0	0
F6T1Q0;Q6L8Q7	2,5-phosphodiesterase 12	PDE12	2	12	12	43.4	52.175	472	472;609	0	83.421	3546700	0	0	0	0	0	0	0	0	818050	0	0
P08559;Q5JPU0;Q5JPT9;Q5JPU1;Q5JPU3;Q5JPU2;P29803	Pyruvate dehydrogenase E1 component subunit alpha, somatic form, mitochondrial	PDHA1	7	17	17	49.5	43.295	390	390;180;203;205;109;121;388	0	63.582	77560000	62870000	4	50798000	0	1	0	0	0	17035000	67780000	3
P11177;C9J634;F8WF02	Pyruvate dehydrogenase E1 component subunit beta, mitochondrial	PDHB	3	13	13	42.3	39.233	359	359;350;251	0	35.713	16520000	15376000	5	0	0	0	0	0	0	0	0	0
O00330;H0YD97;E9PLU0;E9PRI6	Pyruvate dehydrogenase protein X component, mitochondrial	PDHX	4	6	6	14.4	54.122	501	501;189;151;182	0	12.958	3699200	0	1	0	0	0	0	0	0	0	0	0
P30101	Protein disulfide-isomerase A3	PDIA3	1	32	32	54.5	56.782	505	505	0	323.31	279550000	288520000	22	54985000	38983000	4	65776000	43577000	5	99640000	237640000	18
H7BZJ3	Protein disulfide-isomerase A3	PDIA3	1	9	1	58.5	13.519	123	123	0	67.28	18293000	0	2	0	0	0	0	0	0	14978000	47607000	2
P13667;C9JMN9	Protein disulfide-isomerase A4	PDIA4	2	27	27	38	72.932	645	645;163	0	116.39	81106000	71317000	7	0	0	0	13565000	0	1	9186500	33983000	7
Q14554	Protein disulfide-isomerase A5	PDIA5	1	3	3	7.9	59.594	519	519	0	8.5432	757570	0	1	0	0	0	3762000	0	0	0	0	0
Q15084	Protein disulfide-isomerase A6	PDIA6	1	18	18	48	48.121	440	440	0	198.49	119700000	107140000	9	0	0	0	64140000	35650000	5	16749000	63474000	5
Q15120	[Pyruvate dehydrogenase (acetyl-transferring)] kinase isozyme 3, mitochondrial	PDK3	1	2	2	7.6	46.938	406	406	0	5.4172	0	0	0	0	0	1	0	0	0	0	0	0
O00151	PDZ and LIM domain protein 1	PDLIM1	1	10	10	48.3	36.071	329	329	0	88.446	10466000	17722000	3	0	0	1	0	0	0	1837000	0	1
Q96HC4;H0Y8Y3;A0A0A0MSP3;H0YBI4;D6RAA1;A0A0D9SFW3;D6RGG6;A0A0D9SFR4	PDZ and LIM domain protein 5	PDLIM5	8	14	14	26.2	63.944	596	596;231;271;196;38;39;47;176	0	36.531	7009300	6924300	1	4217600	0	2	0	0	0	1312600	0	1
Q29RF7;H0Y9L6;H0Y9L9;H0Y9X6	Sister chromatid cohesion protein PDS5 homolog A	PDS5A	4	22	22	24.4	150.83	1337	1337;126;165;43	0	173.98	2635400	0	3	20094000	13506000	5	0	0	0	2455000	0	3
H3BND4;Q6P996;Q6XYB5;J3KNK7;Q86XE2;Q6P474	Pyridoxal-dependent decarboxylase domain-containing protein 1	PDXDC1	6	4	4	7.7	88.761	806	806;788;204;370;498;469	0	6.5837	0	0	0	7655000	0	0	0	0	0	0	0	0
O00764;F2Z2Y4;A8MV33	Pyridoxal kinase	PDXK	3	5	5	20.2	35.102	312	312;272;87	0	43.069	5599100	6486000	3	0	0	0	0	0	0	0	0	0
Q96GD0	Pyridoxal phosphate phosphatase	PDXP	1	5	5	20.9	31.698	296	296	0	19.836	3781600	0	1	0	0	0	0	0	0	2172600	0	1
P30086	Phosphatidylethanolamine-binding protein 1;Hippocampal cholinergic neurostimulating peptide	PEBP1	1	7	7	49.2	21.057	187	187	0	152.62	85662000	37321000	7	0	0	0	0	0	0	4704400	35089000	3
Q9UBV8	Peflin	PEF1	1	2	2	14.8	30.381	284	284	0	8.1553	1718800	0	0	0	0	0	0	0	0	0	0	0
A0A087WUL4;A0A087WX23;A0A087WXK2;Q86TG7;A0A087WZG9;B4DSP0	Retrotransposon-derived protein PEG10	PEG10	6	8	8	14.4	83.607	741	741;783;707;708;359;401	0	42.051	2848200	0	1	0	0	0	0	0	0	0	0	0
Q8IZL8;C9JFV4;E7EV54;I3L445;I3L4P1;I3L1P4;I3L4M7	Proline-, glutamic acid- and leucine-rich protein 1	PELP1	7	17	17	24.9	119.7	1130	1130;1180;906;301;99;148;156	0	78.74	46868000	32090000	6	25445000	0	1	0	0	0	10087000	38095000	3
P12955;V9GYE4;K7ES25	Xaa-Pro dipeptidase	PEPD	3	10	10	24.1	54.548	493	493;55;194	0	72.024	20354000	13718000	3	4556500	0	1	0	0	0	0	0	0
B5MCF9;O00541;B3KXD6;H7C267	Pescadillo homolog	PES1	4	9	9	18	66.077	571	571;588;449;194	0	23.71	12096000	0	2	0	0	0	0	0	0	0	0	0
O15067;J3QSG0;J3QSH6;H0YGH1;J3KT98;J3KTL4;J3KTQ5;J3QL39	Phosphoribosylformylglycinamidine synthase	PFAS	8	43	43	46.5	144.73	1338	1338;131;135;385;116;103;62;87	0	229.46	77968000	59845000	11	63808000	0	2	23480000	8763500	3	12774000	35431000	4
Q9UHV9	Prefoldin subunit 2	PFDN2	1	3	3	26.6	16.648	154	154	0	21.27	3123400	0	3	0	0	0	1967600	0	2	1741700	0	2
H3BMQ1;H3BPF6;Q99471	Prefoldin subunit 5	PFDN5	3	2	2	27.4	9.5351	84	84;152;154	0.00029762	3.685	0	0	0	28824000	0	1	0	0	0	3642600	0	1
P17858;F8WEU2	ATP-dependent 6-phosphofructokinase, liver type	PFKL	2	21	21	34.1	85.018	780	780;42	0	80.973	16180000	14911000	5	0	0	0	22290000	14439000	3	4385900	0	2
A0A2R8Y891;P08237;F8VZI0;F8VP00;F8VW30;F8VSL1;F8VX13;F8VNX2;F8VZQ1	ATP-dependent 6-phosphofructokinase, muscle type	PFKM	9	10	7	15.3	96.907	883	883;780;727;176;116;139;156;157;161	0	10.659	4727300	0	0	0	0	0	0	0	0	0	0	0
Q01813;B1APP6;Q5VSR5;V9GYV7;B1APP8;V9GY25;H0Y757;H0Y3Y3	ATP-dependent 6-phosphofructokinase, platelet type	PFKP	8	21	17	31.5	85.595	784	784;240;210;113;202;118;103;166	0	34.188	3012700	0	1	0	0	0	0	0	0	0	0	0
P07737;K7EJ44;I3L3D5	Profilin-1	PFN1	3	17	17	97.1	15.054	140	140;104;165	0	266.57	260790000	219210000	11	26650000	0	1	0	0	0	41647000	139960000	4
C9J712;C9J0J7;C9JQ45;G5E9Q6;P35080;C9J2N0	Profilin;Profilin-2	PFN2	6	3	3	31.9	9.7982	91	91;91;110;188;140;125	0	21.919	2575700	0	1	30945000	0	1	8970400	0	1	1069000	0	1
P18669;P15259;Q8N0Y7	Phosphoglycerate mutase 1	PGAM1	3	17	17	66.5	28.804	254	254;253;254	0	178.16	180110000	148460000	10	0	0	0	0	0	0	21173000	66088000	5
Q96HS1;F5GXG4	Serine/threonine-protein phosphatase PGAM5, mitochondrial	PGAM5	2	11	11	39.1	32.004	289	289;140	0	22.639	0	0	1	9043800	0	1	0	0	0	1235100	0	1
P52209;K7EM49;K7EMN2;K7EPF6;K7ELN9	6-phosphogluconate dehydrogenase, decarboxylating	PGD	5	19	19	49.3	53.139	483	483;205;160;256;224	0	111.95	10615000	19898000	2	0	0	0	39233000	18448000	2	17817000	33410000	4
P00558;P07205	Phosphoglycerate kinase 1	PGK1	2	35	35	78.2	44.614	417	417;417	0	323.31	631060000	472200000	30	68441000	0	2	88003000	54809000	5	58639000	177510000	10
P36871	Phosphoglucomutase-1	PGM1	1	11	11	31.5	61.448	562	562	0	33.82	593390	0	2	0	0	0	8392400	0	1	0	0	0
Q96G03;E7ENQ8;E9PD70;H0Y921	Phosphoglucomutase-2	PGM2	4	14	14	32.8	68.283	612	612;195;86;59	0	50.149	5853800	10668000	2	0	0	0	0	0	0	0	0	0
A6NDG6	Phosphoglycolate phosphatase	PGP	1	4	4	15.3	34.006	321	321	0	31.789	1675700	0	1	0	0	0	0	0	0	0	0	0
O00264	Membrane-associated progesterone receptor component 1	PGRMC1	1	9	9	28.7	21.671	195	195	0	44.646	0	0	0	0	0	0	0	0	0	12288000	31667000	3
O15173	Membrane-associated progesterone receptor component 2	PGRMC2	1	4	4	18.8	23.818	223	223	0	35.539	3292900	0	1	0	0	0	0	0	0	0	0	2
P35232;C9JW96;E9PCW0;C9JZ20;E7ESE2;D6RBK0	Prohibitin	PHB	6	24	24	90.4	29.804	272	272;246;216;201;202;124	0	296.9	91362000	180340000	12	6494600	0	1	0	0	0	52677000	193500000	10
Q99623;J3KPX7;F5GY37;F5GWA7;F5H3X6;F5H0C5;F5H2D2;U3KPZ5	Prohibitin-2	PHB2	8	23	23	75.9	33.296	299	299;298;267;261;213;112;87;103	0	226.2	135820000	105540000	13	163810000	0	3	0	0	0	26049000	117630000	8
C9J9G2;Q96QT6;K7ENU0;K7ERZ4;K7EJ43;K7EPF7	PHD finger protein 12	PHF12	6	2	2	3.7	77.119	705	705;1004;92;153;215;273	0.00056641	3.1794	0	0	0	1337000	699630	1	0	0	0	0	0	0
Q9BUL5;A0A087WVQ2;I3L0Y2;I3L4Q4	PHD finger protein 23	PHF23	4	3	3	8.9	43.818	403	403;158;186;203	0.00030395	3.9188	0	0	0	3203200	1676100	1	0	0	0	1427200	0	1
Q7RTV0	PHD finger-like domain-containing protein 5A	PHF5A	1	7	7	74.5	12.405	110	110	0	27.168	20392000	14867000	4	4624600	0	2	0	0	0	0	0	0
Q5JRC6;A0A0D9SGE8;Q8IWS0	PHD finger protein 6	PHF6	3	5	5	19.4	36.43	324	324;366;365	0	9.5371	0	0	0	0	0	0	1751600	0	1	0	0	0
H0Y589;H0Y3N9;Q9UPP1;E7ET14;A0A087WW48	Histone lysine demethylase PHF8	PHF8;PHF2	5	2	1	5.2	72.831	659	659;953;1060;309;328	0.002328	2.3525	0	0	0	0	0	1	0	0	0	0	0	0
A0A286YF22;O43175;A0A2C9F2M7;A0A286YFA2;A0A286YFL2;A0A286YFM8;A0A286YER3;A0A286YFC8;A0A286YFB2;A0A286YF34;A0A286YFF3;A0A286YFK5;A0A286YF78;A0A286YFE1	D-3-phosphoglycerate dehydrogenase	PHGDH	14	23	23	52.1	55.938	526	526;533;532;445;429;239;97;123;165;72;63;145;276;89	0	309.74	221460000	94434000	15	106490000	0	1	112530000	34405000	7	23171000	75024000	3
Q9NRX4	14 kDa phosphohistidine phosphatase	PHPT1	1	4	4	54.4	13.832	125	125	0	57.833	1840800	0	1	0	0	1	0	0	0	0	0	0
Q96S52	GPI transamidase component PIG-S	PIGS	1	2	2	6.8	61.655	555	555	0	4.8168	1307500	0	1	0	0	0	0	0	0	0	0	0
P42338	Phosphatidylinositol 4,5-bisphosphate 3-kinase catalytic subunit beta isoform	PIK3CB	1	2	2	2.8	122.76	1070	1070	0.00028777	3.3454	0	0	0	1001500	524050	2	813000000	0	2	0	0	0
K7EMU7;Q13526;K7EN45;O15428	Peptidyl-prolyl cis-trans isomerase NIMA-interacting 1	PIN1	4	5	5	41.4	16.132	145	145;163;90;100	0	13.816	6129800	6129800	2	0	0	0	0	0	0	0	0	0
P48426;S4R320;H7BXS3	Phosphatidylinositol 5-phosphate 4-kinase type-2 alpha	PIP4K2A	3	4	4	11.8	46.224	406	406;142;266	0	8.2572	0	0	0	2885700	0	1	3535000	0	1	0	0	0
A0A0A0MSW4;P48739;B3KYB6;B3KYB7;I3L4C0;I3L459;I3L4H1;I3L3W1;I3L2X8	Phosphatidylinositol transfer protein beta isoform	PITPNB	9	8	8	40.6	31.581	271	271;271;120;167;115;142;209;44;83	0	21.547	5265900	0	0	0	0	0	0	0	0	0	0	0
Q5JRX3;A0A0A0MRX9;B1APQ1;B1APQ0;H0Y4F7;H0Y7L7	Presequence protease, mitochondrial	PITRM1	6	9	9	13.4	117.41	1037	1037;595;86;184;233;259	0	39.849	2297900	0	1	0	0	0	0	0	0	0	0	1
P14618;H3BTN5;B4DNK4;H3BQ34;H3BR70;H3BTJ2;H3BUW1;H3BT25;H3BU13;P30613;H3BN34;H3BQZ3	Pyruvate kinase PKM;Pyruvate kinase	PKM	12	43	43	75.5	57.936	531	531;485;457;281;366;168;162;151;82;574;51;69	0	323.31	557810000	773740000	29	41257000	26362000	2	1250400000	425410000	8	291610000	609170000	24
Q16512;K7EN76;K7EKY9;K7EM57	Serine/threonine-protein kinase N1	PKN1	4	3	3	4.5	103.93	942	942;151;255;263	0	13.639	3015600	0	1	929390	0	1	0	0	0	0	0	0
Q16513;B1AL79;H0Y5V5	Serine/threonine-protein kinase N2	PKN2	3	17	17	28.3	112.03	984	984;604;211	0	62.798	0	0	0	8633400	0	1	0	0	0	0	0	0
Q99959;A0A087WXY2	Plakophilin-2	PKP2	2	2	2	3.9	97.414	881	881;36	0	6.6801	2996700	2996700	1	0	0	0	0	0	0	0	0	0
Q9Y263;E5RIM3;H0YC16;H0YBW4	Phospholipase A-2-activating protein	PLAA	4	4	4	6.3	87.156	795	795;609;136;290	0	9.1017	1145700	1717700	2	0	0	0	0	0	0	0	0	0
P00750;B4DNJ1;B4DN26;E7ESF4;E5RHG4;E5RGA1;H0YBH9	Tissue-type plasminogen activator;Tissue-type plasminogen activator chain A;Tissue-type plasminogen activator chain B	PLAT	7	6	6	16.5	62.916	562	562;436;473;499;157;178;96	0	142.98	0	0	0	0	0	0	141170000	59625000	5	0	0	0
P19174;V9GY63;V9GY71;A0A0D9SEK2;V9GYH5	1-phosphatidylinositol 4,5-bisphosphate phosphodiesterase gamma-1	PLCG1	5	10	10	12.6	148.53	1290	1290;219;108;132;133	0	17.121	0	0	0	0	0	0	0	0	1	0	0	0
Q15149;E9PMV1;H0YDN1;E9PKG0;E9PQ28;E9PIA2	Plectin	PLEC	6	103	103	28.8	531.78	4684	4684;703;199;190;83;174	0	323.31	32307000	28650000	13	149300000	50375000	13	49667000	23917000	6	15548000	0	9
O60664;K7EJD0;K7ER39;K7EL96;K7ERZ3	Perilipin-3	PLIN3	5	3	3	13.8	47.074	434	434;35;168;172;292	0	14.281	0	0	0	1494900	782250	1	0	0	0	0	0	0
Q02809;Q5JXB7;Q5JXB8	Procollagen-lysine,2-oxoglutarate 5-dioxygenase 1	PLOD1	3	17	17	29.3	83.549	727	727;283;225	0	71.044	6941700	0	0	16344000	0	1	65335000	0	2	0	0	0
O00469;E7ETU9;C9JXZ0;F8WEW3	Procollagen-lysine,2-oxoglutarate 5-dioxygenase 2	PLOD2	4	12	12	24.3	84.685	737	737;703;229;98	0	34.226	4127100	0	2	9862300	0	1	0	0	0	3316800	0	3
O60568;H7C2S8;H7C2V1;H7C0B8	Procollagen-lysine,2-oxoglutarate 5-dioxygenase 3	PLOD3	4	4	4	5.8	84.784	738	738;264;270;66	0	13.26	0	0	0	8874500	0	0	21934000	0	1	1303400	0	1
Q04941	Proteolipid protein 2	PLP2	1	2	2	18.4	16.691	152	152	0	7.2356	0	0	0	0	0	0	0	0	0	5050500	11489000	3
Q14651;C9JAM8	Plastin-1	PLS1	2	6	4	14.9	70.253	629	629;266	0	12.974	970660	0	1	0	0	0	0	0	0	0	0	0
P13797;A0A0A0MSQ0;U3KQI3;H7C4N2;P13796;Q5TBN3	Plastin-3	PLS3	6	22	22	45.4	70.81	630	630;617;164;190;627;246	0	83.647	90836000	59832000	6	5377400	0	1	29258000	27200000	2	16740000	59042000	4
O15031;E2PU09;A6QRH1;H0Y6J7;A6QRG9	Plexin-B2	PLXNB2	5	10	10	8.4	205.12	1838	1838;477;161;189;234	0	38.158	1950900	0	1	4180200	0	1	0	0	0	0	0	0
Q8IYS1	Peptidase M20 domain-containing protein 2	PM20D2	1	7	7	24.5	47.776	436	436	0	35.906	517940	0	1	12722000	0	1	0	0	0	0	0	0
H3BT06;H3BR08;H3BM92;H3BV34;H3BNY9;H3BRM0;O15305	Phosphomannomutase;Phosphomannomutase 2	PMM2	7	2	2	34.4	10.372	90	90;65;66;70;91;155;246	0	5.7722	2093500	0	1	0	0	0	52713000	0	1	0	0	1
Q10713;Q5SXN9	Mitochondrial-processing peptidase subunit alpha	PMPCA	2	14	14	28.2	58.252	525	525;271	0	133.57	2228400	0	1	0	0	0	0	0	0	2056200	8452800	1
O75439;G3V0E4;F8WAZ6;F8WEA6;F8WBE1	Mitochondrial-processing peptidase subunit beta	PMPCB	5	13	12	33.7	54.366	489	489;490;202;119;122	0	51.56	12897000	12856000	2	0	0	0	0	0	0	2395000	0	1
A0A0D9SFL2;M0QYH2;Q96T60;A0A0D9SEV0;M0R000;M0QYI1;M0R3C8;A0A1B0GU66;M0QX49;A0A0D9SFD6	Bifunctional polynucleotide phosphatase/kinase;Polynucleotide 3-phosphatase;Polynucleotide 5-hydroxyl-kinase	PNKP	10	5	5	15.1	53.119	485	485;490;521;174;176;247;455;92;51;256	0	6.4441	3041300	0	1	0	0	0	0	0	0	0	0	0
Q9UL42	Paraneoplastic antigen Ma2	PNMA2	1	2	2	5.8	41.509	364	364	0	8.6507	647870	0	1	0	0	0	0	0	0	0	0	0
Q9H307;G3V5F0;G3V579	Pinin	PNN	3	5	5	8.4	81.627	717	717;117;124	0	62.035	20254000	0	2	0	0	0	0	0	0	0	0	0
Q8TCS8;H7C3C5;H7BXF6;F8WBI3	Polyribonucleotide nucleotidyltransferase 1, mitochondrial	PNPT1	4	17	17	23	85.95	783	783;139;179;71	0	28.734	8888000	13556000	2	0	0	0	0	0	0	0	0	0
Q7Z3K3;M0R2X2;H7C238;H0YCT3	Pogo transposable element with ZNF domain	POGZ	4	12	12	11.5	155.34	1410	1410;109;60;316	0	36.757	2201200	0	1	0	0	0	0	0	0	0	0	0
A6NMQ1;P09884;A0A087WU64	DNA polymerase;DNA polymerase alpha catalytic subunit	POLA1	3	11	11	11.1	166.46	1468	1468;1462;1461	0	25.469	0	0	0	10116000	0	1	0	0	1	0	0	0
M0R2B7;P28340;M0QZR8;A0A2R8Y7K6;M0QXE6;A0A2R8Y705;M0QXQ2;M0QZB4;M0R3H8;M0R2I8	DNA polymerase;DNA polymerase delta catalytic subunit	POLD1	10	26	26	28.4	126.39	1133	1133;1107;1009;762;289;447;291;188;397;202	0	50.862	6274900	7472600	1	7567400	0	1	7688500	0	1	1255700	0	1
P49005;F8W8R3;A0A087WWF6;C9IZD2;C9J8Z7;C9JLE1;C9JHC7;H7C1B3	DNA polymerase delta subunit 2	POLD2	8	8	8	25.4	51.289	469	469;455;504;148;155;220;257;83	0	36.209	635830	0	1	0	0	0	0	0	0	0	0	0
Q15054;E9PNC0;E9PRK3	DNA polymerase delta subunit 3	POLD3	3	4	4	11.2	51.4	466	466;138;169	0	10.395	0	0	0	5905200	0	2	0	0	0	0	0	0
Q9BY77;F6VRR5;F8WCX5;Q8WUT1;Q6R954;F8WEE2	Polymerase delta-interacting protein 3	POLDIP3	6	11	11	41.8	46.089	421	421;438;281;229;185;189	0	37.574	5813800	0	2	0	0	0	0	0	0	0	0	0
O95602;B9ZVN9	DNA-directed RNA polymerase I subunit RPA1;DNA-directed RNA polymerase	POLR1A	2	17	17	14.1	194.81	1720	1720;1659	0	33.725	2387300	0	1	0	0	1	0	0	0	0	0	0
Q9H9Y6;C9JJG2;C9JS83;H7C0D9;F8WDS4;F8WAK7;F8WBB9;F8WCS3	DNA-directed RNA polymerase I subunit RPA2	POLR1B	8	9	9	9.5	128.23	1135	1135;114;128;307;65;73;92;105	0	13.699	0	0	0	5727900	0	1	0	0	0	0	0	0
A0A2R8YEZ4;A0A2R8Y5D3;O15160;A0A2R8YEY5;E7EQB9;D6RDJ3;A0A2R8Y8D6;H0Y723	DNA-directed RNA polymerases I and III subunit RPAC1	POLR1C	8	10	10	41.7	34.958	307	307;343;346;291;296;124;151;140	0	33.788	4849800	10083000	2	0	0	0	0	0	0	0	0	1
E7EX70;Q9GZS1		POLR1E	2	3	3	24.1	15.862	141	141;481	0	4.3072	0	0	0	15784000	0	0	0	0	0	0	0	0
P24928	DNA-directed RNA polymerase II subunit RPB1	POLR2A	1	18	18	13	217.17	1970	1970	0	42.749	9034500	0	2	41132000	0	2	0	0	0	0	0	0
C9J2Y9;P30876;C9J4M6;A0A1W2PPT5	DNA-directed RNA polymerase;DNA-directed RNA polymerase II subunit RPB2	POLR2B	4	16	16	17.4	133.06	1167	1167;1174;1067;1099	0	65.086	3081900	0	0	50297000	0	3	0	0	0	1012200	0	1
A0A087WWX0;A0A087WVZ9;P19388;A0A0A0MQR7;A0A087WVN5	DNA-directed RNA polymerases I, II, and III subunit RPABC1	POLR2E	5	3	3	24.6	15.421	134	134;184;210;204;83	0	5.043	2711200	0	1	0	0	0	0	0	0	3869700	0	1
O14802;Q7Z755;R4GMX2	DNA-directed RNA polymerase III subunit RPC1	POLR3A	3	8	7	7.4	155.64	1390	1390;162;199	0	14.789	0	0	0	0	0	0	0	0	0	1242400	0	1
O00411;K7EMH3	DNA-directed RNA polymerase, mitochondrial	POLRMT	2	5	5	7.7	138.62	1230	1230;347	0	8.7271	0	0	0	0	0	1	0	0	0	0	0	0
A8CG34;Q96HA1;C9JFL1	Nuclear envelope pore membrane protein POM 121C;Nuclear envelope pore membrane protein POM 121	POM121C;POM121	3	2	2	2.8	125.09	1229	1229;1249;107	0.0016064	2.6988	0	0	0	12198000	0	1	0	0	0	0	0	0
Q99575;E5RK39	Ribonucleases P/MRP protein subunit POP1	POP1	2	8	8	12.5	114.71	1024	1024;183	0	26.098	0	0	0	9470700	0	1	0	0	0	1287500	0	2
P16435;H0Y4R2;E7EMD0;E7EWU0;C9JU80	NADPH--cytochrome P450 reductase	POR	5	11	11	22	76.689	677	677;725;418;101;108	0	40.612	7315500	0	1	0	0	0	0	0	0	0	0	1
Q15181;Q5SQT6	Inorganic pyrophosphatase	PPA1	2	13	13	53.6	32.66	289	289;178	0	64.338	161120000	112620000	3	29240000	0	3	40107000	26892000	2	10660000	0	1
Q06203;D6RCC8;D6RE15	Amidophosphoribosyltransferase	PPAT	3	15	15	43.7	57.398	517	517;192;72	0	41.204	7206500	7699500	2	0	0	0	38894000	13079000	3	0	0	0
P62937;F8WE65;C9J5S7;P0DN26;A0A0H2UH34;A0A0B4J2A2;A0A075B767;A0A075B759;Q9Y536;F5H284;E5RIZ5;P0DN37	Peptidyl-prolyl cis-trans isomerase A;Peptidyl-prolyl cis-trans isomerase A, N-terminally processed;Peptidyl-prolyl cis-trans isomerase	PPIA	12	16	16	82.4	18.012	165	165;120;121;164;164;164;164;164;164;164;58;164	0	306.29	866210000	972160000	25	449660000	0	1	28800000	8535300	1	100750000	282370000	7
P23284	Peptidyl-prolyl cis-trans isomerase B	PPIB	1	17	17	67.1	23.742	216	216	0	54.67	97831000	96279000	6	0	0	0	8960800	0	0	18893000	66142000	4
P30405;R4GN99;H0Y548	Peptidyl-prolyl cis-trans isomerase F, mitochondrial;Peptidyl-prolyl cis-trans isomerase	PPIF	3	10	9	53.1	22.04	207	207;145;165	0	31.413	19710000	17158000	3	0	0	0	0	0	0	1825100	0	1
Q13427;C9JN15;C9JM79;E9PG73;C9JT64;C9J679	Peptidyl-prolyl cis-trans isomerase G;Peptidyl-prolyl cis-trans isomerase	PPIG	6	5	5	9.5	88.616	754	754;246;487;739;59;104	0	11.844	937200	0	1	0	0	0	0	0	0	0	0	0
O43447;C9JQD4;H0YEL5;A6NM32;C9JAN8	Peptidyl-prolyl cis-trans isomerase H;Peptidyl-prolyl cis-trans isomerase	PPIH	5	7	7	47.5	19.208	177	177;144;96;57;68	0	37.828	0	0	0	0	0	0	3341000	0	1	0	0	0
Q8WUA2	Peptidyl-prolyl cis-trans isomerase-like 4	PPIL4	1	11	11	36.4	57.224	492	492	0	28.548	5158400	0	1	6414000	0	1	0	0	0	0	0	0
O15355	Protein phosphatase 1G	PPM1G	1	15	15	34.8	59.271	546	546	0	71.729	15196000	35292000	2	13062000	0	1	0	0	0	0	0	0
Q9Y570	Protein phosphatase methylesterase 1	PPME1	1	5	5	21	42.315	386	386	0	26.451	3298000	0	0	0	0	0	0	0	0	0	0	0
P62136;E9PMD7;F5H1L6;F5H037	Serine/threonine-protein phosphatase PP1-alpha catalytic subunit;Serine/threonine-protein phosphatase	PPP1CA	4	19	19	61.8	37.512	330	330;253;169;179	0	140.96	27431000	33374000	8	0	0	0	37100000	25573000	2	5552500	18804000	3
P62140;E7ETD8;C9J9S3;C9JP48	Serine/threonine-protein phosphatase PP1-beta catalytic subunit;Serine/threonine-protein phosphatase	PPP1CB	4	19	6	59	37.186	327	327;169;125;138	0	61.431	16808000	0	3	0	0	0	16043000	0	1	0	0	0
F8VYE8;P36873;F8W0W8;F8VR82;A0A087WYY5;H0Y3Y6;F8WE71;F8W0V8;F8W1A0	Serine/threonine-protein phosphatase;Serine/threonine-protein phosphatase PP1-gamma catalytic subunit	PPP1CC	9	17	2	57.6	34.95	304	304;323;332;270;140;82;64;54;83	0	31.22	16681000	15256000	1	0	0	0	0	0	0	920370	0	1
O14974;F8VZN8;H0YHI8;H0YIS4;A0A0U1RQZ1;H0YIM2;H0YIS3	Protein phosphatase 1 regulatory subunit 12A	PPP1R12A	7	7	7	9.4	115.28	1030	1030;692;367;299;100;188;234	0	14.116	0	0	0	7937200	4153300	2	0	0	0	0	0	0
Q96C90	Protein phosphatase 1 regulatory subunit 14B	PPP1R14B	1	2	2	34.7	15.911	147	147	0	18.147	0	0	0	12669000	0	2	0	0	0	645530	0	1
E7EUI7;E7EMN6;Q6NXS1;P41236	Protein phosphatase inhibitor 2-like protein 3;Protein phosphatase inhibitor 2	PPP1R2;PPP1R2P3	4	2	2	32.5	8.9811	80	80;170;205;205	0	4.199	4237100	4237100	1	0	0	0	0	0	0	0	0	0
H7C003;Q15435;C9J177;B5MBZ8;C9JD73;H7C3Q5;C9JRC4	Protein phosphatase 1 regulatory subunit 7	PPP1R7	7	5	5	18.5	38.633	335	335;360;289;274;282;108;184	0	10.429	2167100	2994100	2	0	0	0	0	0	0	0	0	0
P67775;P62714;E7ESG8;E5RFI3;E5RHP4;E5RHC1;H0YBN9;H0YC23;E5RJX4	Serine/threonine-protein phosphatase 2A catalytic subunit alpha isoform;Serine/threonine-protein phosphatase 2A catalytic subunit beta isoform	PPP2CA;PPP2CB	9	10	10	35	35.594	309	309;309;145;125;126;184;52;124;47	0	35.256	0	0	2	35736000	0	0	0	0	1	1497700	0	1
P30153;B3KQV6;C9J9C1;P30154;E9PH38;H0YDG7;E9PPI5;E9PNM7;E9PHZ6	Serine/threonine-protein phosphatase 2A 65 kDa regulatory subunit A alpha isoform	PPP2R1A	9	23	23	53.8	65.308	589	589;410;395;601;132;224;83;119;135	0	179.01	44138000	59187000	7	7918700	0	1	8921900	0	1	5915400	35081000	2
P63151;E5RIY1;E5RFR9;A0A1W2PQI2;Q00005;E5RHQ2;E5RJV2;H0YB06;Q9Y2T4	Serine/threonine-protein phosphatase 2A 55 kDa regulatory subunit B alpha isoform	PPP2R2A	9	13	13	33.6	51.691	447	447;132;197;105;443;33;51;150;447	0	99.554	10963000	9558300	3	35327000	24683000	3	42737000	17845000	3	1497400	6671500	2
A6PVN5;Q15257;Q5T949;Q5T948;F6WIT2;C9IZ76;A6PVN9;Q68CR8;A6PVN8;A6PVN6;B7ZBQ0;A6PVN7	Serine/threonine-protein phosphatase 2A activator	PPP2R4	12	5	5	33.7	37.375	329	329;358;250;253;288;132;263;104;129;176;61;64	0	18.327	3387300	0	1	0	0	0	0	0	0	0	0	0
H0YDU8;P53041;A8MU39	Serine/threonine-protein phosphatase;Serine/threonine-protein phosphatase 5	PPP5C	3	14	14	38.4	55.096	485	485;499;371	0	73.158	1729500	0	2	13790000	0	1	0	0	0	2151800	0	3
Q9UPN7;K7EM28	Serine/threonine-protein phosphatase 6 regulatory subunit 1	PPP6R1	2	6	6	11.5	96.723	881	881;157	0	14.11	0	0	0	0	0	1	0	0	0	0	0	0
H7BXH2;E9PKF6;Q5H9R7;E9PK08;E9PQP7;H0YDK9;E9PNN8;H0YEN2	Serine/threonine-protein phosphatase 6 regulatory subunit 3	PPP6R3	8	3	3	4.6	92.407	827	827;838;873;140;641;51;186;580	0	6.8148	0	0	0	2574800	0	2	0	0	0	0	0	0
A0A2C9F2P4;A0A286YFF7;P50897;Q5T0S4;A0A286YFE3;A0A286YFL8;A0A286YFL6;E9PSE5;E9PIA8	Palmitoyl-protein thioesterase 1	PPT1	9	6	6	22	34.136	305	305;335;306;282;301;323;78;87;208	0	23.845	0	0	0	0	0	0	49925000	14221000	4	1248600	10874000	2
Q96BP3;F5H7P7;D6RA12;D6RDA4;D6RD43;D6RB19;D6RHV0;D6R9Q1	Peptidylprolyl isomerase domain and WD repeat-containing protein 1	PPWD1	8	4	4	10.5	73.574	646	646;616;68;84;107;107;108;241	0	9.8946	0	0	0	0	0	0	0	0	0	2049100	0	1
O60828;H7C053	Polyglutamine-binding protein 1	PQBP1	2	4	4	29.8	30.472	265	265;150	0	8.9728	1651500	0	1	0	0	0	0	0	0	0	0	0
O43663;H0YLA0;H0YM42;H0YL53	Protein regulator of cytokinesis 1	PRC1	4	4	4	5.3	71.606	620	620;110;154;195	0	8.7559	5017600	0	0	0	0	0	0	0	0	0	0	0
Q06830;A0A0A0MSI0;A0A0A0MRQ5	Peroxiredoxin-1	PRDX1	3	21	21	88.9	22.11	199	199;171;97	0	165.02	716010000	578360000	16	64703000	40228000	2	300150000	128010000	5	101210000	365640000	10
P32119;A6NIW5	Peroxiredoxin-2	PRDX2	2	17	16	56.6	21.892	198	198;136	0	81.351	96219000	181150000	4	16374000	0	1	9998300	0	2	16760000	83280000	3
P30048	Thioredoxin-dependent peroxide reductase, mitochondrial	PRDX3	1	8	8	37.1	27.692	256	256	0	57.586	99422000	73515000	4	0	0	0	0	0	0	8609500	38052000	2
Q13162;H7C3T4;A6NG45;A6NJJ0	Peroxiredoxin-4	PRDX4	4	14	11	64.6	30.54	271	271;161;186;185	0	104.62	46364000	33635000	5	0	0	0	86057000	57915000	4	11620000	48293000	3
P30041	Peroxiredoxin-6	PRDX6	1	16	16	72.8	25.035	224	224	0	85.656	89906000	80911000	7	0	0	0	19822000	17875000	2	5406500	0	1
Q9HCU5;B5MC98;F8WCS5;H7C2N7	Prolactin regulatory element-binding protein	PREB	4	4	4	20.1	45.468	417	417;359;50;106	0	18.176	2008100	0	1	0	0	0	0	0	0	0	0	0
P48147	Prolyl endopeptidase	PREP	1	15	15	30.8	80.699	710	710	0	83.937	3712900	0	1	0	0	0	0	0	0	0	0	0
Q13131;Q96E92	5-AMP-activated protein kinase catalytic subunit alpha-1	PRKAA1	2	5	5	9.3	64.009	559	559;207	0	8.0954	0	0	0	12191000	0	1	0	0	1	0	0	0
P54619;F8VYY9;H0YIC9;H0YHF8;F8VSH3;F8W046;F8VRY2;F8VSL2;F8VVA3;F8VZX1;E9PGP6;Q9UGJ0	5-AMP-activated protein kinase subunit gamma-1	PRKAG1	12	5	5	18.1	37.579	331	331;280;251;93;69;82;82;125;161;202;445;569	0	6.7782	0	0	0	8231900	0	1	0	0	0	0	0	0
P13861;H7C1L0;H7C330;C9J830;H7C4A9	cAMP-dependent protein kinase type II-alpha regulatory subunit	PRKAR2A	5	13	13	43.8	45.518	404	404;200;92;114;99	0	90.308	7224800	12678000	6	3580900	0	1	0	0	0	1356900	0	2
Q05655;C9JZU8;C9J9P1;C9K0E3	Protein kinase C delta type;Protein kinase C delta type regulatory subunit;Protein kinase C delta type catalytic subunit	PRKCD	4	4	4	9	77.504	676	676;77;125;223	0	24.393	0	0	0	0	0	0	0	0	0	872840	0	1
K7ELL7;P14314;K7EPW7;K7EKX1;K7EJ70;A0A0C4DGP4	Glucosidase 2 subunit beta	PRKCSH	6	16	16	27.3	60.192	535	535;528;168;140;144;200	0	116.65	34590000	29392000	6	60489000	41902000	2	0	0	0	4359700	18668000	2
P78527;F5GX40;H0YG84	DNA-dependent protein kinase catalytic subunit	PRKDC	3	158	158	41.3	469.08	4128	4128;70;90	0	323.31	293390000	308350000	50	251650000	125020000	8	388420000	184670000	19	85558000	263620000	28
E9PKG1;Q99873;E9PIX6;E9PQ98;E9PNR9;H0YDE4;E9PMW9;Q9NR22	Protein arginine N-methyltransferase 1	PRMT1	8	17	17	60	37.709	325	325;371;207;205;160;238;110;394	0	56.498	0	0	1	0	0	0	70003000	30513000	2	1626700	0	2
O60678	Protein arginine N-methyltransferase 3	PRMT3	1	9	9	20.9	59.902	531	531	0	21.704	12598000	0	2	19027000	0	2	0	0	0	0	0	0
O14744;G3V580;G3V2L6;H0YJX6;G3V5L5;G3V2X6;C9JSX3;H0YJ77;G3V507;G3V2F5;G3V5T6;H0YJY6;H7BZ44	Protein arginine N-methyltransferase 5;Protein arginine N-methyltransferase 5, N-terminally processed	PRMT5	13	17	17	31.1	72.683	637	637;180;183;279;169;185;186;138;42;86;104;61;179	0	56.675	23965000	35531000	3	4111500	0	1	35661000	0	1	2685000	0	1
Q9UMS4;F5GY56;H0YGF3;F5H2I0;H0YGZ5	Pre-mRNA-processing factor 19	PRPF19	5	21	21	66.1	55.18	504	504;252;45;104;119	0	180.6	66883000	64371000	10	0	0	0	270850000	108720000	7	6463100	33386000	2
O43395	U4/U6 small nuclear ribonucleoprotein Prp3	PRPF3	1	10	10	19.6	77.528	683	683	0	19.833	0	0	0	0	0	0	0	0	0	1010800	0	0
Q8NAV1	Pre-mRNA-splicing factor 38A	PRPF38A	1	6	6	25	37.476	312	312	0	14.56	3658900	0	1	0	0	0	0	0	0	0	0	0
O43172	U4/U6 small nuclear ribonucleoprotein Prp4	PRPF4	1	14	14	34.7	58.449	522	522	0	42.824	8889900	0	1	4249900	0	1	3538700	0	1	0	0	0
O75400;F5H578;H7C2N3;H0YG38	Pre-mRNA-processing factor 40 homolog A	PRPF40A	4	10	10	13.5	108.8	957	957;448;163;346	0	50.143	9040900	0	4	10826000	0	1	0	0	0	1941900	0	1
Q13523;H0YDJ3	Serine/threonine-protein kinase PRP4 homolog	PRPF4B	2	8	8	10.3	116.99	1007	1007;587	0	10.01	7048000	0	1	0	0	0	0	0	0	0	0	0
O94906	Pre-mRNA-processing factor 6	PRPF6	1	20	20	24.3	106.92	941	941	0	52.567	12923000	0	1	12592000	0	1	0	0	0	4512100	0	1
Q6P2Q9;I3L0J9;I3L3Z8	Pre-mRNA-processing-splicing factor 8	PRPF8	3	60	60	31.9	273.6	2335	2335;1012;250	0	210.96	90710000	55955000	9	25327000	0	2	0	0	0	14568000	56514000	4
B1ALA9;P60891;A0A2R8Y7H4;B7ZB02;B1ALA7	Ribose-phosphate pyrophosphokinase 1	PRPS1	5	16	16	59.3	31.392	285	285;318;321;114;168	0	68.314	61111000	55434000	6	0	0	0	29914000	20589000	2	9208200	49255000	1
C9J9V0;Q5THK1	Protein PRR14L	PRR14L	2	2	2	13.9	19.347	180	180;2151	0.0005637	3.1498	0	0	0	12226000	0	1	0	0	0	0	0	0
P48634	Protein PRRC2A	PRRC2A	1	32	31	24.1	228.86	2157	2157	0	120.3	2531600	2909900	4	95936000	24344000	11	0	0	0	4726000	20175000	2
Q5JSZ5;A0A1W2PQP5;Q5JSZ9	Protein PRRC2B	PRRC2B	3	9	8	6.3	242.96	2229	2229;326;175	0	38.951	2029700	0	0	14260000	8434800	4	0	0	0	0	0	0
E7EPN9;Q9Y520;A0A2R8YET2;A0A2R8Y7F4;H7C5N8;A0A0A0MS30;A0A2R8Y424	Protein PRRC2C	PRRC2C	7	36	36	16.6	308.77	2819	2819;2896;1090;910;1300;299;159	0	99.527	22522000	0	4	457920000	123750000	14	0	0	0	779170	0	1
C9JIZ6;P07602;Q5BJH1;A0A0J9YXB8	Prosaposin;Saposin-A;Saposin-B-Val;Saposin-B;Saposin-C;Saposin-D	PSAP	4	8	8	16.7	58.44	527	527;524;240;167	0	24.023	0	0	0	0	0	0	55134000	24228000	5	1076600	0	1
Q9Y617	Phosphoserine aminotransferase	PSAT1	1	14	14	58.1	40.422	370	370	0	78.312	6776000	0	1	0	0	0	0	0	0	1626800	0	2
O75475	PC4 and SFRS1-interacting protein	PSIP1	1	13	13	31.3	60.103	530	530	0	33.366	12209000	20277000	3	0	0	0	0	0	0	0	0	1
P25786;F5GX11;B4DEV8	Proteasome subunit alpha type-1	PSMA1	3	9	9	36.1	29.555	263	263;238;164	0	47.222	37383000	53888000	5	0	0	0	704590000	264480000	5	0	0	0
A0A024RA52;P25787;H3BT36;C9JCK5;H7C402	Proteasome subunit alpha type;Proteasome subunit alpha type-2	PSMA2	5	7	7	36.8	25.898	234	234;234;48;164;36	0	83.429	11150000	14644000	2	0	0	0	205640000	69430000	6	2065900	0	1
P25788;G3V4X5;G3V3W4;G3V5N4;H0YJ03	Proteasome subunit alpha type-3	PSMA3	5	7	7	33.7	28.433	255	255;180;36;54;83	0	157.56	23480000	20919000	5	58572000	39413000	3	20512000	0	1	2849400	0	1
H0YN18;P25789;H0YMZ1;H0YL69;H0YKT8;H0YMA1;H0YKS0;H0YLC2;H0YMI6;H0YMV3;H0YLS6	Proteasome subunit alpha type-4;Proteasome subunit alpha type;Proteasome subunit beta type	PSMA4	11	11	11	54.3	26.282	230	230;261;220;236;181;209;122;174;183;86;125	0	38.327	7313600	0	2	0	0	0	352440000	119950000	6	5587100	0	2
P28066	Proteasome subunit alpha type-5	PSMA5	1	7	7	36.1	26.411	241	241	0	48.145	29952000	25385000	3	0	0	0	112960000	57230000	5	5610700	0	1
G3V5Z7;P60900;G3V295;G3V3I1;G3V3U4;G3V4S5;G3V2S7;H0YJC4	Proteasome subunit alpha type;Proteasome subunit alpha type-6	PSMA6	8	14	14	53.2	28.147	252	252;246;203;148;107;41;67;85	0	64.621	49994000	30584000	8	0	0	0	876490000	316140000	9	9906900	38095000	2
O14818;H0Y586;Q8TAA3;A0A087WYS6;F5GY34	Proteasome subunit alpha type-7	PSMA7	5	10	10	54.8	27.887	248	248;187;256;224;63	0	46.31	20563000	19140000	3	0	0	0	260470000	125380000	6	7474300	27116000	3
P20618	Proteasome subunit beta type-1	PSMB1	1	8	8	41.9	26.489	241	241	0	29.014	0	0	1	0	0	0	196160000	66578000	4	1314800	0	1
P49721;A0A087WVV1	Proteasome subunit beta type-2	PSMB2	2	11	11	67.2	22.836	201	201;84	0	42.739	11236000	0	2	0	0	0	101790000	22587000	5	6843500	20573000	2
A0A087WUL2;P49720;A0A087WXQ8;A0A087WY10	Proteasome subunit beta type-3	PSMB3	4	10	10	62.8	16.161	145	145;205;107;112	0	74.013	14730000	30043000	2	0	0	0	155060000	40653000	7	0	0	0
P28070	Proteasome subunit beta type-4	PSMB4	1	7	7	34.1	29.204	264	264	0	30.684	15330000	0	1	0	0	0	68299000	50923000	2	0	0	0
P28074;H0YJM8	Proteasome subunit beta type-5	PSMB5	2	14	14	48.3	28.48	263	263;118	0	101.41	5171000	8262100	4	0	0	0	364740000	146470000	6	2020000	0	1
P28072;I3L3X7;A0A087X2I4	Proteasome subunit beta type-6	PSMB6	3	5	5	21.3	25.357	239	239;102;213	0	13.793	7205300	0	2	0	0	0	259260000	0	1	7341700	26971000	2
Q99436;Q5TBG5	Proteasome subunit beta type-7	PSMB7	2	6	6	27.1	29.965	277	277;210	0	17.087	4716000	0	1	0	0	0	0	0	0	6277800	0	1
P62191	26S protease regulatory subunit 4	PSMC1	1	11	11	30.9	49.184	440	440	0	33.765	19296000	28587000	4	0	0	0	28040000	0	0	2502800	0	1
P35998;A0A1W2PQS1;C9JLS9	26S protease regulatory subunit 7	PSMC2	3	18	18	48.7	48.633	433	433;400;130	0	136.65	12512000	0	3	35617000	0	2	14033000	0	0	6511800	34927000	2
R4GNH3;P17980;E9PM69;E9PKD5;E9PN50;E9PMD8;E9PLG2	26S protease regulatory subunit 6A	PSMC3	7	16	16	56.7	47.352	423	423;439;397;311;257;301;184	0	48.778	6502000	16313000	2	0	0	0	0	0	0	0	0	0
P43686	26S protease regulatory subunit 6B	PSMC4	1	14	14	41.4	47.366	418	418	0	63.341	15985000	16484000	2	0	0	0	0	0	0	2760700	0	0
P62195;J3QQM1;J3QLH6;J3KRP2;J3QSA9;J3QSE0;J3QRW1;J3QRR3;J3KTQ9	26S protease regulatory subunit 8	PSMC5	9	13	13	43.1	45.626	406	406;263;215;241;257;169;143;127;52	0	48.98	8177800	0	1	0	0	0	2958300	0	1	3041200	0	1
A0A087X2I1;P62333;H0YJC0;H0YJS8;H0YJT1;H0YJX2;H0YJE9;H0YJD2;H0YJY8	26S protease regulatory subunit 10B	PSMC6	9	17	17	53.3	45.796	403	403;389;262;194;97;67;70;33;36	0	67.549	39221000	44892000	3	0	0	0	70932000	40473000	4	0	0	0
A0A087WW66;Q99460;C9J9M4;H7BZR6;H7C378	26S proteasome non-ATPase regulatory subunit 1	PSMD1	5	18	18	27.2	105.85	953	953;953;203;164;192	0	59.122	11976000	20817000	3	0	0	0	52999000	16427000	4	4551300	0	1
O00231;J3QRY4;J3KSW3;J3QS13	26S proteasome non-ATPase regulatory subunit 11	PSMD11	4	15	15	34.4	47.463	422	422;187;45;90	0	65.983	37550000	40222000	4	66736000	0	1	38983000	19747000	3	0	0	1
O00232;J3KTJ5;J3KSK1	26S proteasome non-ATPase regulatory subunit 12	PSMD12	3	14	14	31.1	52.904	456	456;38;42	0	86.87	10021000	15197000	2	0	0	0	36078000	15893000	4	0	0	0
J3KNQ3;Q9UNM6;A0A087WUL9;E9PL38;H0YD73;E9PQG3	26S proteasome non-ATPase regulatory subunit 13	PSMD13	6	14	14	43.3	39.829	349	349;376;377;263;221;113	0	57.233	4088100	0	1	0	0	0	45161000	24660000	2	0	0	0
O00487;C9JW37	26S proteasome non-ATPase regulatory subunit 14	PSMD14	2	3	3	23.5	34.577	310	310;84	0	19.474	0	0	0	0	0	0	32441000	0	1	3509500	0	1
Q13200;H7C1H2;C9JPC0;H7C2Q3;F8WBS8	26S proteasome non-ATPase regulatory subunit 2	PSMD2	5	26	26	38.7	100.2	908	908;203;217;143;59	0	82.87	24785000	35809000	7	10237000	0	1	42299000	18345000	3	6756600	0	3
O43242;H0YGV8	26S proteasome non-ATPase regulatory subunit 3	PSMD3	2	18	18	39.5	60.977	534	534;117	0	79.914	20621000	16403000	3	0	0	0	38932000	18432000	2	2997200	16483000	3
P55036;Q5VWC4;A6PVX3;H0Y3Y9;H0Y561	26S proteasome non-ATPase regulatory subunit 4	PSMD4	5	12	12	36.1	40.736	377	377;380;203;193;84	0	113.08	15114000	17235000	3	0	0	0	0	0	0	3166700	12037000	3
Q15008;C9J0E9;H7C531;C9J7B7	26S proteasome non-ATPase regulatory subunit 6	PSMD6	4	12	12	34.7	45.531	389	389;226;138;144	0	45.477	1787300	0	2	0	0	0	31755000	11546000	2	0	0	0
P51665;H3BNT7;H3BTM8	26S proteasome non-ATPase regulatory subunit 7	PSMD7	3	8	8	36.4	37.025	324	324;177;198	0	20.507	0	0	0	0	0	0	43881000	17764000	3	0	0	0
R4GMR5;P48556;K7EJR3;K7EJC1;K7ENY6;K7ERW6	26S proteasome non-ATPase regulatory subunit 8	PSMD8	6	7	7	27.9	32.551	287	287;350;250;172;129;67	0	11.369	2863400	0	0	0	0	0	0	0	0	0	0	1
P61289;K7ESG5;K9J957;K7ENH2;B3KQ25;K7EMD0;K7EPX6;K7EKR3;A0A087WTV2;B7Z8D3;K7EJF8	Proteasome activator complex subunit 3	PSME3	11	8	8	32.3	29.506	254	254;198;231;179;193;96;110;118;170;130;42	0	44.413	4016600	0	2	0	0	0	15121000	0	1	2917700	0	1
Q5QPM7;Q92530;F5H4Z3;Q5QPM9;H0Y555	Proteasome inhibitor PI31 subunit	PSMF1	5	4	4	27.8	28.956	263	263;271;127;183;107	0	25.375	1218000	0	1	0	0	0	0	0	0	0	0	0
O95456;F8WBH7	Proteasome assembly chaperone 1	PSMG1	2	5	5	19.1	32.854	288	288;63	0	23.596	9866300	0	1	0	0	0	0	0	0	0	0	0
Q969U7	Proteasome assembly chaperone 2	PSMG2	1	2	2	7.6	29.396	264	264	0.00029931	3.737	0	0	0	0	0	0	2123500	0	1	0	0	0
Q8WXF1;X6RDA4	Paraspeckle component 1	PSPC1	2	11	10	22.6	58.743	523	523;248	0	78.288	26080000	25467000	2	0	0	0	0	0	0	5335100	21277000	1
P26599;A0A0U1RRM4;A6NLN1;K7EKJ7;A0A0D9SF20;K7ES59;A0A087WU68;K7EK45;A0A087WUW5;K7ELW5	Polypyrimidine tract-binding protein 1	PTBP1	10	22	22	57.4	57.221	531	531;588;527;237;197;149;227;256;81;105	0	323.31	278390000	286610000	20	17114000	0	1	52065000	26458000	6	38284000	167850000	11
Q9UKA9	Polypyrimidine tract-binding protein 2	PTBP2	1	2	2	8.7	57.49	531	531	0	10.814	2103100	0	2	0	0	0	0	0	0	0	0	0
Q96EY7;B8ZZQ4	Pentatricopeptide repeat domain-containing protein 3, mitochondrial	PTCD3	2	10	10	21.3	78.549	689	689;187	0	32.06	1961200	0	1	0	0	0	0	0	0	0	0	0
A0A087WYT3;Q15185;B4DDC6	Prostaglandin E synthase 3	PTGES3	3	7	7	42.7	19.155	164	164;160;124	0	86.685	36856000	23825000	6	0	0	0	0	0	1	0	0	0
Q9P2B2	Prostaglandin F2 receptor negative regulator	PTGFRN	1	9	9	12.7	98.555	879	879	0	22.987	4076700	0	1	0	0	0	91164000	0	1	0	0	0
Q13308;Q86X91;H7C5L0;C9J9E8;F8WDG7;C9JQR6;H0Y8F1	Inactive tyrosine-protein kinase 7	PTK7	7	7	7	9.8	118.39	1070	1070;459;269;139;157;257;365	0	21.448	0	0	0	0	0	0	4658100	0	1	0	0	0
B8ZZQ6;P06454;B8ZZA1;B8ZZW7;H7C2N1	Prothymosin alpha;Prothymosin alpha, N-terminally processed;Thymosin alpha-1	PTMA	5	4	4	29.9	11.758	107	107;111;131;136;148	0	77.748	59524000	0	4	90038000	56753000	7	37659000	20460000	2	9243900	35486000	2
F5H7R9;F5GXR3;P20962	Parathymosin	PTMS	3	2	2	24.6	6.2542	57	57;104;102	0	5.3723	0	0	0	48047000	0	1	0	0	0	0	0	0
E9PQM0;Q8WUK0	Phosphatidylglycerophosphatase and protein-tyrosine phosphatase 1	PTPMT1	2	3	3	22.6	18.215	168	168;201	0	8.4311	652830	0	1	0	0	0	0	0	0	0	0	0
Q06124;A0A1W2PPU4;A0A0U1RRI0;H0YF12	Tyrosine-protein phosphatase non-receptor type 11	PTPN11	4	12	12	26.8	68.436	597	597;216;196;108	0	25.462	0	0	0	28532000	0	0	0	0	0	0	0	0
Q3KPI9;F5GWR7;P23468;C9J8S8	Protein-tyrosine-phosphatase;Receptor-type tyrosine-protein phosphatase delta	PTPRD	4	9	5	7.4	168.66	1496	1496;1505;1912;202	0	12.047	0	0	0	0	0	0	5493500	0	1	0	0	0
P10586;H0Y6Z7;H0Y4H1;H0Y7Z9;H0Y380;A2A437	Receptor-type tyrosine-protein phosphatase F	PTPRF	6	36	36	25	212.88	1907	1907;1553;1291;1332;979;262	0	241.15	0	0	0	11125000	6008600	1	650080000	268770000	19	2456700	0	1
Q13332	Receptor-type tyrosine-protein phosphatase S	PTPRS	1	10	8	8.3	217.04	1948	1948	0	29.037	0	0	0	0	0	0	17357000	0	3	0	0	0
G8JL96;A0A0A0MR60	Protein-tyrosine-phosphatase	PTPRS	2	9	1	9.8	168.43	1501	1501;1505	0	57.817	0	0	0	0	0	0	11840000	4666400	1	0	0	0
P26022	Pentraxin-related protein PTX3	PTX3	1	2	2	7.1	41.975	381	381	0.00030883	4.0762	0	0	0	0	0	0	6652300	2621900	1	0	0	0
A0A0J9YYL3;A0A0J9YVP6;A0A0J9YXJ8;A0A0J9YXX5;Q9UHX1;A0A0J9YVR6;E9PQ56;A0A0J9YWM1;H0YEM1;E9PMU7;E9PN18;H0YCP8;E9PL19	Poly(U)-binding-splicing factor PUF60	PUF60	13	17	17	52.1	54.626	505	505;534;522;551;559;314;322;329;336;247;263;273;228	0	48.368	14480000	12530000	2	0	0	0	0	0	0	0	0	0
H0YEH2;Q5T1Z4;Q5T1Z8;Q14671;E9PR38;H0YDK8;E9PMX1;E9PM68;E9PL65	Pumilio homolog 1	PUM1	9	8	8	10.8	120.11	1125	1125;1189;1224;1186;944;900;124;94;96	0	19.874	8938500	0	1	0	0	0	0	0	0	0	0	1
Q00577	Transcriptional activator protein Pur-alpha	PURA	1	6	6	33.5	34.91	322	322	0	22.482	4080400	0	1	0	0	0	0	0	0	0	0	0
Q96QR8	Transcriptional activator protein Pur-beta	PURB	1	3	2	17	33.24	312	312	0.00028596	3.2777	0	0	0	3802600	1989800	0	0	0	0	0	0	0
Q96PZ0;E7EUH7;H0Y863	Pseudouridylate synthase 7 homolog	PUS7	3	10	10	26.3	75.035	661	661;448;132	0	21.996	0	0	0	0	0	0	0	0	0	1165800	0	1
Q92692;K7EKE8	Nectin-2	PVRL2	2	4	4	7.8	57.741	538	538;210	0	7.3956	0	0	0	10802000	5652600	1	0	0	0	0	0	0
Q15269;A0A0B4J2E5;C9J544;A0A0J9YX21	Periodic tryptophan protein 2 homolog	PWP2	4	13	13	19.4	102.45	919	919;919;186;79	0	36.87	19369000	20957000	3	0	0	0	0	0	0	497080	0	1
Q92626;H7C1W1;H7C300;H7C3W2;C9J4I9	Peroxidasin homolog	PXDN	5	7	7	7.7	165.27	1479	1479;723;196;76;224	0	20.106	0	0	0	0	0	0	40843000	12793000	3	0	0	0
F5GZ78;A0A1B0GU60;A0A1B0GTU4;P49023;A0A1B0GV30;REV__D6RBA6;F5H836	Paxillin	PXN	7	3	3	5.8	64.232	589	589;706;1081;591;207;131;176	0	6.0044	0	0	0	12204000	6386100	3	0	0	0	0	0	0
A0A087WTV6;Q96C36;A0A087WZR9;J3KR12	Pyrroline-5-carboxylate reductase 2;Pyrroline-5-carboxylate reductase	PYCR2	4	7	7	33.3	25.868	246	246;320;319;359	0	53.937	12499000	11822000	3	0	0	0	0	0	0	3505300	0	1
Q53H96;F8WEI0;B5MD87;A0A0A0MQS1	Pyrroline-5-carboxylate reductase 3;Pyrroline-5-carboxylate reductase	PYCRL	4	2	2	6.9	28.663	274	274;44;137;286	0.0013481	2.7642	0	0	0	1310700	0	2	0	0	0	0	0	0
P11216;H0Y4Z6	Glycogen phosphorylase, brain form	PYGB	2	12	6	18.4	96.695	843	843;245	0	7.8225	0	0	0	0	0	0	0	0	0	1615300	0	1
P06737;E9PK47	Glycogen phosphorylase, liver form;Alpha-1,4 glucan phosphorylase	PYGL	2	36	36	46.5	97.147	847	847;819	0	131.13	7008500	9447700	1	0	0	0	103620000	36325000	5	4620200	28301000	3
P47897;A0A0U1RQT0;C9J165;A0A0U1RQM8;A0A0U1RQU2;A0A0U1RRI9;A0A0U1RQE9;F2Z2V6;A0A0U1RQJ6;A0A0U1RQC3	Glutamine--tRNA ligase	QARS	10	31	31	43.5	87.798	775	775;342;339;173;174;182;187;100;96;67	0	263.85	53062000	34637000	8	31394000	0	1	101750000	38520000	5	8662900	26871000	2
A0A1B0GVU9;B4DDN1;H7C0R3;A0A0U1RQQ5;A0A1B0GTT3;A0A0U1RR66;A0A0U1RQL2;A0A0U1RQX5;A0A0U1RRC8;A0A0U1RQX9;A0A0U1RR79;A0A0U1RRJ7	Glutamine--tRNA ligase	QARS	12	29	1	40.9	83.782	736	736;630;253;194;169;173;191;134;91;83;75;68	0.0027862	2.1958	9106300	0	2	0	0	0	0	0	0	0	0	0
D6RHJ7;B7Z415;D6RGG7;P09417	Dihydropteridine reductase	QDPR	4	2	2	30.6	3.7774	36	36;152;162;244	0.00029499	3.5834	0	0	0	849490	444520	1	0	0	0	1999800	0	1
A0A140TA86;Q5XKP0;K7EIR2;A0A140TA84	Protein QIL1	QIL1;C19orf70	4	3	3	52.9	15.436	140	140;118;88;110	0	9.369	717740	0	1	0	0	0	0	0	0	0	0	0
O00391;A8MXT8	Sulfhydryl oxidase 1	QSOX1	2	4	4	7.5	82.577	747	747;155	0	9.9634	0	0	0	0	0	0	298080000	95964000	4	0	0	0
Q9BXR0;K7ESP6;K7EJ21;K7EL95;K7EPI1	Queuine tRNA-ribosyltransferase	QTRT1	5	8	8	30	44.047	403	403;180;203;136;124	0	37.828	3330800	0	3	10881000	0	1	0	0	0	0	0	1
Q9H974;C9JJ71	Queuine tRNA-ribosyltransferase subunit QTRTD1	QTRTD1	2	6	6	20.7	46.712	415	415;167	0	20.792	1750700	0	1	0	0	0	0	0	0	0	0	0
P61026	Ras-related protein Rab-10	RAB10	1	8	7	50.5	22.541	200	200	0	61.941	10376000	20956000	2	0	0	0	0	0	0	3329500	21407000	3
H3BMH2;H3BSC1;P62491;Q15907;B4DQU5;P57735	Ras-related protein Rab-11A;Ras-related protein Rab-11B	RAB11A;RAB11B	6	7	7	47.1	17.668	155	155;198;216;218;146;213	0	15.896	15179000	28424000	3	0	0	0	13120000	0	1	0	0	0
A0A1B0GTL5;Q9BXF6	Rab11 family-interacting protein 5	RAB11FIP5	2	2	2	2.8	138.41	1324	1324;653	0	5.7482	0	0	0	3534700	1849600	2	0	0	0	0	0	0
Q6IQ22	Ras-related protein Rab-12	RAB12	1	3	3	16.8	27.248	244	244	0	6.0668	0	0	0	4218800	0	1	0	0	0	0	0	0
P51153;A0A087WWB9	Ras-related protein Rab-13	RAB13	2	5	3	27.1	22.774	203	203;122	0	6.8502	3131200	0	1	0	0	0	0	0	0	0	0	0
P61106;X6RFL8	Ras-related protein Rab-14	RAB14	2	12	12	75.3	23.897	215	215;181	0	155.92	26025000	36481000	3	0	0	0	0	0	0	6411200	28177000	2
P62820;E7END7	Ras-related protein Rab-1A	RAB1A	2	11	11	62	22.677	205	205;173	0	58.619	6356700	0	1	0	0	0	0	0	0	0	0	0
Q9H0U4;E9PLD0;Q92928	Ras-related protein Rab-1B	RAB1B	3	9	3	60.2	22.171	201	201;169;201	0	10.527	17702000	0	1	0	0	0	0	0	0	0	0	1
Q9UL25	Ras-related protein Rab-21	RAB21	1	9	9	47.6	24.347	225	225	0	41.165	0	0	1	5098100	0	1	0	0	0	1111400	0	1
P61019;E9PKL7;H7C125;E9PE37;Q6PIK3;H0YD31	Ras-related protein Rab-2A	RAB2A	6	10	10	48.6	23.545	212	212;181;104;62;121;135	0	53.915	0	0	0	0	0	0	3626100	0	1	3215700	0	2
Q15286;F5H157	Ras-related protein Rab-35	RAB35	2	4	4	27.9	23.025	201	201;185	0	10.249	0	0	0	0	0	0	0	0	0	1642900	4925200	2
Q15042	Rab3 GTPase-activating protein catalytic subunit	RAB3GAP1	1	10	10	13.8	110.52	981	981	0	42.958	0	0	1	15066000	0	2	0	0	0	0	0	0
Q9H2M9;F8WDJ2;H7C4Y9	Rab3 GTPase-activating protein non-catalytic subunit	RAB3GAP2	3	14	14	12.9	155.98	1393	1393;82;172	0	32.528	986480	0	2	0	0	0	0	0	0	0	0	0
P61020	Ras-related protein Rab-5B	RAB5B	1	5	2	27	23.707	215	215	0	9.5127	0	0	0	15699000	0	1	0	0	0	0	0	0
P51148;K7ERI8;K7ERQ8;K7ENY4;F8VVK3;F8VVZ0;F8VUA5;F8VWU4;K7EIP6;F8WCY6;F8WD79;F8VPW9;F8VSF8;F8VWZ7	Ras-related protein Rab-5C	RAB5C	14	8	8	44	23.482	216	216;161;282;150;124;100;115;91;27;62;65;73;74;79	0	42.128	11513000	17586000	3	33053000	0	2	0	0	0	1202300	0	2
P20340;Q9NRW1;F5H3K7;C9JU14;J3KR73;F5GX61;C9JB90;C9J0I2	Ras-related protein Rab-6A;Ras-related protein Rab-6B	RAB6A;RAB6B	8	7	7	35.6	23.593	208	208;208;71;83;124;87;49;71	0	24.956	8226300	0	3	0	0	0	0	0	0	4281200	0	1
P51149;C9J592;C9J8S3;C9J4V0;C9IZZ0;C9J4S4;C9J7D1	Ras-related protein Rab-7a	RAB7A	7	12	12	71	23.489	207	207;150;160;134;116;98;91	0	124.79	71982000	47982000	9	20618000	0	1	13857000	0	1	16839000	54847000	3
P61006;H0YMN7;H0YNE9;Q92930;A0A2R8YDI9;H0YLJ8;H0YL94;G3V196;A0A2R8YFB8;P59190	Ras-related protein Rab-8A	RAB8A	10	7	5	41.5	23.668	207	207;92;188;207;44;47;48;237;246;212	0	122.32	6401400	5466900	4	0	0	0	0	0	0	0	0	0
Q15276;I3L456	Rab GTPase-binding effector protein 1	RABEP1	2	4	4	7.5	99.289	862	862;192	0	25.758	0	0	0	5573700	0	1	0	0	0	540640	0	1
Q9Y3P9	Rab GTPase-activating protein 1	RABGAP1	1	3	3	3.9	121.74	1069	1069	0	9.2069	0	0	0	946060	495050	1	0	0	0	0	0	0
P53611;Q5T4U8	Geranylgeranyl transferase type-2 subunit beta	RABGGTB	2	4	4	9.1	36.924	331	331;152	0	8.5142	0	0	0	9011900	0	1	0	0	0	0	0	0
Q3YEC7;H0Y4Z8;G3V154;F2Z2T0;H0Y7H6	Rab-like protein 6	RABL6	5	9	9	18.5	79.548	729	729;730;471;484;215	0	19.767	0	0	0	0	0	0	0	0	0	2012000	0	1
P63000;P60763;J3KSC4;J3QLK0;P15153;B1AH77;B1AH78;B1AH80	Ras-related C3 botulinum toxin substrate 1;Ras-related C3 botulinum toxin substrate 3	RAC1;RAC3	8	10	10	60.4	21.45	192	192;192;130;136;192;148;166;185	0	33.791	50301000	25977000	5	0	0	0	14643000	0	1	1899600	0	3
Q9H0H5;F8VRD2;F8W1E5;H0YIK5;F8VQF5;F8VYH6;F8VQZ5;F8VWX0;F8W1T4;F8W0L1;F8VZ66;F8VV37;F8VV47;F8VWY4;F8VVE5	Rac GTPase-activating protein 1	RACGAP1	15	5	5	13	71.026	632	632;293;155;280;67;83;124;130;136;139;150;152;155;174;177	0	15.579	0	0	0	10230000	0	1	0	0	0	0	0	0
O60216;E5RG18;E5RI01;E5RFZ5;Q9H4I0;E5RJW1;E5RJK5;E5RFV8;E5RIN7	Double-strand-break repair protein rad21 homolog	RAD21	9	8	8	12.8	71.689	631	631;69;135;176;556;120;124;225;228	0	34.93	3531600	0	2	0	0	0	0	0	0	0	0	0
P54725;K7ENJ0;K7ELW1;K7EQ16	UV excision repair protein RAD23 homolog A	RAD23A	4	5	3	18.2	39.609	363	363;139;142;150	0	16.248	1351900	0	2	0	0	0	0	0	0	0	0	0
P54727;Q5W0S5;Q5W0S4;H0Y579	UV excision repair protein RAD23 homolog B	RAD23B	4	6	6	22.2	43.171	409	409;146;80;114	0	27.272	14281000	12197000	2	0	0	0	0	0	0	0	0	0
Q92878;A0A1W2PQ90;E7ESD9;E7EN38;E9PM98;C9JNH8;H7C0V2	DNA repair protein RAD50	RAD50	7	21	21	18.8	153.89	1312	1312;1213;551;660;102;100;157	0	49.241	9702900	0	2	0	0	0	10742000	0	1	0	0	0
H7C3P7;P11233;F8WEQ6;C9JPE8;C9JYR1;C9J6B1;C9JQB3;P11234	Ras-related protein Ral-A	RALA	8	3	3	24.4	18.26	164	164;206;46;101;112;167;171;206	0	7.4184	2843700	0	0	0	0	0	0	0	0	0	0	0
Q5QPL9;Q9UKM9;Q5QPM0;Q5QPM1;Q5QPM2	RNA-binding protein Raly	RALY	5	9	9	43	24.665	237	237;306;171;181;89	0	17.339	8196400	17076000	2	0	0	0	0	0	0	0	0	0
P62826;B5MDF5;J3KQE5;F5H018;H0YFC6;B4DV51;A0A087X0W0	GTP-binding nuclear protein Ran	RAN	7	16	16	62.5	24.423	216	216;233;234;198;103;128;53	0	175.07	483850000	433550000	18	460180000	224500000	2	749100000	353760000	10	166650000	457670000	13
P43487;F6WQW2;C9JXG8;C9JJ34;C9JGV6;C9JDM3;C9JIC6	Ran-specific GTPase-activating protein	RANBP1	7	7	7	48.8	23.31	201	201;278;145;163;204;165;53	0	22.774	20628000	26212000	5	0	0	0	0	0	0	28624000	61525000	3
P49792;J3KQ37;Q99666;O14715;F8VYC4;A0A286YES2;A0A1W2PNU4;P0DJD0;P0DJD1;F8W705;C9J1W9;C9JF75;C9J6W1;H7BZ48;F8WBP7;C9J1P2;H0YBN8;Q05823	E3 SUMO-protein ligase RanBP2	RANBP2	18	61	61	26.5	358.2	3224	3224;1625;1765;1765;1756;1756;1756;1748;1756;904;134;135;152;202;51;56;98;741	0	323.31	25097000	22437000	7	194690000	85565000	10	0	0	0	3491000	15014000	2
Q96S59	Ran-binding protein 9	RANBP9	1	4	4	7.4	77.846	729	729	0	4.7753	0	0	0	0	0	0	2396000	0	1	0	0	0
P46060;H0Y4Q3;B0QYT5;B0QYT4;B0QYT6	Ran GTPase-activating protein 1	RANGAP1	5	18	18	41.4	63.541	587	587;253;100;133;37	0	94.059	57867000	48208000	7	0	0	0	0	0	0	1243600	0	1
P61224;E7ESV4;F5H7Y6;A6NIZ1;F5H4H0;F5GYH7;F5H077;F5GWU8;F5H491;F5H0B7;F5H500;F5H823;B7ZB78;F5GZG1;F5H6R7;F5H004;A0A075B6Q0;F5GYB5;F5GX62;F8WBC0	Ras-related protein Rap-1b;Ras-related protein Rap-1b-like protein	RAP1B;RAP1A	20	6	6	26.6	20.825	184	184;157;179;184;48;53;84;87;93;98;101;103;118;121;122;127;129;136;139;32	0	22.637	11031000	0	0	0	0	0	0	0	0	6273800	0	1
C9K0J5;Q70E73;C9J164	Ras-associated and pleckstrin homology domains-containing protein 1	RAPH1	3	3	3	2.3	141.18	1302	1302;1250;594	0.0016021	2.6646	0	0	0	4999500	2616100	1	0	0	0	0	0	0
P54136;E5RJM9;E5RH09	Arginine--tRNA ligase, cytoplasmic	RARS	3	33	33	54.4	75.378	660	660;129;113	0	107.65	33046000	53687000	5	0	0	0	42719000	27128000	5	11629000	31641000	4
A0A087WZ13;E9PAU2;Q8IY67;K7EKR9	Ribonucleoprotein PTB-binding 1	RAVER1	4	13	13	32.6	77.843	739	739;756;606;96	0	35.11	6015100	0	1	0	0	0	0	0	0	1650500	0	1
Q8TDY2	RB1-inducible coiled-coil protein 1	RB1CC1	1	2	2	2.1	183.09	1594	1594	0.00029138	3.4497	0	0	0	1506900	0	1	0	0	0	0	0	0
Q09028;H0YF10;E9PNS2;E9PIC4;E9PNS6;H0YEU5;H0YCT5;H0YDK2;C9JAJ9	Histone-binding protein RBBP4	RBBP4	9	9	3	19.1	47.655	425	425;207;62;87;104;167;180;262;37	0	14.062	8145300	0	2	39892000	0	1	7625600	0	1	739790	0	1
E9PC52;Q16576;Q5JP02;Q5JP01;Q5JNZ6	Histone-binding protein RBBP7	RBBP7	5	11	11	35.1	46.938	416	416;425;175;285;85	0	69.082	0	0	1	0	0	0	0	0	0	2217000	0	0
P98175	RNA-binding protein 10	RBM10	1	10	10	15.8	103.53	930	930	0	28.909	0	0	0	7873400	0	1	0	0	0	0	0	0
Q9NTZ6;A6PVI1;A6PVI0;Q5JX62	RNA-binding protein 12	RBM12	4	11	11	12.2	97.394	932	932;134;143;291	0	22.78	7108100	0	0	0	0	1	0	0	0	0	0	1
B9ZVT1;Q8IXT5;E5RJW8;E5RHG1;E5RJ83;E5RJV8	RNA-binding protein 12B	RBM12B	6	3	3	4.8	102.7	881	881;1001;82;122;143;149	0	5.3724	0	0	1	0	0	0	0	0	0	0	0	0
Q96PK6;A0A0A6YYI9;F8WDX3;A0A0A0MSL8;B8ZZ74	RNA-binding protein 14	RBM14	5	16	16	36	69.491	669	669;118;129;147;159	0	107.34	51091000	46560000	10	0	0	0	3341000	0	1	3748400	24309000	4
A0A087WWP4;Q96T37	Putative RNA-binding protein 15	RBM15	2	11	11	16.2	102.13	933	933;977	0	26.942	10789000	10186000	3	0	0	0	0	0	0	0	0	0
Q9Y4C8	Probable RNA-binding protein 19	RBM19	1	2	2	3	107.33	960	960	0	6.0664	0	0	0	5261800	0	1	0	0	0	0	0	0
Q9NW64;E5RJW4;E5RHA8	Pre-mRNA-splicing factor RBM22	RBM22	3	7	7	28.6	46.895	420	420;179;243	0	41.897	0	0	0	7074300	0	1	0	0	0	0	0	0
P49756;E9PQU5;H0YE46;E9PSE8	RNA-binding protein 25	RBM25	4	18	18	23.4	100.18	843	843;243;73;127	0	60.421	22504000	15238000	9	6028600	0	1	0	0	0	588780	0	1
A0A087X0H9;Q5T8P6;E2PSN0	RNA-binding protein 26	RBM26	3	13	13	15.8	113.79	1009	1009;1007;171	0	34.619	675730	0	1	11309000	0	0	0	0	0	0	0	1
Q9P2N5;U3KPZ7	RNA-binding protein 27	RBM27	2	5	4	6.2	118.72	1060	1060;1027	0	5.6739	9067800	0	0	0	0	0	0	0	0	0	0	0
Q9NW13;H7C5G8;C9JE21;C9JAA9	RNA-binding protein 28	RBM28	4	4	4	7.6	85.737	759	759;186;204;283	0	11.342	1091300	0	0	0	0	0	0	0	0	0	0	0
Q96EV2;H0Y3K4;A0A0C4DFS3;A8MTF7	RNA-binding protein 33	RBM33	4	4	4	7.2	129.98	1170	1170;909;106;308	0	39.818	0	0	0	0	0	0	0	0	0	1428700	0	1
Q14498;A0A0U1RQH7;G3XAC6;H0Y4X3;A0A0U1RQW2;Q5QP23;A0A087X122;G3V546;G3V5Z6;Q5QP22;H0YJJ3;G3XAP0;Q86U06	RNA-binding protein 39	RBM39	13	13	13	30.9	59.379	530	530;245;423;336;163;231;59;114;189;193;214;269;439	0	100.4	11752000	19990000	4	0	0	0	4573500	0	1	0	0	0
Q9BWF3;E9PB51;D6R9K7;J3QRR5;E9PLB0;E9PM61;U3KQD5	RNA-binding protein 4	RBM4;RBM4B	7	11	11	44.8	40.313	364	364;240;150;155;143;147;151	0	99.952	5542300	6014000	2	14322000	0	1	0	0	0	0	0	1
Q9Y5S9;A0A0J9YW13	RNA-binding protein 8A	RBM8A	2	4	4	37.4	19.889	174	174;106	0	33.243	4030500	0	1	22035000	0	1	0	0	0	0	0	0
P38159;H3BT71;H0Y6E7;Q96E39;H3BUY5;H3BR27;A0A1B0GUK8;H3BNC1;O75526;Q8IZ40;Q8N7X1	RNA-binding motif protein, X chromosome;RNA-binding motif protein, X chromosome, N-terminally processed;RNA binding motif protein, X-linked-like-1	RBMX;RBMXL1	11	25	25	48.8	42.331	391	391;296;292;390;263;78;158;37;392;523;1067	0	136.41	62461000	85797000	8	62937000	0	4	0	0	0	0	0	0
P62877	E3 ubiquitin-protein ligase RBX1;E3 ubiquitin-protein ligase RBX1, N-terminally processed	RBX1	1	3	3	30.6	12.274	108	108	0	8.6714	0	0	0	0	0	0	31050000	0	1	0	0	0
P18754;C9JW69;C9JRH2;C9JMJ4;C9J3R0;C9JQZ4	Regulator of chromosome condensation	RCC1	6	11	11	40.4	44.969	421	421;372;230;272;272;283	0	129.65	72584000	49818000	2	0	0	0	4817700	0	1	0	0	0
Q9P258	Protein RCC2	RCC2	1	29	29	59.4	56.084	522	522	0	277.61	65732000	79407000	8	67288000	0	1	167670000	52752000	7	16127000	57651000	6
Q15293	Reticulocalbin-1	RCN1	1	4	4	16.9	38.89	331	331	0	8.5226	0	0	0	0	0	0	0	0	0	1311100	0	1
Q8TC12;G3V2G6;G3V234;H0YIZ8;H0YJ46;H0YJ10	Retinol dehydrogenase 11	RDH11	6	6	6	24.5	35.386	318	318;178;186;118;204;91	0	34.319	924660	0	0	13368000	0	2	0	0	0	0	0	0
Q8NBN7;G8JLA1	Retinol dehydrogenase 13	RDH13	2	2	2	11.2	35.932	331	331;220	0	8.789	1945500	0	1	0	0	0	0	0	0	0	0	0
A0A2R8Y5S7;P35241;A0A2R8Y7M3;E9PNV3;A0A2R8Y4H6;A0A2R8Y5P0;E9PQ82;E9PKN5;E9PNP4	Radixin	RDX	9	22	13	38.8	69.335	590	590;583;534;148;152;115;116;51;52	0	98.386	18051000	10318000	3	12174000	0	1	0	0	0	0	0	0
P46063;F5H4P4;F5H3W0;F5H2L2;F8WA66;F8WD97	ATP-dependent DNA helicase Q1	RECQL	6	8	8	14.3	73.457	649	649;96;106;131;199;211	0	11.574	0	0	0	0	0	0	6290200	0	0	0	0	0
Q2TAM5;E9PKH5;A0A087X0W8;Q04206;E9PI38;E9PQS6;E9PKV4;A0A087WVP0;E9PMD5;E9PJR1;E9PRX2;E9PNV4	Transcription factor p65	RELA	12	4	4	15.9	42.868	377	377;418;448;551;185;208;237;246;161;89;95;153	0	21.72	2976300	0	1	0	0	0	0	0	0	0	0	0
J3KQ66;P78509	Reelin	RELN	2	4	4	1.6	388.43	3460	3460;3460	0	9.3127	0	0	0	0	0	0	4140400	0	1	0	0	0
Q9GZR2;A0A0C4DG22	RNA exonuclease 4	REXO4	2	2	2	10.4	46.671	422	422;189	0	5.3057	586470	0	1	0	0	0	0	0	0	0	0	0
P35251;A0A1W2PP02;H0Y8U4	Replication factor C subunit 1	RFC1	3	7	7	8.4	128.25	1148	1148;289;187	0	73.323	0	0	0	25336000	0	3	0	0	0	0	0	0
P35250;A0A087WVY3;H7C5P1;H7C5Q7;F8WC37;H7C5A0;H7C5G4;H7C5P4;H7C5S7	Replication factor C subunit 2	RFC2	9	8	8	33.3	39.157	354	354;251;52;75;77;87;101;198;28	0	25.053	0	0	1	0	0	0	0	0	0	0	0	0
P40938;A0A087X270	Replication factor C subunit 3	RFC3	2	6	6	22.8	40.556	356	356;103	0	13.337	3814500	0	1	0	0	0	0	0	0	2623600	0	2
P35249;C9JZI1;C9J8M3;C9JTT7;H7C1P0;C9JXZ7;C9JGY5;F8WE44	Replication factor C subunit 4	RFC4	8	7	7	24.8	39.681	363	363;336;214;167;111;123;95;97	0	23.516	1516000	0	1	0	0	0	0	0	0	0	0	0
F8W689;P48382	DNA-binding protein RFX5	RFX5	2	2	2	5.4	63.112	596	596;616	0.000297	3.6587	670170	0	1	1844500	0	1	0	0	0	0	0	0
J3KNE0;A6NKT7;Q7Z3J3	RanBP2-like and GRIP domain-containing protein 3;RanBP2-like and GRIP domain-containing protein 4	RGPD3;RGPD4	3	17	1	11.1	197.62	1760	1760;1758;1758	0.00056915	3.2256	1478900	0	2	0	0	0	0	0	0	0	0	0
P61586;C9JNR4;C9JX21;Q5JR07;Q5JR05;C9JRM1;E9PLA2;Q5JR06;E9PN11;U3KQA9;U3KQV3	Transforming protein RhoA	RHOA	11	9	9	48.2	21.768	193	193;129;187;127;199;90;66;91;129;248;271	0	23.633	1908200	0	3	0	0	0	0	0	0	1710000	0	1
Q5JR08;P08134;E9PQH6	Rho-related GTP-binding protein RhoC	RHOC	3	6	1	29.3	21.523	188	188;193;169	0.0032508	2.1054	0	0	0	0	0	0	0	0	0	1400900	0	1
Q6R327	Rapamycin-insensitive companion of mTOR	RICTOR	1	2	2	1.4	192.22	1708	1708	0.00083589	3.0123	0	0	0	4764600	2493200	1	0	0	0	0	0	0
Q5UIP0;H7BZN3;H7C2B5	Telomere-associated protein RIF1	RIF1	3	28	28	14.8	274.46	2472	2472;845;746	0	86.783	2121900	0	2	76351000	38273000	3	0	0	0	3439100	10949000	3
A0A2R8YCX2;A0A2R8YGP2;Q5TBB1;A0A2R8Y761;A0A087WZJ6;A0A2R8YCJ4;A0A2R8Y6Y1;A0A2R8Y7R8;A0A2R8YCP1;A0A2R8Y883;A0A087WXR7;A0A2R8Y6Q6;A0A2R8YEB4;A0A2R8Y459;A0A2R8Y4S2;A0A2R8Y687;A0A2R8Y6M7;A0A2R8YEH2;A0A2R8YEC1;A0A2R8YE60;A0A2R8Y7Q3;A0A2R8Y7A3;A0A2R8YEQ4;A0A2R8YEU9;A0A2R8YEK5;A0A2R8Y4Y9	Ribonuclease H2 subunit B	RNASEH2B	26	7	7	37.7	30.601	273	273;309;312;289;289;293;320;355;254;266;282;300;128;164;229;238;263;324;227;243;268;47;48;104;76;92	0	29.4	3103200	0	1	0	0	0	0	0	0	1778100	0	1
A0A096LNV3;A0A096LP02;Q9Y508;A0A096LNT1;A0A096LNN8;A0A096LPF9	E3 ubiquitin-protein ligase RNF114	RNF114	6	2	2	17.6	20.885	188	188;206;228;49;70;83	0	19.583	0	0	0	0	0	1	0	0	0	0	0	0
Q9UBS8;E7EP22;D6RA38	E3 ubiquitin-protein ligase RNF14	RNF14	3	2	2	5.1	53.837	474	474;152;278	0.00030349	3.8945	0	0	0	4350500	2276500	1	0	0	0	0	0	0
Q5VTR2;C9JWJ4;C9J0A5;C9JXC9;A0A087WTK2	E3 ubiquitin-protein ligase BRE1A	RNF20	5	3	2	3.5	113.66	975	975;99;145;181;177	0	19.156	0	0	0	8875700	0	0	0	0	0	0	0	0
Q8ND24;E9PN76;E9PRE9	RING finger protein 214	RNF214	3	6	6	13.9	77.667	703	703;513;146	0	14.602	0	0	0	1341200	0	1	0	0	0	0	0	0
H3BP71;O75150;H3BS50	E3 ubiquitin-protein ligase BRE1B	RNF40	3	6	6	8.9	109.05	961	961;1001;174	0	12.889	0	0	0	11318000	0	1	0	0	0	0	0	0
Q9UBF6;F8WEU8	RING-box protein 2	RNF7	2	2	2	30.1	12.683	113	113;68	0	8.381	0	0	0	920390	0	1	0	0	0	0	0	0
P13489;E9PMJ3;E9PLZ3;E9PIM9;H0YCR7;E9PIK5;E9PMN0;E9PMA9;E9PR82;E9PMI1	Ribonuclease inhibitor	RNH1	10	23	23	74.2	49.973	461	461;189;194;199;285;181;168;77;35;40	0	279.49	36525000	34886000	10	74971000	31361000	3	0	0	0	1131600	0	1
A6NKB8;Q9H4A4;A0A087WU27;A0A087WUS4;C9JMZ3	Aminopeptidase B	RNPEP	5	15	15	31.1	68.168	611	611;650;171;151;344	0	49.964	9381700	17568000	3	41230000	0	2	0	0	0	981590	0	1
A0A087WTM1;Q9Y6N7;A0A087WZ85;A0A0A0MSX4;H7C4Y7	Roundabout homolog 1	ROBO1	5	4	4	3.2	175.85	1606	1606;1651;1525;1531;192	0	7.088	0	0	0	0	0	0	4765800	0	1	0	0	0
A0A0U1RQV4;Q13464	Rho-associated protein kinase 1	ROCK1	2	6	3	5.5	133.07	1137	1137;1354	0	6.9415	0	0	0	2754800	1441500	1	0	0	0	0	0	0
O75116;E9PF63;Q14DU5;D6REE7;C9JFJ0	Rho-associated protein kinase 2	ROCK2	5	14	14	12.7	160.9	1388	1388;1145;703;446;203	0	26.928	0	0	0	4161200	0	1	0	0	0	0	0	0
O75695	Protein XRP2	RP2	1	2	2	4.9	39.641	350	350	0	5.1169	1860300	0	1	0	0	0	0	0	0	0	0	0
P27694;I3L4R8;I3L524;I3L2M5	Replication protein A 70 kDa DNA-binding subunit;Replication protein A 70 kDa DNA-binding subunit, N-terminally processed	RPA1	4	17	17	36.4	68.137	616	616;313;124;153	0	217.42	36099000	39166000	7	17850000	0	1	24117000	0	1	0	0	0
P15927;Q5TEJ0;Q5TEJ7	Replication protein A 32 kDa subunit	RPA2	3	4	4	25.2	29.247	270	270;122;179	0	20.362	440550	0	1	10698000	0	1	0	0	0	0	0	0
P35244;B5MC59	Replication protein A 14 kDa subunit	RPA3	2	2	2	29.8	13.569	121	121;82	0	6.9563	6922600	0	1	0	0	0	0	0	0	0	0	0
Q9BWH6;H3BRE8;H3BPM3	RNA polymerase II-associated protein 1	RPAP1	3	6	6	7.1	152.75	1393	1393;1128;180	0	9.0228	546410	0	1	0	0	0	0	0	0	0	0	0
Q9H6T3	RNA polymerase II-associated protein 3	RPAP3	1	5	5	11.3	75.718	665	665	0	13.446	0	0	0	6432600	0	1	0	0	0	0	0	1
X1WI28;P27635;F8W7C6;A0A087WV22;H7C123;H7C2C5;Q96L21;B8A6G2;A6QRI9;H7C2U2	60S ribosomal protein L10	RPL10	10	9	9	49.5	22.975	200	200;214;163;178;91;131;214;108;181;28	0	30.43	23623000	44978000	6	647670	0	1	0	0	0	13536000	50217000	2
P62906	60S ribosomal protein L10a	RPL10A	1	7	7	31.3	24.831	217	217	0	46.751	27017000	0	1	0	0	0	0	0	0	7724000	0	1
P62913;Q5VVC8	60S ribosomal protein L11	RPL11	2	11	11	58.4	20.252	178	178;167	0	84.206	87990000	79981000	5	0	0	0	19873000	0	1	8717800	0	1
P30050	60S ribosomal protein L12	RPL12	1	8	8	64.8	17.818	165	165	0	159.8	17095000	44918000	3	0	0	0	65885000	31861000	2	27087000	95380000	8
P26373;J3QSB4;H3BTH3;J3KS98;H3BUK8	60S ribosomal protein L13	RPL13	5	13	13	48.3	24.261	211	211;126;63;78;54	0	224.73	16049000	20100000	6	0	0	0	0	0	0	26037000	97950000	6
P40429;M0QYS1;Q8J015;Q6NVV1;M0QZU1;A0A096LPE0	60S ribosomal protein L13a	RPL13A;RPL13a	6	10	10	39.9	23.577	203	203;210;142;102;46;48	0	27.031	15996000	21899000	2	88261000	0	2	0	0	0	29747000	82417000	4
P50914;E7EPB3	60S ribosomal protein L14	RPL14	2	7	7	29.3	23.432	215	215;124	0	32.382	0	0	0	0	0	1	0	0	0	31726000	61700000	5
P61313;A0A2R8YEM3;E7EQV9;E7ENU7;E7EX53;A0A2R8Y738;E7ERA2	60S ribosomal protein L15;Ribosomal protein L15	RPL15	7	12	12	54.4	24.146	204	204;169;174;175;133;138;44	0	105.5	94337000	61579000	6	12406000	0	0	0	0	0	20850000	75820000	6
A0A087WXM6;J3QQT2;J3KRX5;A0A0A6YYL6;P18621;J3KRB3;A0A087WWH0;J3QS96;J3QLC8;A0A0A0MRF8;A0A087WY81;J3KSJ0	60S ribosomal protein L17	RPL17;RPL17-C18orf32	12	9	9	46.7	19.586	169	169;171;174;228;184;129;131;138;174;190;97;56	0	22.966	0	0	0	151140000	0	2	0	0	0	4693300	0	2
J3QQ67;Q07020;G3V203;H0YHA7;F8VYV2;F8VUA6;A0A075B7A0;F8VXR6	60S ribosomal protein L18	RPL18	8	9	9	45.3	21.728	190	190;188;164;167;133;130;138;84	0	100	35380000	34819000	3	4650300	0	0	13588000	7406900	1	30411000	101140000	4
M0R117;Q02543;M0R3D6;M0R1A7;M0R0P7	60S ribosomal protein L18a	RPL18A	5	12	12	51.9	18.079	154	154;176;141;147;137	0	40.431	34803000	44739000	4	0	0	0	0	0	1	8693900	23156000	5
J3QR09;J3KTE4;P84098	Ribosomal protein L19;60S ribosomal protein L19	RPL19	3	7	7	19.7	23.134	193	193;194;196	0	76.513	0	0	1	220690000	0	1	4112400	0	1	25664000	65776000	5
P46778;G3V1B3;M0R181;M0R3I5	60S ribosomal protein L21	RPL21	4	4	4	26.9	18.565	160	160;87;122;59	0	13.189	0	0	0	0	0	0	0	0	0	10347000	31583000	4
P35268;K7ERI7;K7EMH1;K7ELC4;K7EP65;K7EKS7;K7EJT5	60S ribosomal protein L22	RPL22	7	8	8	68.8	14.787	128	128;95;89;79;48;53;47	0	79.821	9482500	0	2	3733600	0	1	30444000	12193000	2	24242000	87796000	4
P62829;C9JD32;J3KT29;J3KTJ3;B9ZVP7;J3QQT9	60S ribosomal protein L23	RPL23	6	6	6	46.4	14.865	140	140;91;122;81;114;34	0	56.411	11480000	0	1	310610000	0	1	0	0	0	5142600	34407000	3
P62750;H7BY10;K7ERT8;A8MUS3;K7EMA7;K7EJV9	60S ribosomal protein L23a	RPL23A	6	10	10	48.1	17.695	156	156;158;175;194;70;170	0	51.108	796620	0	3	0	0	0	0	0	0	3036000	0	2
C9JXB8;C9JNW5;P83731	60S ribosomal protein L24	RPL24	3	9	9	54.5	14.369	121	121;150;157	0	20.599	13133000	0	1	0	0	0	0	0	0	4448000	0	1
P61254;J3QRI7;J3QQQ9;J3QQV1;E5RIT6;J3QRC4;Q9UNX3;J3KSS0;E5RHH1;J3KS10	60S ribosomal protein L26;60S ribosomal protein L26-like 1	RPL26;RPL26L1	10	7	7	31.7	17.258	145	145;107;107;110;128;135;145;63;38;63	0	11.086	0	0	0	0	0	0	0	0	0	3883200	0	1
P61353;K7ELC7;K7EQQ9;K7ERY7	60S ribosomal protein L27	RPL27	4	8	8	49.3	15.798	136	136;144;38;40	0	24.279	0	0	0	0	0	0	7153900	0	1	14704000	49622000	2
P46776;E9PJD9;E9PLL6;E9PLX7;E9PKT2;H0YF34	60S ribosomal protein L27a	RPL27A	6	8	8	37.2	16.561	148	148;91;108;113;41;42	0	61.815	19508000	26622000	3	0	0	0	10941000	0	1	12523000	39187000	1
H0YKD8;P46779;H0YMF4;H0YLP6	60S ribosomal protein L28	RPL28	4	10	10	32.9	19.072	170	170;137;112;89	0	117.27	44792000	50317000	2	36857000	0	1	5786300	0	1	18670000	40253000	3
P47914	60S ribosomal protein L29	RPL29	1	4	4	21.4	17.752	159	159	0	12.826	6857200	0	1	128870000	0	1	0	0	0	9654100	0	4
P39023;G5E9G0;B5MCW2;H7C422;H7C3M2;F8WCR1	60S ribosomal protein L3	RPL3	6	21	21	45.4	46.108	403	403;351;272;305;261;180	0	77.418	28343000	31901000	2	190510000	0	3	0	0	0	37109000	80670000	8
E5RI99;P62888;E5RJH3;A0A0C4DH44;A0A0B4J213	60S ribosomal protein L30	RPL30	5	7	7	59.6	12.656	114	114;115;56;96;51	0	323.31	24555000	26064000	3	0	0	0	58807000	39194000	2	9085500	31579000	2
P62899;H7C2W9;C9JU56;B7Z4E3;B7Z4C8;B8ZZK4	60S ribosomal protein L31	RPL31	6	4	4	40.8	14.463	125	125;108;115;120;130;79	0	10.28	26378000	0	1	0	0	0	0	0	0	6419700	0	2
D3YTB1;F8W727;P62910;D3YTI8	60S ribosomal protein L32	RPL32	4	4	4	26.3	15.616	133	133;153;135;62	0	25.234	71079000	50722000	1	52280000	0	1	0	0	0	24703000	43496000	4
P49207	60S ribosomal protein L34	RPL34	1	5	5	26.5	13.293	117	117	0	10.774	0	0	0	206100000	0	1	0	0	0	2904300	0	1
P42766;F2Z388	60S ribosomal protein L35	RPL35	2	5	5	30.1	14.551	123	123;96	0	43.235	0	0	0	0	0	0	0	0	0	1069800	0	1
Q9Y3U8;J3QSB5;J3KTD3	60S ribosomal protein L36	RPL36	3	5	5	35.2	12.254	105	105;94;68	0	14.318	2327800	0	2	0	0	0	0	0	0	0	0	1
J3KQN4;H0Y5B4;H7BZ11;P83881;Q969Q0;H7BY91;H0Y3V9;R4GN19	60S ribosomal protein L36a;60S ribosomal protein L36a-like	RPL36A;RPL36A-HNRNPH2;RPL36AL	8	6	6	32.4	16.378	142	142;112;118;106;106;70;77;25	0	16.034	14022000	0	3	104910000	0	1	0	0	0	17265000	50498000	2
P61927;D6RG19	60S ribosomal protein L37;Ribosomal protein L37	RPL37	2	2	2	17.5	11.078	97	97;82	0.0018652	2.628	0	0	0	531480000	237330000	4	0	0	0	0	0	0
C9J4Z3;P61513;G5E9R3;M0R0A1;Q6P4E4;E9PEL3;M0R2L6;A6NKH3	60S ribosomal protein L37a;Putative 60S ribosomal protein L37a-like protein	RPL37A;RPL37AP8	8	2	2	38.2	7.624	68	68;92;58;60;72;75;88;93	0	7.3774	29387000	24772000	2	79130000	0	1	2730200	0	2	3587900	0	1
P36578;H3BM89;H3BTP7;H3BU31	60S ribosomal protein L4	RPL4	4	22	22	50.4	47.697	427	427;333;170;171	0	229.46	66565000	98457000	8	556340000	0	1	0	0	0	134280000	206120000	15
A0A2R8Y6J3;P46777;Q5T7N0;A0A2R8Y4A2	60S ribosomal protein L5	RPL5	4	17	17	74.4	27.045	238	238;297;130;170	0	109.71	54928000	43708000	6	0	0	0	39426000	23940000	2	18661000	47964000	4
Q02878;F8VZ45;U3KQR5;F8VR69;F8VZA3;F8VWR1;F8VU16	60S ribosomal protein L6	RPL6	7	14	14	50.7	32.728	288	288;159;160;63;105;118;120	0	81.248	7785900	0	1	114850000	0	2	19947000	11539000	2	52781000	158140000	8
P18124;A8MUD9;C9JIJ5;C9JZ88	60S ribosomal protein L7	RPL7	4	18	18	53.6	29.225	248	248;208;99;88	0	216.05	22191000	38240000	4	0	0	0	16508000	0	1	32436000	89308000	3
P62424;Q5T8U2;Q5T8U3	60S ribosomal protein L7a	RPL7A	3	21	21	59.4	29.995	266	266;151;191	0	96.046	33323000	43394000	4	67670000	0	1	14393000	0	1	69720000	169490000	7
P62917;E9PKZ0;G3V1A1;E9PKU4;E9PP36	60S ribosomal protein L8	RPL8	5	10	10	39.7	28.024	257	257;205;167;235;148	0	169.19	45405000	90225000	5	7933200	0	1	15864000	0	1	38674000	113420000	8
P32969;D6RAN4;A0A2R8Y5Y7;H0Y9V9;E7ESE0;H0Y9R4	60S ribosomal protein L9	RPL9	6	11	11	70.3	21.863	192	192;181;220;113;166;90	0	66.714	21701000	34122000	3	0	0	0	8271500	0	1	8306100	37919000	3
P05388;F8VWS0;F8VU65;F8VW21;F8VPE8;G3V210;F8VZS0;F8VQY6;F8VRK7;Q8NHW5;F8VWV4;F8VS58;F8W1K8	60S acidic ribosomal protein P0;60S acidic ribosomal protein P0-like	RPLP0;RPLP0P6	13	14	14	58.4	34.273	317	317;281;247;244;153;166;246;142;156;317;111;121;107	0	158.1	183690000	164240000	13	0	0	0	5759500	0	1	24448000	92135000	7
P05386	60S acidic ribosomal protein P1	RPLP1	1	3	3	79.8	11.514	114	114	0	91.79	3829600	0	0	0	0	0	0	0	0	16298000	67335000	2
P05387;H0YDD8	60S acidic ribosomal protein P2	RPLP2	2	4	4	69.6	11.665	115	115;92	0	16.869	5304000	0	2	0	0	0	0	0	0	0	0	0
P04843;B7Z4L4;F8WF32	Dolichyl-diphosphooligosaccharide--protein glycosyltransferase subunit 1	RPN1	3	28	28	51.2	68.569	607	607;435;121	0	156.96	81081000	74567000	12	15471000	0	2	0	0	0	33208000	129860000	7
P04844;Q5JYR7;Q5JYR4;F2Z3K5	Dolichyl-diphosphooligosaccharide--protein glycosyltransferase subunit 2	RPN2	4	13	13	34.2	69.283	631	631;344;166;162	0	133.97	597830	0	1	0	0	0	0	0	0	0	0	0
Q5VU11;P78346;Q5VU10	Ribonuclease P protein subunit p30	RPP30	3	4	4	21.3	28.112	254	254;268;212	0	9.5234	3064200	0	1	0	0	0	0	0	0	0	0	0
Q9NQG5;A2A2M0;E9PQF3;E9PIQ9	Regulation of nuclear pre-mRNA domain-containing protein 1B	RPRD1B	4	7	7	32.8	36.899	326	326;197;60;113	0	41.38	1251800	0	2	0	0	1	0	0	0	0	0	0
Q5VT52	Regulation of nuclear pre-mRNA domain-containing protein 2	RPRD2	1	16	16	19.1	156.02	1461	1461	0	60.176	3232900	0	1	3608500	0	1	0	0	0	0	0	2
P46783;Q9NQ39	40S ribosomal protein S10	RPS10	2	7	7	40.6	18.898	165	165;176	0	55.36	18074000	20267000	2	0	0	0	0	0	0	4799300	29795000	2
P62280;M0QZC5;M0R1H6;M0R1H5	40S ribosomal protein S11	RPS11	4	13	13	65.8	18.431	158	158;118;88;79	0	46.035	98963000	97251000	4	61452000	22306000	3	4348300	0	2	13510000	41521000	3
P25398	40S ribosomal protein S12	RPS12	1	10	10	77.3	14.515	132	132	0	70.865	95229000	114310000	9	0	0	0	0	0	0	14778000	188420000	3
P62277;J3KMX5;E9PS50	40S ribosomal protein S13	RPS13	3	7	7	39.1	17.222	151	151;148;116	0	31.54	21568000	51569000	2	0	0	0	0	0	0	0	0	0
A0A2R8Y811;P62263;E5RH77	40S ribosomal protein S14	RPS14	3	9	9	42	16.159	150	150;151;134	0	71.025	28649000	29399000	4	409230000	0	2	0	0	0	29738000	0	2
I3L3P7;P62244;I3L246;H3BVC7;H3BV27;H3BT37;I3L303	40S ribosomal protein S15a	RPS15A	7	10	10	73	11.477	100	100;130;111;58;49;50;52	0	17.406	118400000	80858000	5	0	0	0	78509000	0	1	23672000	0	1
M0R210;P62249;M0R3H0;M0QX76;M0R1M5;Q6IPX4	40S ribosomal protein S16	RPS16	6	10	10	55.8	14.419	129	129;146;100;50;85;152	0	41.426	69184000	54307000	5	0	0	0	25162000	16308000	2	18302000	71864000	6
H3BNC9;P08708;H0YN88;A0A075B716;H0YN73;A0A0J9YYC4	40S ribosomal protein S17	RPS17	6	6	6	12	64.532	584	584;135;136;191;59;293	0	41.626	20157000	13594000	4	0	0	0	31735000	14478000	2	0	0	0
P62269;A0A0G2JQH2;Q5GGW2;J3JS69	40S ribosomal protein S18	RPS18	4	12	12	55.3	17.718	152	152;33;34;82	0	27.34	24109000	0	3	0	0	0	0	0	0	2213000	0	1
P39019;A0A075B6E2;M0R2L9;M0QXK4;M0QYF7;M0R140	40S ribosomal protein S19	RPS19	6	10	10	48.3	16.06	145	145;71;71;76;100;102	0	31.845	17868000	0	2	18971000	0	1	0	0	0	1833100	0	1
P15880;H0YEN5;E9PQD7;E9PMM9;I3L404;E9PM36;E9PPT0;H3BNG3;H0YE27	40S ribosomal protein S2	RPS2	9	16	16	53.6	31.324	293	293;195;235;218;155;209;197;44;63	0	42.141	71560000	76237000	6	27682000	45535000	2	0	0	0	27441000	97300000	5
P60866;E5RJX2;E5RIP1;G3XAN0	40S ribosomal protein S20	RPS20	4	7	7	35.3	13.373	119	119;61;46;64	0	24.167	50743000	60480000	2	0	0	0	0	0	0	5455800	0	1
Q8WVC2;P63220;Q9BYK1;Q9BYK2	40S ribosomal protein S21	RPS21	4	4	4	43.2	8.85	81	81;83;90;66	0	16.406	13862000	0	1	0	0	0	0	0	0	5327900	0	2
P62266;D6RD47;D6RDJ2;D6RIX0;D6R9I7	40S ribosomal protein S23	RPS23	5	8	8	55.2	15.807	143	143;134;55;85;123	0	43.278	68040000	35296000	4	0	0	0	10807000	0	1	10474000	57418000	3
E7ETK0;A0A2R8Y849;A0A087WUS0;A0A2R8YD14;P62847;A0A2R8Y8A0	40S ribosomal protein S24	RPS24	6	4	4	32.1	15.197	131	131;131;132;165;133;90	0	7.7515	0	0	0	1845600	0	1	0	0	0	9767900	0	1
P62851	40S ribosomal protein S25	RPS25	1	7	7	36	13.742	125	125	0	13.817	0	0	0	0	0	0	19158000	0	1	7544500	0	0
P62854;Q5JNZ5	40S ribosomal protein S26;Putative 40S ribosomal protein S26-like 1	RPS26;RPS26P11	2	5	5	37.4	13.015	115	115;115	0	33.202	28274000	36431000	2	0	0	0	33835000	0	0	5200900	0	1
P42677	40S ribosomal protein S27	RPS27	1	3	3	40.5	9.461	84	84	0	12.953	5415000	0	1	236760000	0	1	0	0	0	28199000	0	2
P62979	Ubiquitin-40S ribosomal protein S27a;Ubiquitin;40S ribosomal protein S27a	RPS27A	1	9	9	61.5	17.965	156	156	0	120.37	268220000	186020000	16	42121000	0	1	180460000	86341000	9	41486000	112770000	13
P23396;E9PL09;E9PPU1;F2Z2S8;H0YCJ7;H0YF32;H0YEU2;E9PQ96;E9PJH4;E9PK82;E9PSF4;E9PQX2;H0YES8;E9PJN9	40S ribosomal protein S3	RPS3	14	25	25	79.4	26.688	243	243;231;158;117;135;123;171;91;115;128;103;44;33;36	0	101.58	15345000	19320000	4	221770000	134420000	3	163240000	60144000	4	8422300	26404000	4
P61247;D6RAT0;D6RG13;H0Y9Y4;D6RB09;D6R9B6;E9PFI5;H0Y8L7;D6RAS7;D6RED7;D6RGE0;D6RI02	40S ribosomal protein S3a	RPS3A	12	20	20	61.7	29.945	264	264;227;223;208;193;145;205;190;125;101;65;95	0	176.37	69044000	90580000	6	61445000	0	2	81224000	35481000	4	13634000	47185000	5
P62701;Q8TD47;C9JEH7;P22090	40S ribosomal protein S4, X isoform	RPS4X	4	23	23	73	29.597	263	263;263;262;263	0	90.446	40089000	37893000	4	6435600	0	1	52111000	34565000	4	35325000	100290000	8
M0R0F0;P46782;M0R0R2;M0QZN2	40S ribosomal protein S5;40S ribosomal protein S5, N-terminally processed	RPS5	4	13	13	53	22.391	200	200;204;225;134	0	81.76	148390000	125730000	5	159060000	0	2	0	0	0	11517000	52167000	4
P62753;A2A3R7	40S ribosomal protein S6	RPS6	2	13	13	43.4	28.68	249	249;91	0	62.99	0	0	0	0	0	0	8001400	0	1	20002000	57479000	5
P51812;B4DG22;B1AXG1;B7ZB17;A0A2R8Y603;B1AXG2;A0A2R8YGB7;E9PAN7;Q9UK32	Ribosomal protein S6 kinase alpha-3	RPS6KA3	9	7	7	11.6	83.735	740	740;711;711;712;282;65;81;204;745	0	12.978	1326800	0	1	0	0	0	0	0	0	0	0	0
P62081;A0A2R8Y623;B5MCP9	40S ribosomal protein S7	RPS7	3	14	14	49	22.127	194	194;169;187	0	82.659	15369000	21868000	3	0	0	0	2811700	0	0	14739000	53708000	2
P62241;Q5JR95	40S ribosomal protein S8	RPS8	2	17	17	61.1	24.205	208	208;188	0	291.5	31979000	27531000	6	0	0	0	11016000	6340200	2	38465000	146510000	7
A0A024R4M0;P46781;B5MCT8;C9JM19	40S ribosomal protein S9	RPS9	4	14	14	45.4	22.591	194	194;194;139;156	0	51.036	0	0	0	22602000	0	1	0	0	0	20175000	67492000	4
C9J9K3;A0A0C4DG17;P08865;F8WD59	40S ribosomal protein SA	RPSA	4	13	13	55.5	29.404	263	263;300;295;116	0	259.56	313660000	278900000	12	4204100	0	1	146250000	60681000	4	44299000	103000000	10
Q8N122	Regulatory-associated protein of mTOR	RPTOR	1	2	2	1.6	149.04	1335	1335	0.0016051	2.694	0	0	0	4800500	2511900	1	0	0	0	0	0	0
E9PK85;P62070;E9PQ87	Ras-related protein R-Ras2	RRAS2	3	2	2	16.3	19.569	166	166;204;69	0.0018657	2.6282	0	0	0	0	0	0	0	0	0	747520	2241000	2
Q9P2E9;A0A087WVV2;F8W7S5;A2A2S5;A0A087WU26;V9GY78;H0YDJ4;H9KV85;E9PN67;C9J066;Q8N4C6	Ribosome-binding protein 1	RRBP1	11	21	21	31.1	152.45	1410	1410;934;751;300;346;229;1537;1581;1989;2046;2090	0	135.12	2129100	0	1	54629000	12398000	6	0	0	0	3715200	22715000	4
P23921;E9PL69;E9PP77;H0YCY7	Ribonucleoside-diphosphate reductase large subunit	RRM1	4	17	17	31.7	90.069	792	792;570;75;130	0	76.82	5870800	15411000	2	5589600	0	1	64272000	22801000	6	1568900	0	2
P31350;A0A286YFD6;C9JXC1	Ribonucleoside-diphosphate reductase subunit M2	RRM2	3	6	6	21.3	44.877	389	389;374;289	0	24.162	0	0	1	0	0	0	0	0	0	0	0	0
Q5JTH9;A0A087X0G0;A0A087X1U8	RRP12-like protein	RRP12	3	13	13	14.1	143.7	1297	1297;106;176	0	80.022	4369000	0	0	0	0	0	0	0	0	9107800	0	1
Q14684	Ribosomal RNA processing protein 1 homolog B	RRP1B	1	14	14	23.5	84.427	758	758	0	68.298	2337900	0	1	54038000	0	3	0	0	0	4819600	0	3
Q96T23;H0YCN2;H7C306;H0YDG9;H0YER1	Remodeling and spacing factor 1	RSF1	5	3	3	3.9	163.82	1441	1441;803;202;276;702	0	10.039	652710	0	2	0	0	0	0	0	0	0	0	0
O76021;J3QSV6;I3L3U9;I3L3C4;I3L234;I3L1A3	Ribosomal L1 domain-containing protein 1	RSL1D1	6	16	16	36.3	54.972	490	490;430;296;158;98;93	0	40.168	14764000	16658000	3	129160000	0	2	6096600	0	1	3599700	14179000	2
O00442;A6NIC1	RNA 3-terminal phosphate cyclase	RTCA	2	5	5	14.2	39.336	366	366;49	0	9.3071	1420700	0	2	0	0	0	0	0	0	0	0	0
Q9Y3I0	tRNA-splicing ligase RtcB homolog	RTCB	1	13	13	38.4	55.21	505	505	0	40.07	4731800	0	3	0	0	0	63529000	19746000	4	1991700	0	2
Q92541;H0YKX1	RNA polymerase-associated protein RTF1 homolog	RTF1	2	6	6	8.6	80.313	710	710;171	0	10.516	2091600	0	0	0	0	0	0	0	0	0	0	0
O95197	Reticulon-3	RTN3	1	3	3	5	112.61	1032	1032	0	64.307	1715300	0	1	12530000	0	1	0	0	0	0	0	1
Q9NQC3;F8W914;H7C106;A0A0U1RQR6	Reticulon-4;Reticulon	RTN4	4	7	7	11.1	129.93	1192	1192;345;203;127	0	96.089	3507200	12126000	3	5395200	0	1	0	0	0	5264100	0	1
Q96T51;H0YA47;H0Y9Y8;J3KPP6	RUN and FYVE domain-containing protein 1	RUFY1	4	4	4	8.3	79.817	708	708;328;219;324	0	11.469	1503300	0	1	0	0	1	0	0	0	0	0	0
Q9Y265;E7ETR0;H7C4G5;H7C4I3;J3QLR1	RuvB-like 1	RUVBL1	5	22	22	56.6	50.227	456	456;315;267;222;131	0	176.13	133500000	120690000	9	0	0	0	188440000	82041000	8	29980000	115980000	6
Q9Y230;M0R0Y3;X6R2L4;M0R0Z0;M0QXI6;M0QXZ7;A0A1W2PS48	RuvB-like 2	RUVBL2	7	30	30	59	51.156	463	463;354;259;50;109;39;50	0	124.19	49562000	41568000	11	5889700	0	2	221860000	114680000	6	17279000	45784000	5
P60903	Protein S100-A10	S100A10	1	4	4	72.2	11.203	97	97	0	12.851	7453700	7453700	2	0	0	0	0	0	0	6642800	0	3
P31949	Protein S100-A11;Protein S100-A11, N-terminally processed	S100A11	1	5	5	56.2	11.74	105	105	0	10.749	18174000	18174000	2	0	0	0	0	0	0	3440400	0	1
P06703	Protein S100-A6	S100A6	1	2	2	31.1	10.18	90	90	0	12.427	7634600	7618500	2	0	0	0	0	0	0	1226900	0	1
Q9NTJ5;E9PGZ4;C9JV50;F8WDN7;F8WCQ2;C9J3E3	Phosphatidylinositide phosphatase SAC1	SACM1L	6	8	8	14.1	66.966	587	587;484;187;287;71;112	0	18.742	2401500	0	1	24713000	0	1	0	0	0	1146300	0	1
Q9NZJ4;B2REB0;H0Y6M8	Sacsin	SACS	3	6	6	1.7	521.12	4579	4579;750;832	0	9.1571	0	0	0	15846000	0	1	0	0	0	0	0	0
Q9UBE0;M0QZS6;B3KNJ4;M0QX65;M0QYM8;M0R054;M0R375;M0R286;M0QYP2	SUMO-activating enzyme subunit 1;SUMO-activating enzyme subunit 1, N-terminally processed	SAE1	9	17	17	56.1	38.449	346	346;265;299;205;133;157;50;98;71	0	88.736	23085000	28427000	5	9634400	9585600	2	0	0	0	0	0	1
Q15424;K7ES42;K7EII0	Scaffold attachment factor B1	SAFB	3	25	25	29.5	102.64	915	915;106;153	0	160.4	35435000	41827000	3	1806300	0	1	0	0	0	1696200	0	2
Q9Y467;H0YFS7;E7EW59	Sal-like protein 2	SALL2	3	2	2	4.2	105.31	1007	1007;902;906	0	4.854	0	0	0	1231600	644460	1	0	0	0	0	0	0
Q9Y3Z3;A0A2R8YCS7;A0A2R8YD90;A0A2R8YDI8;A0A2R8Y6J9;A0A2R8YF51;A0A2R8Y5D2	Deoxynucleoside triphosphate triphosphohydrolase SAMHD1	SAMHD1	7	4	4	7.3	72.2	626	626;589;413;44;212;285;289	0	13.072	0	0	0	4593600	0	1	0	0	0	0	0	0
Q9Y512	Sorting and assembly machinery component 50 homolog	SAMM50	1	9	9	21.3	51.976	469	469	0	86.558	2579100	0	1	0	0	0	0	0	0	0	0	0
Q9NR31;H0Y5E8;Q5SQT8;Q9Y6B6;X1WI22;D6RAA2;Q9H029;D6RDB2;D6RD69	GTP-binding protein SAR1a	SAR1A	9	5	5	38.9	22.367	198	198;115;121;198;50;103;130;144;170	0	17.13	0	0	1	0	0	0	5353400	0	0	2758500	0	1
P82979;H0YHG0;F8VZQ9;F8VS12	SAP domain-containing ribonucleoprotein	SARNP	4	10	10	42.9	23.671	210	210;523;213;52	0	31.117	17284000	10385000	5	88252000	47615000	2	0	0	0	2542400	0	2
Q5T5C7;P49591	Serine--tRNA ligase, cytoplasmic	SARS	2	18	18	35.8	61.312	536	536;514	0	81.024	5822900	10791000	3	0	0	0	4540000	0	1	1426600	0	1
O43290;E9PQI8	U4/U6.U5 tri-snRNP-associated protein 1	SART1	2	9	9	13.5	90.254	800	800;164	0	24.058	0	0	0	9148300	0	2	0	0	0	0	0	1
Q15020;F8VV04;F8W667;H0YHU8;F8VVK9;F8VZM2	Squamous cell carcinoma antigen recognized by T-cells 3	SART3	6	15	15	21.2	109.93	963	963;771;305;144;111;156	0	141.95	1666800	5376000	2	60879000	0	2	0	0	0	5593600	15703000	2
Q6UVJ0	Spindle assembly abnormal protein 6 homolog	SASS6	1	2	2	2.9	74.396	657	657	0.0020758	2.3804	7445100	7445100	1	0	0	0	0	0	0	0	0	0
A0A087X020;Q9Y3A5;F8WE72	Ribosome maturation protein SBDS	SBDS	3	8	8	40	28.864	250	250;250;86	0	23.75	15327000	13694000	2	0	0	0	26117000	0	1	0	0	0
A3KN83;K7ES28;Q9Y2G9	Protein strawberry notch homolog 1;Protein strawberry notch homolog 2	SBNO1;SBNO2	3	3	3	3.4	154.31	1393	1393;1356;1366	0	6.9251	0	0	0	8423100	0	1	0	0	0	0	0	0
O95104	Splicing factor, arginine/serine-rich 15	SCAF4	1	7	4	6.5	125.87	1147	1147	0	7.7922	4486300	0	1	6795600	0	1	0	0	0	0	0	0
A0A0A0MT33;Q9UPN6	Protein SCAF8	SCAF8	2	9	9	10.2	148.86	1349	1349;1271	0	37.789	7545700	9848000	3	0	0	0	0	0	0	842710	0	1
O15126;A0A087WU14;A0A087WXB0;A0A087WZA6	Secretory carrier-associated membrane protein 1	SCAMP1	4	4	4	23.4	37.92	338	338;206;312;119	0	41.362	0	0	1	0	0	0	0	0	0	0	0	0
O14828	Secretory carrier-associated membrane protein 3	SCAMP3	1	7	7	27.7	38.287	347	347	0	129.87	4643800	0	2	0	0	0	0	0	0	5055700	17631000	2
Q8WVM8;J3KNG4;G3V4I1;G3V5F3;G3V2M8;G3V3K9;G3V363;H0YJS6;H0YJY1	Sec1 family domain-containing protein 1	SCFD1	9	11	11	23.8	72.379	642	642;163;75;121;198;48;92;102;144	0	81.783	13147000	18860000	3	58777000	0	2	0	0	0	0	0	0
Q9UQR0;H0Y6S1	Sex comb on midleg-like protein 2	SCML2	2	7	7	15.3	77.256	700	700;125	0	19.402	0	0	2	0	0	0	0	0	0	0	0	0
P22307;H0YF61;E9PLD1;H0YD06;H0YCB0	Non-specific lipid-transfer protein	SCP2	5	9	9	19	58.993	547	547;140;366;78;240	0	28.465	2214400	0	1	3717500	0	0	0	0	0	0	0	0
A0A0G2JMS7;A0A0G2JNZ2;A0A0G2JPP5;Q14160;H0YCG0	Protein scribble homolog	SCRIB	5	11	11	10.8	165.27	1549	1549;1630;1655;1630;650	0	24.293	0	0	0	5110400	0	1	0	0	0	0	0	0
Q12765;B8ZZP4;C9J7U9;C9K052	Secernin-1	SCRN1	4	3	3	10.6	46.382	414	414;140;141;245	0	10.014	0	0	0	1781000	0	1	0	0	0	0	0	0
E9PS17;E9PK59;Q96KG9;E9PPN3;H0YCI6;A0A0A0MQX4	N-terminal kinase-like protein	SCYL1	6	6	6	11.9	85.718	775	775;780;808;665;175;270	0	18.272	0	0	0	0	0	0	3691900	0	1	0	0	0
O00560;G5EA09;B4DHN5;E9PBU7	Syntenin-1	SDCBP	4	10	10	49.7	32.444	298	298;318;239;244	0	70.818	0	0	0	0	0	0	17050000	0	1	0	0	0
D6RFM5;P31040;A0A087X1I3;H0Y8X1	Succinate dehydrogenase [ubiquinone] flavoprotein subunit, mitochondrial	SDHA	4	18	18	40.8	63.566	583	583;664;519;126	0	136.8	34487000	39616000	9	99556000	0	1	0	0	0	11273000	52484000	3
P21912;A0A087WXX8;A0A087WWT1	Succinate dehydrogenase [ubiquinone] iron-sulfur subunit, mitochondrial	SDHB	3	7	7	25.7	31.629	280	280;123;200	0	17.572	15136000	17833000	1	0	0	0	0	0	0	0	0	0
H0YNG3;P67812;H0YNX5;H0YKT4;H0YNA5	Signal peptidase complex catalytic subunit SEC11;Signal peptidase complex catalytic subunit SEC11A	SEC11A	5	3	3	20.2	18.651	163	163;179;106;129;135	0.00056561	3.158	1102000	0	1	0	0	0	0	0	0	0	0	0
P55735;A8MXL6;E7ERC8	Protein SEC13 homolog	SEC13	3	7	7	35.1	35.54	322	322;284;86	0	54.882	5004600	0	1	15831000	0	1	0	0	0	0	0	0
F1T0I1;J3KNL6;O15027;X6RGP5;A0A0C4DH09;Q8N9G1	Protein transport protein Sec16A	SEC16A	6	16	16	10.5	249.48	2334	2334;2357;2179;1059;751;385	0	41.604	2400700	0	1	115060000	21645000	8	0	0	0	0	0	0
O75396;A0A087X1A9	Vesicle-trafficking protein SEC22b	SEC22B	2	8	8	42.3	24.593	215	215;79	0	60.894	1683800	0	1	0	0	0	271850000	0	1	0	0	0
F5H365;Q15436;G3V4V1;G3V1W4;G3V3G5;G3V2R6;G3V5X8;G3V4Q2;G3V5K1	Protein transport protein Sec23A	SEC23A	9	21	21	37.1	82.968	736	736;765;93;108;140;169;85;86;40	0	119.88	15281000	19585000	4	7709600	0	2	51887000	28117000	3	0	0	0
A0A2R8YFH5;Q15437;Q5QPE2;Q5QPE1;A0A2R8Y633;A0A2R8Y7S7;A0A2R8YF30	Protein transport protein Sec23B	SEC23B	7	16	14	33.5	84.472	749	749;767;331;246;52;59;32	0	42.944	2622700	0	2	0	0	0	0	0	1	0	0	0
O95486;H0Y9J6	Protein transport protein Sec24A	SEC24A	2	9	9	12.7	119.75	1093	1093;150	0	14.368	0	0	0	0	0	0	3633500	0	1	953190	0	1
O95487	Protein transport protein Sec24B	SEC24B	1	8	7	8.3	137.42	1268	1268	0	17.613	2689800	0	1	20275000	0	2	0	0	0	0	0	0
G5EA31;P53992;A0A0U1RR49	Protein transport protein Sec24C	SEC24C	3	19	19	23.2	111.98	1042	1042;1094;183	0	102.42	12330000	17781000	6	133570000	67124000	5	42538000	22706000	5	2463400	13269000	2
O94855;E9PDM8;E9PC44	Protein transport protein Sec24D	SEC24D	3	3	3	3.9	113.01	1032	1032;663;393	0.00030184	3.8264	0	0	0	6574400	3440200	1	0	0	0	0	0	0
D6REX3;O94979;H7BXG7;D6RHZ5;H0YAB3;H0Y8V7;H0Y8W8;H0YAF5;H0Y9T9;H0Y9K1	Protein transport protein Sec31A	SEC31A	10	18	18	19.9	136.22	1251	1251;1220;969;877;443;285;383;181;235;237	0	52.199	0	0	3	88726000	20986000	2	25987000	29445000	2	3322900	31095000	3
B4DR61;P61619;H7C1Q9;C9JXC6;H7C069;A6NK38;F2Z2C7;A6NIF9;C9JJV4;F8W776;Q8TC24;Q9H9S3	Protein transport protein Sec61 subunit alpha isoform 1	SEC61A1	12	6	6	15.4	52.949	482	482;476;94;101;145;159;162;168;189;410;418;476	0	17.535	7313600	0	1	0	0	0	0	0	0	0	0	0
P60468;S4R3B5	Protein transport protein Sec61 subunit beta	SEC61B	2	2	2	26	9.9743	96	96;42	0	14.849	0	0	0	7207200	0	1	0	0	0	3599700	0	1
F8WF48;Q99442;F8WCJ7	Translocation protein SEC62	SEC62	3	3	3	35.3	9.8703	85	85;399;101	0	6.8938	8086400	8086400	1	0	0	0	0	0	0	3479900	0	1
Q9UGP8;A6PVC9	Translocation protein SEC63 homolog	SEC63	2	7	7	13	87.996	760	760;161	0	11.599	3120800	0	1	0	0	0	0	0	0	0	0	0
Q96EE3;K7ELV2;K7EP88;K7EPZ5;K7ENI5	Nucleoporin SEH1	SEH1L	5	7	7	31.4	39.648	360	360;263;189;77;158	0	20.498	0	0	0	0	0	0	4812100	0	1	0	0	0
Q9UBV2	Protein sel-1 homolog 1	SEL1L	1	2	2	3.8	88.754	794	794	0	5.5956	0	0	0	7375400	0	1	0	0	0	0	0	0
Q9H4L4;J3KSF5;J3QRE4;A0A087WV50;J3QL36;A0A087X0R7	Sentrin-specific protease 3	SENP3	6	3	3	5.1	65.009	574	574;82;110;177;237;540	0	6.9439	0	0	0	11568000	0	1	0	0	0	0	0	0
P49903;Q5T5U6	Selenide, water dikinase 1	SEPHS1	2	2	2	9.2	42.91	392	392;166	0	4.5634	0	0	0	7736100	4048100	2	0	0	0	0	0	0
Q15019;B5MCX3;C9J938;C9JB25;C9J2Q4;C9IY94;C9IZU3;C9JQJ4;B5MD47;H7C310;C9JZI2;H7C2Y0;A0A1B0GXJ2;C9JFT1;F8WB65;C9JT15;C9JSE7	Septin-2	SEPT2	17	13	13	44.6	41.487	361	361;321;148;173;184;121;131;147;94;161;105;188;71;72;80;50;52	0	191.6	10729000	18364000	3	0	0	0	42944000	23108000	4	4738300	22838000	2
B1AMS2;Q14141	Septin-6	SEPT6	2	6	4	19.5	49.303	431	431;434	0	6.7844	0	0	0	2851000	0	1	0	0	0	0	0	0
E7ES33;E7EPK1;Q16181;G3V1Q4;A0A0U1RRE1;Q5JXL7;A0A0U1RRH9;A0A0U1RRM2;A0A0U1RRD1;Q6ZU15	Septin-7	SEPT7	10	14	14	42.4	48.715	417	417;437;437;401;157;88;147;111;77;432	0	69.108	30438000	37482000	3	24313000	0	1	110170000	55229000	4	0	0	0
A0A087X142;A6NMH6;A6NFQ9;F8W8I8;Q92599;C9JV02;C9J4G8;A0A0A0MRP8	Septin-8	SEPT8	8	10	7	24.9	49.355	426	426;430;440;460;483;130;97;78	0	13.445	0	0	0	14799000	7788200	2	0	0	0	0	0	0
Q9UHD8;K7EL40;K7EJV0;K7EPY1;K7ENL0;K7ER14;K7EK18;K7EJ51;K7ER52;K7EIE4;K7EQD7;K7EJL9;K7ERG1;K7EIR4;K7EKN4;K7EN52;K7ENQ5;K7EJZ2;K7ELJ9	Septin-9	SEPT9	19	11	11	23.7	65.401	586	586;209;125;151;152;159;195;134;151;157;165;189;35;104;107;115;127;135;144	0	62.509	6745000	0	1	6181300	0	1	20084000	0	1	7280100	0	3
D6RGI3;D6RER5;Q9NVA2;D6RDU5;H0Y961;H0Y9G8;D6RDP1;D6R9Y6	Septin-11	SEPT11	8	14	14	38.6	49.005	425	425;432;429;372;160;82;126;136	0	120.88	10504000	12122000	3	51843000	39413000	2	0	0	0	842340	0	1
Q8NC51	Plasminogen activator inhibitor 1 RNA-binding protein	SERBP1	1	18	18	47.3	44.965	408	408	0	222.66	29265000	44481000	6	249890000	61536000	3	0	0	0	788970	0	1
P30740	Leukocyte elastase inhibitor	SERPINB1	1	2	2	6.1	42.741	379	379	0.0018358	2.4833	0	0	0	0	0	0	0	0	0	1667100	0	1
P07093;C9JN98	Glia-derived nexin	SERPINE2	2	7	7	17.6	44.002	398	398;275	0	8.2148	0	0	0	0	0	0	71271000	0	3	0	0	0
P36955	Pigment epithelium-derived factor	SERPINF1	1	5	1	12.2	46.312	418	418	0.0088623	1.7238	0	0	0	0	0	0	0	0	1	0	0	0
P50454;E9PJH8;E9PIG2;E9PRS3;E9PNX1;E9PK86;E9PMI5;E9PR70;E9PPV6;E9PQ34;E9PKH2;H0YEP8;E9PLA6	Serpin H1	SERPINH1	13	7	7	26.8	46.44	418	418;150;165;166;203;247;249;295;324;142;201;56;85	0	37.73	4120700	0	0	0	0	0	0	0	0	0	0	1
Q01105;A0A0C4DFV9;A0A087X027;P0DME0	Protein SET;Protein SETSIP	SET;SETSIP	4	7	7	24.1	33.488	290	290;266;292;302	0	155.87	64222000	56165000	5	0	0	0	0	0	0	6826000	33276000	2
Q8WTS6	Histone-lysine N-methyltransferase SETD7	SETD7	1	2	2	7.9	40.72	366	366	0	5.3274	0	0	0	6217000	0	1	0	0	0	0	0	0
E9PRF4;Q15047;E9PQM8;X6RHV1;B0QZE6;E9PS59;X6R732;E9PAP1	Histone-lysine N-methyltransferase SETDB1	SETDB1	8	4	4	4.2	139.39	1259	1259;1291;636;150;156;163;249;111	0	4.297	0	0	0	6631700	0	1	0	0	0	0	0	0
Q15637;F8WEV5;C9J792	Splicing factor 1	SF1	3	10	10	18.3	68.329	639	639;110;62	0	93.221	28138000	29435000	6	71040000	0	1	0	0	0	0	0	1
Q15459;H7C1L2;F8WB66;F8WC79	Splicing factor 3A subunit 1	SF3A1	4	31	31	44	88.885	793	793;259;63;38	0	153.08	148070000	140860000	11	59902000	0	1	0	0	0	3433700	35116000	1
Q15428;K7EMT0	Splicing factor 3A subunit 2	SF3A2	2	7	7	18.3	49.255	464	464;135	0	14.285	0	0	0	45046000	0	2	0	0	0	0	0	0
Q12874	Splicing factor 3A subunit 3	SF3A3	1	13	13	34.7	58.848	501	501	0	90.738	10238000	11806000	4	0	0	0	4746400	0	1	0	0	0
O75533;H7C341;B4DGZ4;F8WC19	Splicing factor 3B subunit 1	SF3B1	4	43	43	43.4	145.83	1304	1304;241;154;37	0	219.83	39885000	59503000	16	0	0	0	0	0	0	1763100	0	4
Q13435;E9PPJ0;E9PJ04;H0YCG1;E9PJT3;H0YEX5;E9PIL8	Splicing factor 3B subunit 2	SF3B2	7	18	18	24.5	100.23	895	895;878;353;387;273;315;80	0	79.269	77237000	90505000	6	0	0	0	0	0	0	18500000	70456000	5
Q15393;J3QL37;J3QRB2;I3L4G7;J3QKV4	Splicing factor 3B subunit 3	SF3B3	5	36	36	37.4	135.58	1217	1217;57;31;72;91	0	183.54	120560000	100590000	11	3676900	0	2	32351000	74690000	2	6341100	26576000	5
Q15427;Q5SZ64	Splicing factor 3B subunit 4	SF3B4	2	4	4	12.5	44.385	424	424;190	0	13.639	27859000	0	1	15684000	0	1	0	0	0	4106800	0	1
Q9Y3B4	Splicing factor 3B subunit 6	SF3B6	1	5	5	46.4	14.585	125	125	0	10.519	0	0	0	0	0	0	0	0	0	1517500	0	1
P31947	14-3-3 protein sigma	SFN	1	4	1	13.3	27.774	248	248	0.002313	2.2988	0	0	0	0	0	0	31867000	0	0	1503800	0	1
P23246;H0Y9K7;H0Y9U2	Splicing factor, proline- and glutamine-rich	SFPQ	3	31	29	43.3	76.149	707	707;223;88	0	271.68	325940000	283790000	20	3264900	0	1	90596000	59482000	4	25501000	82996000	7
Q9H9B4;D6RFI0;S4R2X2;D6RDG7;D6RAE9;H0Y9J5	Sideroflexin-1	SFXN1	6	16	16	59.9	35.619	322	322;193;177;144;56;22	0	129.29	21825000	34134000	6	0	0	0	0	0	0	5170300	17036000	1
Q6P4A7	Sideroflexin-4	SFXN4	1	3	3	13.1	37.998	337	337	0	26.91	0	0	0	654170	0	1	0	0	0	0	0	0
O43765;K7EMD6	Small glutamine-rich tetratricopeptide repeat-containing protein alpha	SGTA	2	4	4	18.2	34.063	313	313;162	0	12	3290400	0	2	15511000	0	2	0	0	0	0	0	0
Q99961;M0QYE0;M0R0I3;M0R2K6;Q99962	Endophilin-A2	SH3GL1	5	4	4	12.2	41.489	368	368;128;139;26;352	0	18.41	8986200	0	2	0	0	0	0	0	0	0	0	0
H0Y507;Q5TCZ1;G3V144;A0A1B0GUF2;A1X283	SH3 and PX domain-containing protein 2A	SH3PXD2A	5	3	3	3.1	116.37	1060	1060;1133;430;444;911	0.00030713	4.0329	0	0	0	14248000	0	1	0	0	0	0	0	0
P34897;H0YIZ0;G3V2Y4;G3V5L0;G3V4W5;G3V540;G3V241;G3V3Y8;G3V4T0;G3V4X0;G3V2W0;G3V2E4;G3V2D2;G3V2Y1;G3V3C6	Serine hydroxymethyltransferase, mitochondrial;Serine hydroxymethyltransferase	SHMT2	15	31	31	69	55.992	504	504;264;234;215;237;192;142;147;149;159;160;171;52;65;86	0	280.87	157060000	128990000	8	0	0	0	0	0	0	37891000	144110000	10
X6RI37;Q9UQ13	Leucine-rich repeat protein SHOC-2	SHOC2	2	2	2	6.5	41.898	372	372;582	0	5.2235	0	0	0	0	0	0	5859100	0	1	0	0	0
Q96ST3;H3BP90	Paired amphipathic helix protein Sin3a	SIN3A	2	6	6	7.1	145.17	1273	1273;176	0	18.799	1102100	0	1	0	0	0	0	0	0	0	0	0
Q15477;B4E0B4;F8WDE8;H7C5N0;H7C4L3	Helicase SKI2W	SKIV2L	5	7	7	8.7	137.75	1246	1246;230;69;156;182	0	10.864	5004200	0	1	0	0	0	0	0	0	0	0	0
P42285;H0Y8U3;D6REC7;H0YAC4	Superkiller viralicidic activity 2-like 2	SKIV2L2	4	25	25	28.2	117.8	1042	1042;88;89;72	0	92.067	28011000	23743000	6	0	0	0	5405800	0	1	1134000	0	1
Q9P270;H0Y9L2;D6RIF6	SLAIN motif-containing protein 2	SLAIN2	3	3	3	7.1	62.543	581	581;169;414	0	6.1481	0	0	0	7781200	0	2	0	0	0	0	0	0
P55011;G3XAL9	Solute carrier family 12 member 2	SLC12A2	2	5	5	6.3	131.45	1212	1212;1150	0	14.655	0	0	0	0	0	0	0	0	0	3940900	0	1
P53985;Q5T8R5;Q5T8R3	Monocarboxylate transporter 1	SLC16A1	3	7	7	19.8	53.944	500	500;456;296	0	176.82	1671900	0	1	0	0	0	0	0	0	0	0	0
Q15758;M0QXM4;M0QX44	Neutral amino acid transporter B(0);Amino acid transporter	SLC1A5	3	11	11	32.5	56.598	541	541;365;258	0	88.237	56916000	55640000	8	0	0	0	0	0	0	11489000	29007000	5
P53007;B4DP62	Tricarboxylate transport protein, mitochondrial	SLC25A1	2	5	5	13.8	34.012	311	311;208	0	15.492	3676400	0	1	0	0	0	0	0	0	3805600	0	1
Q02978;I3L1P8	Mitochondrial 2-oxoglutarate/malate carrier protein	SLC25A11	2	12	12	53.8	34.061	314	314;296	0	82.537	18434000	19432000	4	97123000	0	2	0	0	0	3668200	0	2
Q9UJS0;R4GN64	Calcium-binding mitochondrial carrier protein Aralar2	SLC25A13	2	23	23	46.1	74.175	675	675;73	0	136.92	12523000	12133000	6	0	0	0	0	0	0	8753900	28149000	5
Q6NUK1;J3KN42	Calcium-binding mitochondrial carrier protein SCaMC-1	SLC25A24	2	5	5	11.3	53.354	477	477;110	0	8.0541	941170	0	1	0	0	0	0	0	0	0	0	0
Q00325;F8VZL5;F8VWR4	Phosphate carrier protein, mitochondrial	SLC25A3	3	14	14	34	40.094	362	362;153;154	0	39.638	133090000	65513000	6	131180000	0	1	0	0	0	43274000	93958000	4
F8VVM2;F8VWQ0		SLC25A3	2	13	1	43.2	36.161	324	324;156	0	12.147	4060700	0	1	0	0	0	0	0	0	4363700	0	1
P05141;Q9H0C2	ADP/ATP translocase 2;ADP/ATP translocase 2, N-terminally processed	SLC25A5	2	21	7	60.1	32.852	298	298;315	0	104.47	80855000	75232000	5	11731000	33479000	2	0	0	0	49726000	158000000	6
P12236	ADP/ATP translocase 3;ADP/ATP translocase 3, N-terminally processed	SLC25A6	1	24	24	68.1	32.866	298	298	0	287.03	919400000	619510000	21	204570000	111470000	1	0	0	0	287760000	586940000	15
X6R3N0;Q5K4L6;H0YDP0;H7BZH4	Long-chain fatty acid transport protein 3	SLC27A3	4	5	5	11.2	87.323	811	811;730;152;400	0	28.993	364270	0	2	1530700	0	1	0	0	0	0	0	0
Q6P1M0	Long-chain fatty acid transport protein 4	SLC27A4	1	5	5	10.6	72.063	643	643	0	9.6852	0	0	1	0	0	0	0	0	0	0	0	0
P11166	Solute carrier family 2, facilitated glucose transporter member 1	SLC2A1	1	3	3	8.5	54.083	492	492	0	4.8144	0	0	0	0	0	0	0	0	0	0	0	1
Q6PML9	Zinc transporter 9	SLC30A9	1	3	3	6	63.514	568	568	0	4.4715	0	0	0	13342000	0	0	0	0	0	0	0	0
Q96K37;H7C1I0	Solute carrier family 35 member E1	SLC35E1	2	2	2	8.8	44.772	410	410;344	0	33.523	0	0	0	13527000	7078500	2	0	0	0	0	0	0
F5GZS6;J3KPF3;P08195;H0YFS2;F5H0E2;F5H867;F5GZI0;H0YFX4;F5GZR9	4F2 cell-surface antigen heavy chain	SLC3A2	9	15	15	28	64.872	599	599;631;630;247;145;135;175;122;47	0	48.504	21430000	33321000	2	1937000	0	1	0	0	0	1327300	0	1
Q01650;H0YJ95;A0A0C4DGL4;G3V4Z6;Q9UM01	Large neutral amino acids transporter small subunit 1	SLC7A5	5	3	3	10.7	55.01	507	507;168;241;245;511	0	26.754	2036500	0	1	0	0	0	0	0	0	0	0	0
O14745;J3QRP6	Na(+)/H(+) exchange regulatory cofactor NHE-RF1	SLC9A3R1	2	6	6	26	38.868	358	358;215	0	24.062	0	0	1	5305600	0	1	0	0	0	0	0	0
X6R3P0;O94813;A0A087WYV5;H0Y9Z6;E9PCX4;F5H0U4;H0Y968	Slit homolog 2 protein;Slit homolog 2 protein N-product;Slit homolog 2 protein C-product	SLIT2	7	59	59	42	171.34	1542	1542;1529;1439;196;146;212;82	0	323.31	0	0	0	0	0	0	1980000000	860120000	51	0	0	0
Q9H2G2	STE20-like serine/threonine-protein kinase	SLK	1	17	17	15.5	142.69	1235	1235	0	36.948	3852400	0	3	25827000	0	2	0	0	0	0	0	1
Q9NWH9;H7BXE3;H0YLW7;H0YMW8;H0YNF3;H0YMR6;H0YLE6;H0YL55;H7C3F4;H0YMM0	SAFB-like transcription modulator	SLTM	10	4	4	3.9	117.15	1034	1034;453;62;89;161;177;192;229;600;111	0	55.095	784260	0	2	0	0	0	0	0	0	0	0	0
O95391;A0A0C4DGD2;E5RGM7;E5RK41	Pre-mRNA-splicing factor SLU7	SLU7	4	3	3	8.9	68.386	586	586;101;124;143	0	7.2979	0	0	0	3947100	2065400	1	0	0	0	0	0	0
P84022;H3BVD1;O15198;H0YMP2;H0YNV1;H0YL71;H0YKE2;H3BP09	Mothers against decapentaplegic homolog 3;Mothers against decapentaplegic homolog;Mothers against decapentaplegic homolog 9	SMAD3;SMAD9	8	3	3	8.5	48.08	425	425;213;467;63;84;92;112;114	0	6.0027	1147200	0	1	0	0	0	0	0	0	0	0	0
P51531;A0A0U1RQZ9;F6VDE0;A0A0U1RRG6;A0A1W2PS06	Probable global transcription activator SNF2L2	SMARCA2	5	4	1	2.8	181.28	1590	1590;1428;1514;270;271	0.0002891	3.3927	0	0	0	5315100	2781200	1	0	0	0	0	0	0
A0A2R8Y7S2;A0A2R8Y4P4;Q9HBD4;A0A0A0MT49;P51532;A0A2R8YGG3;A0A2R8Y440;A0A2R8Y4C5;A0A2R8Y7F3;A0A2R8YG32;A0A2R8YGP5;A0A2R8YF58;A0A2R8Y6N0;A0A2R8YDA1;A0A2R8Y6V2;A0A2R8Y526;A0A2R8Y7Y7;A0A2R8YF80;A0A2R8Y523;A0A2R8Y5K3;K7EP28;A0A2R8YFK5;K7EQF0;A0A0U1RRF5;A0A0U1RRD6;A0A2R8Y866;A0A0U1RRF8;A0A0A0MSS5;F6UH26;A0A2R8Y7R0;A0A0U1RQU0;A0A0U1RR09;F6XE55;A0A0U1RQW7;A0A0U1RRN2;A0A2R8Y4R6;B1ALG1;A0A0U1RR83;A0A0U1RQX…	Transcription activator BRG1	SMARCA4	46	17	17	12	184.85	1646	1646;1649;1679;1681;1647;1455;1192;1047;1165;1198;1165;1065;1145;985;1041;1068;1081;1094;799;522;221;336;348;38;149;157;169;182;192;192;200;202;228;229;231;234;236;244;245;248;254;260;276;278;375;385	0	63.291	0	0	0	77431000	13454000	4	0	0	0	3397400	0	1
O60264;A0A0A0MRP6;B7ZLQ5;P28370	SWI/SNF-related matrix-associated actin-dependent regulator of chromatin subfamily A member 5	SMARCA5	4	33	33	35.4	121.9	1052	1052;1058;1070;1054	0	110.77	17037000	0	5	20903000	17582000	0	0	0	0	0	0	1
Q92922;F8WE13	SWI/SNF complex subunit SMARCC1	SMARCC1	2	17	17	18.6	122.87	1105	1105;133	0	144.45	34783000	35761000	5	66786000	0	1	0	0	0	19844000	64466000	4
Q8TAQ2;F8VXC8;F8VZW6	SWI/SNF complex subunit SMARCC2	SMARCC2	3	17	10	14.1	132.88	1214	1214;1245;105	0	39.913	13175000	0	3	0	0	0	0	0	0	0	0	0
K7EMQ8;A0A2R8Y765;J3QKS7;A0A2R8Y7U4;A0A2U3TZQ7;A0A2R8Y7I9;A0A2R8Y4T4;A0A2R8YES3;A0A2R8Y855;B4DGM3;Q969G3;H7C048;J3QR61	SWI/SNF-related matrix-associated actin-dependent regulator of chromatin subfamily E member 1	SMARCE1	13	3	3	22.6	20.549	177	177;277;287;297;311;332;335;347;367;393;411;157;259	0	7.5649	0	0	0	10763000	0	2	0	0	0	0	0	0
Q14683;G8JLG1;V9GY57;H0Y7K8;V9GYN9	Structural maintenance of chromosomes protein 1A;Structural maintenance of chromosomes protein	SMC1A	5	40	40	38.4	143.23	1233	1233;1211;279;262;54	0	245.27	46441000	43358000	9	29775000	0	1	97740000	49668000	7	11143000	48051000	5
O95347;Q5T821;A0A0C4DGE5	Structural maintenance of chromosomes protein 2	SMC2	3	32	32	29.7	135.65	1197	1197;145;166	0	94.434	3862500	0	4	0	0	0	75257000	30673000	6	2439000	0	2
Q9UQE7	Structural maintenance of chromosomes protein 3	SMC3	1	53	53	45.8	141.54	1217	1217	0	177.36	21093000	20486000	7	7126600	0	2	60305000	27577000	6	0	0	0
Q9NTJ3;E9PD53;C9JR83;C9J578;C9JVD8;C9J9E4;C9JWF0;C9IYK2;C9JJ64	Structural maintenance of chromosomes protein 4;Structural maintenance of chromosomes protein	SMC4	9	27	27	27.1	147.18	1288	1288;1263;423;139;119;157;170;173;180	0	100.17	18334000	26438000	4	0	0	0	5165600	0	1	4202400	23634000	1
C9JMN1;Q96SB8;A0A0A0MRY1	Structural maintenance of chromosomes protein 6	SMC6	3	3	3	5.7	84.519	740	740;1091;445	0	6.9349	0	0	0	0	0	0	3947500	0	1	0	0	0
A6NHR9;J3KTL8;A0A2R8YE92;J3QSH1;A0A2R8YCU7	Structural maintenance of chromosomes flexible hinge domain-containing protein 1	SMCHD1	5	22	22	15.6	226.37	2005	2005;1388;212;150;308	0	54.795	0	0	0	5544400	0	2	0	0	0	0	0	0
Q6IN85;G3V5Z3;H0YIY8;G3V4R3;G3V231;G3V5A2;H0YJN6	Serine/threonine-protein phosphatase 4 regulatory subunit 3A	SMEK1	7	9	9	15.4	95.367	833	833;706;543;99;150;190;199	0	18.628	2083400	0	1	8532700	0	0	0	0	0	0	0	0
J3KRA9;Q96Q15;H3BQN7	Serine/threonine-protein kinase SMG1	SMG1	3	2	2	0.7	398.84	3551	3551;3661;853	0.00030469	3.9433	0	0	0	4576000	2394500	1	0	0	0	0	0	0
Q8ND04	Protein SMG8	SMG8	1	5	5	8	109.68	991	991	0	8.4537	0	0	0	1228100	0	1	0	0	0	0	0	0
Q2TAY7	WD40 repeat-containing protein SMU1;WD40 repeat-containing protein SMU1, N-terminally processed	SMU1	1	10	10	27.3	57.543	513	513	0	49.217	3646800	0	2	0	0	0	4683000	0	1	0	0	0
Q7KZF4;H7C597	Staphylococcal nuclease domain-containing protein 1	SND1	2	41	41	51	102	910	910;231	0	323.31	63736000	77445000	13	102980000	53340000	3	210450000	91851000	12	45885000	153220000	8
O75643;B4E0P5	U5 small nuclear ribonucleoprotein 200 kDa helicase	SNRNP200	2	57	57	32.8	244.5	2136	2136;595	0	176.93	57268000	59552000	14	69753000	27308000	3	0	0	0	10164000	37246000	4
P08621;M0QYR1;M0QX04	U1 small nuclear ribonucleoprotein 70 kDa	SNRNP70	3	11	11	24.5	51.556	437	437;94;33	0	28.59	32076000	45802000	6	2133600	0	1	0	0	0	0	0	0
P09012;M0QXK2;M0R221;M0R2B8;M0R268;M0R0G9;M0QZG7	U1 small nuclear ribonucleoprotein A	SNRPA	7	7	7	24.8	31.279	282	282;128;142;148;256;87;184	0	19.696	68535000	69401000	2	28627000	0	1	0	0	0	2761400	0	1
P08579	U2 small nuclear ribonucleoprotein B	SNRPB2	1	6	4	34.7	25.486	225	225	0	10.848	0	0	0	9480200	0	1	0	0	0	1786500	0	1
P62314;J3QLI9;J3QLR7	Small nuclear ribonucleoprotein Sm D1	SNRPD1	3	3	3	37	13.281	119	119;75;44	0	28.069	25089000	32569000	3	0	0	0	15451000	13972000	2	0	0	0
P62316;K7ERG4;K7EJB5	Small nuclear ribonucleoprotein Sm D2	SNRPD2	3	7	7	61	13.527	118	118;78;54	0	21.203	125680000	105850000	3	0	0	0	0	0	0	1980100	0	1
P62318;H3BT13	Small nuclear ribonucleoprotein Sm D3	SNRPD3	2	4	4	37.3	13.916	126	126;62	0	15.369	17041000	16452000	3	0	0	0	38022000	0	1	4877700	0	1
P62304;A6NHK2	Small nuclear ribonucleoprotein E	SNRPE	2	4	4	56.5	10.803	92	92;52	0	17.321	6804800	0	1	0	0	0	0	0	0	0	0	0
P62306;A0A0B4J254;F8W0W6	Small nuclear ribonucleoprotein F	SNRPF	3	4	4	48.8	9.7251	86	86;67;127	0	35.725	1355200	0	1	0	0	0	15255000	0	1	0	0	0
P62308;A8MWD9;Q49AN9;F5H013;C9JVQ0	Small nuclear ribonucleoprotein G;Putative small nuclear ribonucleoprotein G-like protein 15	SNRPG;SNRPGP15	5	3	3	36.8	8.496	76	76;76;64;68;96	0	4.1069	17053000	0	1	0	0	0	27783000	0	1	0	0	0
J3QLE5;P63162;P14678;J3KRY3;S4R3P3	Small nuclear ribonucleoprotein-associated protein N;Small nuclear ribonucleoprotein-associated proteins B and B	SNRPN;SNRPB	5	7	7	39.1	17.546	169	169;240;240;59;70	0	13.879	32841000	57792000	3	0	0	0	57167000	0	1	6343800	0	1
Q13573;G3V3A4;G3V4X8;G3V5R3	SNW domain-containing protein 1	SNW1	4	10	10	27.2	61.494	536	536;571;374;185	0	78.719	6950300	0	1	15759000	0	1	0	0	0	0	0	0
Q13596;H0YK42;H0YK43	Sorting nexin-1	SNX1	3	5	4	10.7	59.069	522	522;304;19	0	13.022	0	0	1	0	0	0	0	0	0	708960	0	1
A0A087X0R6;Q9UMY4	Sorting nexin-12	SNX12	2	5	4	40.1	19.825	172	172;172	0	16.664	6052600	0	0	2974300	0	1	0	0	0	0	0	0
Q96RF0	Sorting nexin-18	SNX18	1	2	2	4.6	68.894	628	628	0	7.0949	0	0	0	5056900	2646100	1	0	0	0	0	0	0
O60749;D6RC15	Sorting nexin-2	SNX2	2	7	7	16.6	58.47	519	519;265	0	19.303	1020800	0	3	0	0	0	0	0	0	0	0	0
Q96L92;A0A2R8Y8A7;A0A2R8Y3S6;A0A2R8Y871;H7C603;A0A2R8YD75	Sorting nexin-27	SNX27	6	12	12	27.4	61.264	541	541;407;194;129;65;20	0	26.761	0	0	0	26011000	0	1	6890000	0	1	0	0	0
O60493	Sorting nexin-3	SNX3	1	5	5	15.4	18.762	162	162	0	9.9099	0	0	1	0	0	0	0	0	0	0	0	0
A0A0A0MRI2;Q9UNH7;G3V5X9;G3V2U1;H0YJF8;G3V4Z5	Sorting nexin-6;Sorting nexin-6, N-terminally processed	SNX6	6	6	6	17.2	47.804	418	418;406;239;132;150;169	0	12.013	0	0	1	0	0	0	0	0	0	0	0	0
Q9Y5X1	Sorting nexin-9	SNX9	1	10	10	26.4	66.591	595	595	0	28.558	0	0	0	6778700	0	2	10955000	0	1	0	0	0
P00441;H7BYH4	Superoxide dismutase [Cu-Zn]	SOD1	2	8	8	69.5	15.936	154	154;135	0	162.01	90953000	48975000	3	0	0	0	0	0	0	20718000	46798000	2
P04179;F5H3C5;F5H4R2;F5GYZ5;G8JLJ2	Superoxide dismutase [Mn], mitochondrial	SOD2	5	5	5	24.3	24.75	222	222;111;183;190;61	0	16.098	3635000	0	2	0	0	0	0	0	0	0	0	0
P18583;H7C1M2;J3QSZ5;H7C2G8	Protein SON	SON	4	8	8	4.3	263.83	2426	2426;1454;454;343	0	16.93	24754000	0	2	0	0	0	0	0	0	0	0	0
Q00796;H0YLA4;H0YKB3	Sorbitol dehydrogenase	SORD	3	12	12	42.6	38.324	357	357;336;117	0	37.151	12175000	22879000	3	13274000	0	1	41802000	28565000	1	0	0	0
P08047;H3BVI2	Transcription factor Sp1	SP1	2	2	2	7.5	80.692	785	785;230	0	29.44	0	0	1	14381000	0	1	0	0	0	0	0	0
Q96R06;J3QRL6;K7ELC8;E9PMD0	Sperm-associated antigen 5	SPAG5	4	2	2	2.6	134.42	1193	1193;57;186;336	0	4.4282	0	0	0	4858900	2542500	1	0	0	0	0	0	0
O60271;A0A087X2D8;E9PFH7;A0A087WYG2;Q9UPT6;D6RHI8;H0YBE9;H0YBS5	C-Jun-amino-terminal kinase-interacting protein 4	SPAG9	8	22	22	21.5	146.2	1321	1321;1312;1330;1337;1336;156;174;250	0	98.859	0	0	0	33012000	0	2	0	0	0	1739800	0	1
Q8NB90	Spermatogenesis-associated protein 5	SPATA5	1	2	1	3.5	97.903	893	893	0.00030684	4.0195	601000	0	1	0	0	0	0	0	0	0	0	0
E9PL01;A0A087WUC6;E9PI68;Q15005;E9PRB9	Signal peptidase complex subunit 2	SPCS2	5	3	3	23.6	17.027	157	157;227;257;226;87	0	10.63	0	0	0	27187000	0	2	0	0	0	0	0	0
P61009	Signal peptidase complex subunit 3	SPCS3	1	2	2	11.7	20.313	180	180	0	4.6384	6585500	0	1	0	0	0	0	0	0	0	0	0
Q96EA4;H0YBG5	Protein Spindly	SPDL1	2	2	2	4.3	70.171	605	605;312	0.0018687	2.6579	0	0	0	0	0	0	355520000	140120000	1	0	0	0
Q96T58;H0Y5U7;F6WRY4	Msx2-interacting protein	SPEN	3	7	7	2.6	402.24	3664	3664;297;373	0	11.666	3696900	0	1	0	0	0	0	0	0	0	0	0
H3BMF4;Q9H2V7;H3BR82;H3BT44;H3BPT8;H3BPQ9	Protein spinster homolog 1	SPNS1	6	3	3	6.8	61.105	573	573;528;538;178;179;274	0	7.3743	0	0	0	6847000	0	1	0	0	0	0	0	0
Q9HCB6	Spondin-1	SPON1	1	6	6	10.4	90.973	807	807	0	27.031	0	0	0	0	0	0	108900000	39592000	6	0	0	0
Q13813;A0A0D9SGF6;A0A0D9SF54;A0A0D9SFF6;A0A1B0GTB7;A0A0D9SFH4;A0A1B0GUH3;A0A1B0GV13	Spectrin alpha chain, non-erythrocytic 1	SPTAN1	8	61	61	34.3	284.54	2472	2472;2498;2457;153;22;68;51;103	0	228.55	39459000	30424000	9	0	0	0	61547000	23473000	4	0	0	0
A0A087WUZ3;Q01082;F8W6C1	Spectrin beta chain, non-erythrocytic 1	SPTBN1	3	58	58	28.5	274.83	2366	2366;2364;690	0	238.42	22352000	24973000	12	25777000	12430000	1	147950000	46982000	10	0	0	0
O15020;A4QPE4	Spectrin beta chain, non-erythrocytic 2	SPTBN2	2	8	4	4.5	271.32	2390	2390;934	0	12.784	893740	0	1	0	0	0	0	0	0	0	0	0
O15269;A0A2R8Y763;A0A2R8Y4S0;A0A2R8Y6A2	Serine palmitoyltransferase 1	SPTLC1	4	6	6	17.5	52.743	473	473;22;143;144	0	12.228	0	0	1	0	0	0	0	0	0	2553800	0	1
P12931;J3QRU1;P07947;Q573B4;P06239	Proto-oncogene tyrosine-protein kinase Src;Non-specific protein-tyrosine kinase;Tyrosine-protein kinase Yes	SRC;YES1	5	4	4	8.6	59.834	536	536;548;543;516;509	0	7.0975	0	0	0	25696000	0	0	0	0	0	0	0	0
Q5VZB4;A0A075B7B5;B7ZM87;O75044;A0A075B7E6;G5EA48;Q7Z6B7	SLIT-ROBO Rho GTPase-activating protein 2;SLIT-ROBO Rho GTPase-activating protein 1	SRGAP2;SRGAP1	7	2	2	4.7	50.751	450	450;789;1070;1071;224;1022;1085	0.0020736	2.3737	0	0	0	5508200	0	0	0	0	0	0	0	0
C9J0K6;P30626;B4DHQ6	Sorcin	SRI	3	4	4	26.5	17.605	155	155;198;158	0	9.6988	9709200	14076000	1	0	0	0	0	0	0	4115800	0	1
P19623;K7EKM4;K7EL89;K7ESL0	Spermidine synthase	SRM	4	7	7	24.8	33.824	302	302;93;83;119	0	25.454	9420600	0	0	808790	0	1	6720300	0	1	0	0	0
H0YLA2;P37108	Signal recognition particle 14 kDa protein	SRP14	2	4	4	35.7	13.058	115	115;136	0	113.33	3864400	0	1	0	0	0	0	0	0	0	0	0
G3V4F7;P61011	Signal recognition particle 54 kDa protein	SRP54	2	6	6	16.4	48.67	440	440;504	0	10.86	9086600	9086600	1	0	0	0	0	0	0	1743200	0	1
Q9UHB9;K7EN53;K7EQC2	Signal recognition particle subunit SRP68	SRP68	3	15	15	31.6	70.729	627	627;54;63	0	109.09	1483700	0	3	0	0	0	0	0	0	0	0	1
O76094;D6RDY6;R4GNC1	Signal recognition particle subunit SRP72	SRP72	3	23	23	53.2	74.605	671	671;335;220	0	153.23	8234500	0	1	14002000	15376000	2	0	0	0	3434700	17653000	2
P49458;E9PE20	Signal recognition particle 9 kDa protein	SRP9	2	5	5	54.7	10.112	86	86;66	0	23.299	8988500	0	2	0	0	0	0	0	0	0	0	0
Q96SB4;H3BLV9;D6RBM8	SRSF protein kinase 1	SRPK1	3	6	6	10.2	74.324	655	655;671;155	0	15.873	0	0	0	1194600	0	1	0	0	0	0	0	0
Q9Y5M8;H7C4H2;C9J5Z8	Signal recognition particle receptor subunit beta	SRPRB	3	11	11	41	29.702	271	271;160;92	0	29.119	0	0	0	8803700	0	1	0	0	0	0	0	1
Q9UQ35;I3L4D8;I3L182;I3L1C0;A0A087X1W1;I3L1I8;I3L0N7;I3L3Q8	Serine/arginine repetitive matrix protein 2	SRRM2	8	22	22	11.6	299.61	2752	2752;1018;895;94;251;297;115;184	0	119.77	39491000	32222000	11	21488000	0	4	0	0	0	1412900	0	1
Q9BXP5;H7C3A1;H7C1K0;A0A0A0MSP6;A0A286YEP7;H7C0U8	Serrate RNA effector molecule homolog	SRRT	6	21	21	23.7	100.67	876	876;499;47;148;63;77	0	55.878	28015000	41293000	5	42784000	0	0	0	0	0	0	0	0
J3KTL2;Q07955;J3QQV5;J3KSW7;J3KSR8	Serine/arginine-rich splicing factor 1	SRSF1	5	15	15	48.2	28.329	253	253;248;65;73;143	0	122.73	120010000	91419000	7	6588800	0	1	15710000	0	2	0	0	1
Q5JRI1;O75494;Q6IQ42;Q8WXF0;R4GMP8	Serine/arginine-rich splicing factor 10	SRSF10;FUSIP1	5	5	5	30.8	20.913	172	172;262;69;261;40	0	13.041	5354500	26145000	4	0	0	0	0	0	0	0	0	0
Q5T760;Q05519;B4DWT1;S4R3C4;Q5T757	Serine/arginine-rich splicing factor 11	SRSF11	5	5	5	14.9	42.316	389	389;484;128;80;424	0	12.858	20914000	22248000	1	0	0	0	0	0	0	0	0	0
J3QL05;J3KP15;Q01130;Q9BRL6	Serine/arginine-rich splicing factor 2;Serine/arginine-rich splicing factor 8	SRSF2;SRSF8	4	4	4	23.8	15.156	130	130;133;221;282	0	17.349	50537000	49793000	3	0	0	0	48295000	0	1	3777600	0	2
P84103;A0A087X2D0	Serine/arginine-rich splicing factor 3	SRSF3	2	6	6	46.3	19.329	164	164;95	0	42.331	61457000	68031000	6	15559000	0	1	0	0	0	4328900	0	1
A0A0D9SEM4;Q08170;A0A0D9SGD2;B4DJK0;B4DUA4	Serine/arginine-rich splicing factor 4	SRSF4	5	6	3	14.6	43.647	378	378;494;45;124;138	0	5.72	1843300	0	1	0	0	0	0	0	0	0	0	0
Q13243	Serine/arginine-rich splicing factor 5	SRSF5	1	3	2	12.9	31.263	272	272	0	4.791	0	0	1	0	0	0	0	0	0	0	0	0
Q13247	Serine/arginine-rich splicing factor 6	SRSF6	1	9	9	21.2	39.586	344	344	0	37.759	54759000	70174000	5	0	0	0	22856000	0	1	0	0	0
A0A0B4J1Z1;C9JAB2;Q16629;F8WEA1	Serine/arginine-rich splicing factor 7	SRSF7	4	9	9	59.9	15.763	137	137;235;238;51	0	32.798	120000000	64487000	8	0	0	0	0	0	0	0	0	0
Q13242;H0YIB4;S4R3G0	Serine/arginine-rich splicing factor 9	SRSF9	3	5	5	27.6	25.542	221	221;109;119	0	16.344	14556000	22077000	2	0	0	0	0	0	0	0	0	0
P05455;E7ERC4;E9PFL9;E9PGX9	Lupus La protein	SSB	4	18	18	41.9	46.836	408	408;184;134;120	0	97.413	100440000	79436000	8	0	0	0	0	0	0	11826000	34973000	5
Q04837;C9K0U8;A0A0G2JLD8;E7EUY5	Single-stranded DNA-binding protein, mitochondrial	SSBP1	4	6	6	49.3	17.259	148	148;121;134;135	0	33.596	5300300	0	2	17842000	0	1	0	0	0	863790	0	1
C9JA28;Q9UNL2	Translocon-associated protein subunit gamma	SSR3	2	2	2	10.3	20.161	174	174;185	0	24.107	0	0	0	0	0	0	0	0	0	0	0	1
P51571;A6NLM8	Translocon-associated protein subunit delta	SSR4	2	7	7	38.2	18.998	173	173;148	0	41.188	0	0	0	0	0	0	0	0	0	0	0	1
Q08945;E9PMD4;A0A0U1RRK2;E9PPZ7	FACT complex subunit SSRP1	SSRP1	4	26	26	40.1	81.074	709	709;173;225;89	0	182.3	81571000	85842000	8	14600000	0	1	24629000	15894000	2	2278000	0	1
Q9NP77	RNA polymerase II subunit A C-terminal domain phosphatase SSU72	SSU72	1	2	2	11.9	22.574	194	194	0.00055882	3.0447	3332400	3332400	1	0	0	0	0	0	0	0	0	0
H7C3I1;F6VDH7;Q3KNR6;P50502;Q8IZP2;Q8NFI4	Hsc70-interacting protein;Putative protein FAM10A4;Putative protein FAM10A5	ST13;ST13P4;ST13P5	6	7	7	43.2	16.219	146	146;162;211;369;240;369	0	39.878	8598500	13719000	3	15518000	0	1	8065700	0	1	5186800	13811000	2
Q8N3U4;B1AMT4;D6W5U7;Q9UJ98	Cohesin subunit SA-2	STAG2	4	14	14	11.9	141.32	1231	1231;548;1226;1225	0	28.735	1222900	0	1	0	0	0	0	0	0	0	0	0
P51692;K7EK35;P42229	Signal transducer and activator of transcription 5B;Signal transducer and activator of transcription;Signal transducer and activator of transcription 5A	STAT5B;STAT5A	3	2	2	2.9	89.865	787	787;763;794	0.00029257	3.4947	0	0	0	28515000	14921000	2	0	0	0	0	0	0
A0A087X1A5;Q5JW30;O95793;Q5JW28	Double-stranded RNA-binding protein Staufen homolog 1	STAU1	4	6	6	14	54.945	493	493;494;577;199	0	17.219	0	0	0	42692000	0	1	0	0	0	0	0	0
G5EA18;E5RJN7;E7EVI1;A0A0A0MTC4;A0A0A0MTD1;F8VPI7;E7EPX0;A0A0A0MTC6;E7EVJ4;E9PH62;Q9NUL3;E5RJ67	Double-stranded RNA-binding protein Staufen homolog 2	STAU2	12	3	2	12.7	31.723	291	291;320;390;398;473;479;491;504;511;538;570;135	0.002325	2.3412	0	0	0	0	0	1	0	0	0	0	0	0
P31948;F5H783;F5GXD8;H0YGI8	Stress-induced-phosphoprotein 1	STIP1	4	35	35	55.4	62.639	543	543;236;138;137	0	207.69	67376000	66966000	5	41741000	0	2	25081000	16860000	3	16007000	38684000	5
Q8NBY1;B4E0Y9;Q9P289;C9JJV0;C9JDH9;C9J6L2;C9JCC0;C9J232;H7C279;Q5JV99	Serine/threonine-protein kinase 26	STK26	10	6	6	19.4	43.867	392	392;438;416;79;148;161;163;177;247;142	0	15.024	1685200	0	1	0	0	0	0	0	0	959140	0	1
P16949;A2A2D0	Stathmin	STMN1	2	14	14	62.4	17.302	149	149;85	0	98.011	62567000	43235000	4	21763000	0	1	0	0	0	2881400	0	3
Q9UJZ1;A0A087WYB4;F2Z2I8	Stomatin-like protein 2, mitochondrial	STOML2	3	11	11	46.1	38.534	356	356;310;101	0	68.182	19577000	14732000	3	0	0	1	0	0	0	1390100	0	1
Q9Y3F4;H0YH33	Serine-threonine kinase receptor-associated protein	STRAP	2	16	16	59.1	38.438	350	350;95	0	157.77	61761000	51493000	6	0	0	0	27708000	19722000	3	6492000	28780000	3
Q96SI9;E9PKQ0;Q5JPA5	Spermatid perinuclear RNA-binding protein	STRBP	3	10	6	17.6	73.652	672	672;74;94	0	18.395	15950000	21907000	2	0	0	0	0	0	0	8730400	0	1
Q5VSL9;Q9ULQ0	Striatin-interacting protein 1	STRIP1	2	5	5	7.8	95.575	837	837;834	0	10.098	1228700	0	1	0	0	0	0	0	0	0	0	0
Q8TCJ2	Dolichyl-diphosphooligosaccharide--protein glycosyltransferase subunit STT3B	STT3B	1	4	3	4.2	93.673	826	826	0.0003075	4.0387	0	0	0	10269000	0	2	0	0	0	0	0	0
Q9UNE7;H3BS86;H3BUD0;H3BTA3	E3 ubiquitin-protein ligase CHIP	STUB1	4	10	10	45.5	34.856	303	303;213;185;157	0	46.7	18005000	16518000	3	0	0	0	0	0	0	3476600	16049000	2
Q86Y82;B1AJQ6	Syntaxin-12	STX12	2	6	6	29	31.642	276	276;215	0	9.4115	0	0	0	14679000	0	1	0	0	0	2606600	0	3
D6RF48;Q9P2W9;D6RC71	Syntaxin-18	STX18	3	3	3	10.4	35.42	308	308;335;169	0	4.9499	0	0	0	9323600	0	1	0	0	0	0	0	0
O15400	Syntaxin-7	STX7	1	10	10	46.7	29.815	261	261	0	47.131	6784000	0	1	0	0	1	0	0	0	1935800	0	1
O00186	Syntaxin-binding protein 3	STXBP3	1	10	10	19.3	67.764	592	592	0	16.387	2238700	0	0	10918000	0	1	0	0	0	0	0	0
P53999;D6RC37;D6R970	Activated RNA polymerase II transcriptional coactivator p15	SUB1	3	5	5	38.6	14.395	127	127;65;84	0	13.751	10411000	0	1	0	0	0	0	0	0	0	0	0
A0A2R8Y6Y7;Q9P2R7;A0A2R8YDQ9;Q5T9Q5;A0A0U1RQL1;Q5T9Q8;A0A0U1RQF8;A0A2R8Y5P6;A0A2R8Y6E6;A0A0U1RRI1;A0A0U1RQU7;A0A2R8Y5P4	Succinyl-CoA ligase [ADP-forming] subunit beta, mitochondrial	SUCLA2	12	10	10	19.4	52.611	484	484;463;405;298;80;154;191;221;224;104;136;159	0	24.895	0	0	1	0	0	0	0	0	0	0	0	0
P53597;H7C233	Succinyl-CoA ligase [ADP/GDP-forming] subunit alpha, mitochondrial	SUCLG1	2	8	8	25.4	36.249	346	346;105	0	41.963	7792200	0	3	5334300	0	1	0	0	0	0	0	0
Q96I99;E9PDQ8;H0Y852	Succinyl-CoA ligase [GDP-forming] subunit beta, mitochondrial	SUCLG2	3	10	10	28.9	46.51	432	432;379;190	0	35.531	5693700	0	0	3157500	0	1	0	0	0	1030700	0	1
M0R2Z9;Q8IX01;M0R3F6;M0R065;M0R216	SURP and G-patch domain-containing protein 2	SUGP2	5	9	9	13.2	121.54	1096	1096;1082;841;111;170	0	18.879	3842000	0	0	23306000	0	2	0	0	0	1533300	0	1
Q9Y2Z0	Suppressor of G2 allele of SKP1 homolog	SUGT1	1	9	9	34	41.024	365	365	0	95.605	3345300	13771000	2	45101000	13238000	3	0	0	0	0	0	0
P61956;A8MUA9;A8MU27;Q6EEV6;P55854	Small ubiquitin-related modifier 2	SUMO2	5	4	4	33.7	10.871	95	95;135;147;95;103	0	65.267	21555000	0	2	0	0	0	9805900	0	1	7853700	0	2
Q9Y5B9;G3V5A4;G3V401;G3V2X0	FACT complex subunit SPT16	SUPT16H	4	36	36	37.9	119.91	1047	1047;66;81;83	0	313.53	136950000	114680000	19	0	0	0	12719000	6677700	1	8863500	26733000	3
O00267;M0QYL9	Transcription elongation factor SPT5	SUPT5H	2	12	12	19.9	121	1087	1087;164	0	53.05	0	0	0	22203000	12342000	3	0	0	0	0	0	0
Q7KZ85	Transcription elongation factor SPT6	SUPT6H	1	17	17	16	199.07	1726	1726	0	59.834	0	0	0	0	0	0	1648500	0	1	0	0	0
Q8IYB8;B1AR60	ATP-dependent RNA helicase SUPV3L1, mitochondrial	SUPV3L1	2	12	12	17.8	87.99	786	786;263	0	43.879	0	0	1	16802000	0	1	41833000	0	1	2345200	0	3
Q5T8U5;O15260;B7Z1G8	Surfeit locus protein 4	SURF4	3	3	3	25.3	21.127	186	186;269;226	0	9.0791	888960	0	1	0	0	0	0	0	0	0	0	0
Q92797;A0A087WUE9;M0R1C2;M0R180;M0QXP5;M0R3C7	Symplekin	SYMPK	6	9	9	9.9	141.15	1274	1274;1058;115;137;142;673	0	30.479	5164900	4965500	3	0	0	0	0	0	0	0	0	0
O60506;F6UXX1	Heterogeneous nuclear ribonucleoprotein Q	SYNCRIP	2	26	17	47.4	69.602	623	623;185	0	102.41	72848000	54424000	7	0	0	0	11792000	14348000	2	3156700	0	1
E7ENN3;A0A0C4DG40;Q8NF91	Nesprin-1	SYNE1	3	2	2	0.2	964.83	8392	8392;8749;8797	0.0032655	2.1389	15352000	0	1	0	0	0	0	0	0	5964600	0	1
G3V5X4;A0A0A0MRE3;Q8WXH0	Nesprin-2	SYNE2	3	2	2	0.5	787.71	6818	6818;6824;6885	0.0013466	2.7483	0	0	0	0	0	0	167810000	0	1	0	0	0
H3BN78;Q9BSW7;H3BSP0;H3BMD4;H3BQZ6;H3BRH9	Synaptotagmin-17	SYT17	6	2	2	4.7	53.373	470	470;474;79;93;392;413	0.002316	2.3127	0	0	0	0	0	0	0	0	0	1992200	0	1
A0A1B0GV57;Q9NYJ8	TGF-beta-activated kinase 1 and MAP3K7-binding protein 2	TAB2	2	2	2	6.4	45.531	409	409;693	0	13.771	0	0	0	12286000	6429000	2	0	0	0	0	0	0
Q92804;A0A075B7F4;A0A075B7D9;A0A075B7C1;A0A075B7F2	TATA-binding protein-associated factor 2N	TAF15	5	11	11	31.8	61.829	592	592;214;449;102;239	0	50.112	25564000	25823000	3	137600000	0	2	6967800	0	0	1089800	0	1
J3KR72;P49848;E5RKA5;F8WEJ7;C9J7C4;C9JIS2;E5RHA1;C9J088;C9JFL8;C9JTY6	Transcription initiation factor TFIID subunit 6	TAF6	10	3	3	5.7	78.948	734	734;677;113;114;114;134;141;156;232;255	0	8.903	0	0	0	2196600	0	1	0	0	0	0	0	0
P37802;X6RJP6;C9J5W6;Q9UI15	Transgelin-2	TAGLN2	4	20	20	91	22.391	199	199;187;115;199	0	136.28	38706000	57671000	7	0	0	0	0	0	0	9117100	52114000	4
P37837;F2Z393	Transaldolase	TALDO1	2	12	12	39.2	37.54	337	337;318	0	40.494	58280000	60501000	5	0	0	0	17158000	11125000	1	3815800	14485000	2
Q7L7X3;H0YF68;Q9H2K8	Serine/threonine-protein kinase TAO1	TAOK1	3	5	5	6	116.07	1001	1001;185;898	0	6.0169	0	0	0	1996200	0	1	0	0	0	0	0	0
Q13148;A0A087WX29;B1AKP7;G3V162;A0A087X260;A0A087WYY0;K7EJM5;K7EN94;A0A087WXQ5;A0A087WV68;A0A1W2PNU8;K7EJ99;A0A0A0MSV7;A0A087WW61;A0A087WX67;A0A087WXV3;A0A087WYE7;A0A087WZC9;A0A087WTZ4;K7EL26;A0A087WZM1	TAR DNA-binding protein 43	TARDBP	21	11	11	42	44.739	414	414;243;295;298;301;304;201;275;200;212;258;80;84;138;149;175;89;127;61;65;78	0	93.874	24178000	43811000	9	0	0	0	6674200	0	1	1588400	0	1
P26639;D6R9F8;D6RCA5;D6RDJ6;D6RBR8;D6RJ97;D6RHV7;D6RCS6	Threonine--tRNA ligase, cytoplasmic	TARS	8	40	40	57.8	83.434	723	723;129;118;131;50;55;56;66	0	144.32	47141000	41586000	6	202820000	74815000	2	462410000	173210000	11	14529000	67317000	3
Q9BW92;U3KQG0;F6S7Q7;Q5T5E9;U3KQ50	Threonine--tRNA ligase, mitochondrial	TARS2	5	15	14	27.2	81.035	718	718;636;443;135;143	0	76.539	4464300	0	3	0	0	0	0	0	0	0	0	0
A2RTX5;B7ZLP8;H0YKB9	Probable threonine--tRNA ligase 2, cytoplasmic	TARSL2	3	6	2	9.4	92.644	802	802;766;148	0.0016086	2.7027	0	0	0	0	0	1	0	0	0	700790	2100900	1
[truncated: 291 more rows]

## Sheet: (B) cellular ctrl proteome
Supplementary Table S1B
Supplementary Table S1. (B) List of proteins found in the cellular ctrl proteome.
Accession	Description	Score	Coverage	# Proteins	# Unique Peptides	# Peptides	# PSMs	# AAs	MW [kDa]	calc. pI
P0DMV9	Heat shock 70 kDa protein 1B OS=Homo sapiens GN=HSPA1B PE=1 SV=1 - [HS71B_HUMAN]	20301.8	59.44	3	21	35	87	641	70.009	5.65576
P60709	Actin, cytoplasmic 1 OS=Homo sapiens GN=ACTB PE=1 SV=1 - [ACTB_HUMAN]	17615	73.87	7	10	23	72	375	41.7097	5.47803
P21333-2	Isoform 2 of Filamin-A OS=Homo sapiens GN=FLNA - [FLNA_HUMAN]	16596.4	29.06	4	48	50	75	2639	279.843	6.04932
P13639	Elongation factor 2 OS=Homo sapiens GN=EEF2 PE=1 SV=4 - [EF2_HUMAN]	15364.8	59.67	1	39	40	71	858	95.277	6.82959
P08238	Heat shock protein HSP 90-beta OS=Homo sapiens GN=HSP90AB1 PE=1 SV=4 - [HS90B_HUMAN]	15055.2	57.04	4	20	34	69	724	83.2121	5.03369
P06733	Alpha-enolase OS=Homo sapiens GN=ENO1 PE=1 SV=2 - [ENOA_HUMAN]	14982.8	71.66	7	27	27	68	434	47.1393	7.38623
P07900	Heat shock protein HSP 90-alpha OS=Homo sapiens GN=HSP90AA1 PE=1 SV=5 - [HS90A_HUMAN]	14893.2	49.86	10	17	30	65	732	84.6067	5.021
P11142	Heat shock cognate 71 kDa protein OS=Homo sapiens GN=HSPA8 PE=1 SV=1 - [HSP7C_HUMAN]	14170.9	57.43	2	18	33	66	646	70.8542	5.51611
P04075	Fructose-bisphosphate aldolase A OS=Homo sapiens GN=ALDOA PE=1 SV=2 - [ALDOA_HUMAN]	13236	69.51	3	22	23	54	364	39.3953	8.08936
P10809	60 kDa heat shock protein, mitochondrial OS=Homo sapiens GN=HSPD1 PE=1 SV=2 - [CH60_HUMAN]	13062.2	58.64	2	31	31	53	573	61.0164	5.87158
P22314-2	Isoform 2 of Ubiquitin-like modifier-activating enzyme 1 OS=Homo sapiens GN=UBA1 - [UBA1_HUMAN]	13036.4	43.81	2	33	33	54	1018	113.728	5.60498
X00000	APEX Gamma-aminobutyric acid receptor-associated protein OS=Homo sapiens GN=AGABARAP PE=1 SV=1 - [AGBRAP_HUMAN]	12387.3	69.41	5	27	27	55	389	43.3463	6.30322
P78527-2	Isoform 2 of DNA-dependent protein kinase catalytic subunit OS=Homo sapiens GN=PRKDC - [PRKDC_HUMAN]	12287.9	15.33	2	48	48	61	4097	465.202	7.1665
P07197	Neurofilament medium polypeptide OS=Homo sapiens GN=NEFM PE=1 SV=3 - [NFM_HUMAN]	12242.6	36.46	5	32	34	56	916	102.411	4.90674
P49327	Fatty acid synthase OS=Homo sapiens GN=FASN PE=1 SV=3 - [FAS_HUMAN]	11421.9	22.42	1	38	39	53	2511	273.254	6.44287
P19338	Nucleolin OS=Homo sapiens GN=NCL PE=1 SV=3 - [NUCL_HUMAN]	11329.8	34.37	1	27	27	48	710	76.5684	4.70361
P07437	Tubulin beta chain OS=Homo sapiens GN=TUBB PE=1 SV=2 - [TBB5_HUMAN]	10839.4	72.52	3	3	22	47	444	49.639	4.89404
P62736	Actin, aortic smooth muscle OS=Homo sapiens GN=ACTA2 PE=1 SV=1 - [ACTA_HUMAN]	10643.2	39.79	5	1	13	44	377	41.9818	5.38916
P68371	Tubulin beta-4B chain OS=Homo sapiens GN=TUBB4B PE=1 SV=1 - [TBB4B_HUMAN]	10373.8	73.26	6	4	23	46	445	49.799	4.89404
P22626	Heterogeneous nuclear ribonucleoproteins A2/B1 OS=Homo sapiens GN=HNRNPA2B1 PE=1 SV=2 - [ROA2_HUMAN]	10120.6	60.62	2	18	19	47	353	37.4067	8.95361
P07195	L-lactate dehydrogenase B chain OS=Homo sapiens GN=LDHB PE=1 SV=2 - [LDHB_HUMAN]	9961.74	58.08	2	15	17	44	334	36.6151	6.04932
P08670	Vimentin OS=Homo sapiens GN=VIM PE=1 SV=4 - [VIME_HUMAN]	9404.08	57.08	8	22	24	42	466	53.6191	5.12256
Q08211	ATP-dependent RNA helicase A OS=Homo sapiens GN=DHX9 PE=1 SV=4 - [DHX9_HUMAN]	9169.97	28.9	2	29	29	41	1270	140.869	6.84424
Q00839	Heterogeneous nuclear ribonucleoprotein U OS=Homo sapiens GN=HNRNPU PE=1 SV=6 - [HNRPU_HUMAN]	8937.17	30.55	2	19	19	41	825	90.528	5.99854
P17066	Heat shock 70 kDa protein 6 OS=Homo sapiens GN=HSPA6 PE=1 SV=2 - [HSP76_HUMAN]	8894.04	21.31	2	1	15	39	643	70.9842	6.13818
Q9BVA1	Tubulin beta-2B chain OS=Homo sapiens GN=TUBB2B PE=1 SV=1 - [TBB2B_HUMAN]	8568.44	59.1	3	2	19	39	445	49.9209	4.89404
P68363	Tubulin alpha-1B chain OS=Homo sapiens GN=TUBA1B PE=1 SV=1 - [TBA1B_HUMAN]	8504.03	52.33	7	3	17	37	451	50.1196	5.05908
P54652	Heat shock-related 70 kDa protein 2 OS=Homo sapiens GN=HSPA2 PE=1 SV=1 - [HSP72_HUMAN]	8499.67	25.82	1	1	16	40	639	69.9779	5.74463
P14625	Endoplasmin OS=Homo sapiens GN=HSP90B1 PE=1 SV=1 - [ENPL_HUMAN]	8229.23	32	2	19	21	35	803	92.4113	4.84326
P68104	Elongation factor 1-alpha 1 OS=Homo sapiens GN=EEF1A1 PE=1 SV=1 - [EF1A1_HUMAN]	8215.94	30.74	3	4	12	34	462	50.1091	9.01221
P14618	Pyruvate kinase PKM OS=Homo sapiens GN=PKM PE=1 SV=4 - [KPYM_HUMAN]	8028.99	51.6	5	23	23	35	531	57.9	7.84033
P04406	Glyceraldehyde-3-phosphate dehydrogenase OS=Homo sapiens GN=GAPDH PE=1 SV=3 - [G3P_HUMAN]	7927.23	45.37	3	14	14	37	335	36.0304	8.45557
Q71U36-2	Isoform 2 of Tubulin alpha-1A chain OS=Homo sapiens GN=TUBA1A - [TBA1A_HUMAN]	7926.28	56.73	7	2	16	34	416	46.2678	5.08447
P11021	78 kDa glucose-regulated protein OS=Homo sapiens GN=HSPA5 PE=1 SV=2 - [GRP78_HUMAN]	7887.13	35.47	1	17	19	35	654	72.2884	5.16064
P61978-3	Isoform 3 of Heterogeneous nuclear ribonucleoprotein K OS=Homo sapiens GN=HNRNPK - [HNRPK_HUMAN]	7645.39	44.77	3	19	19	36	440	48.5322	5.5415
P43243	Matrin-3 OS=Homo sapiens GN=MATR3 PE=1 SV=2 - [MATR3_HUMAN]	7562.35	26.45	2	18	18	34	847	94.5648	6.25244
P09874	Poly [ADP-ribose] polymerase 1 OS=Homo sapiens GN=PARP1 PE=1 SV=4 - [PARP1_HUMAN]	7365.53	34.32	1	24	24	36	1014	113.012	8.88037
P60174-1	Isoform 2 of Triosephosphate isomerase OS=Homo sapiens GN=TPI1 - [TPIS_HUMAN]	7319.07	61.85	3	13	13	31	249	26.6527	6.90283
P09651	Heterogeneous nuclear ribonucleoprotein A1 OS=Homo sapiens GN=HNRNPA1 PE=1 SV=5 - [ROA1_HUMAN]	7066.97	37.63	4	10	11	29	372	38.7231	9.12939
P00558-2	Isoform 2 of Phosphoglycerate kinase 1 OS=Homo sapiens GN=PGK1 - [PGK1_HUMAN]	6967.67	50.9	3	15	15	28	389	41.4024	7.32764
Q00610-2	Isoform 2 of Clathrin heavy chain 1 OS=Homo sapiens GN=CLTC - [CLH1_HUMAN]	6817.99	24.34	4	29	29	37	1639	187.771	5.69385
P00338	L-lactate dehydrogenase A chain OS=Homo sapiens GN=LDHA PE=1 SV=2 - [LDHA_HUMAN]	6792.45	55.72	8	12	14	29	332	36.6654	8.26514
P22102	Trifunctional purine biosynthetic protein adenosine-3 OS=Homo sapiens GN=GART PE=1 SV=1 - [PUR2_HUMAN]	6692.27	39.01	2	23	23	29	1010	107.699	6.69775
P42704	Leucine-rich PPR motif-containing protein, mitochondrial OS=Homo sapiens GN=LRPPRC PE=1 SV=3 - [LPPRC_HUMAN]	6560.81	26.69	1	29	29	34	1394	157.805	6.12549
P52272-2	Isoform 2 of Heterogeneous nuclear ribonucleoprotein M OS=Homo sapiens GN=HNRNPM - [HNRPM_HUMAN]	6540.88	29.67	2	18	18	29	691	73.5724	8.82178
P11586	C-1-tetrahydrofolate synthase, cytoplasmic OS=Homo sapiens GN=MTHFD1 PE=1 SV=3 - [C1TC_HUMAN]	6524.19	30.27	1	23	23	29	935	101.495	7.29834
P23246	Splicing factor, proline- and glutamine-rich OS=Homo sapiens GN=SFPQ PE=1 SV=2 - [SFPQ_HUMAN]	6452.11	21.64	2	14	15	28	707	76.1016	9.43701
P38646	Stress-70 protein, mitochondrial OS=Homo sapiens GN=HSPA9 PE=1 SV=2 - [GRP75_HUMAN]	6317.24	31.52	1	16	16	28	679	73.6348	6.16357
Q14204	Cytoplasmic dynein 1 heavy chain 1 OS=Homo sapiens GN=DYNC1H1 PE=1 SV=5 - [DYHC1_HUMAN]	6201.41	9.36	1	30	30	34	4646	532.072	6.40479
P05023-3	Isoform 3 of Sodium/potassium-transporting ATPase subunit alpha-1 OS=Homo sapiens GN=ATP1A1 - [AT1A1_HUMAN]	6092.1	25.91	11	20	20	27	992	109.48	5.31299
Q05639	Elongation factor 1-alpha 2 OS=Homo sapiens GN=EEF1A2 PE=1 SV=1 - [EF1A2_HUMAN]	5999.54	23.97	1	1	9	26	463	50.4383	9.02686
P14866	Heterogeneous nuclear ribonucleoprotein L OS=Homo sapiens GN=HNRNPL PE=1 SV=2 - [HNRPL_HUMAN]	5978.67	42.95	2	14	15	27	589	64.0924	8.22119
O60814	Histone H2B type 1-K OS=Homo sapiens GN=HIST1H2BK PE=1 SV=3 - [H2B1K_HUMAN]	5974.74	44.44	11	2	7	27	126	13.8816	10.3159
P07814	Bifunctional glutamate/proline--tRNA ligase OS=Homo sapiens GN=EPRS PE=1 SV=5 - [SYEP_HUMAN]	5869.53	20.04	1	20	20	26	1512	170.483	7.32764
P25705	ATP synthase subunit alpha, mitochondrial OS=Homo sapiens GN=ATP5A1 PE=1 SV=1 - [ATPA_HUMAN]	5735.82	35.62	3	16	16	25	553	59.7136	9.12939
P40926	Malate dehydrogenase, mitochondrial OS=Homo sapiens GN=MDH2 PE=1 SV=3 - [MDHM_HUMAN]	5729.53	48.82	2	15	15	23	338	35.4807	8.67529
P62805	Histone H4 OS=Homo sapiens GN=HIST1H4A PE=1 SV=2 - [H4_HUMAN]	5494.82	57.28	1	9	9	24	103	11.3604	11.356
P63244	Receptor of activated protein C kinase 1 OS=Homo sapiens GN=RACK1 PE=1 SV=3 - [RACK1_HUMAN]	5491.57	69.4	1	15	15	26	317	35.0546	7.69385
P31943	Heterogeneous nuclear ribonucleoprotein H OS=Homo sapiens GN=HNRNPH1 PE=1 SV=4 - [HNRH1_HUMAN]	5446.01	37.86	2	10	13	26	449	49.1984	6.30322
P20700	Lamin-B1 OS=Homo sapiens GN=LMNB1 PE=1 SV=2 - [LMNB1_HUMAN]	5292.17	33.11	1	17	18	27	586	66.3676	5.16064
P29401	Transketolase OS=Homo sapiens GN=TKT PE=1 SV=3 - [TKT_HUMAN]	5241.33	34.03	2	17	17	25	623	67.8347	7.66455
Q12931-2	Isoform 2 of Heat shock protein 75 kDa, mitochondrial OS=Homo sapiens GN=TRAP1 - [TRAP1_HUMAN]	5198.32	29.03	2	14	15	22	651	74.2207	7.86963
Q562R1	Beta-actin-like protein 2 OS=Homo sapiens GN=ACTBL2 PE=1 SV=2 - [ACTBL_HUMAN]	5062.39	39.63	1	2	10	22	376	41.976	5.59229
P26641	Elongation factor 1-gamma OS=Homo sapiens GN=EEF1G PE=1 SV=3 - [EF1G_HUMAN]	5047.44	40.5	2	14	14	26	437	50.0871	6.66846
P50990-2	Isoform 2 of T-complex protein 1 subunit theta OS=Homo sapiens GN=CCT8 - [TCPQ_HUMAN]	5025.53	36.86	3	17	17	22	529	57.6084	5.38916
P07196	Neurofilament light polypeptide OS=Homo sapiens GN=NEFL PE=1 SV=3 - [NFL_HUMAN]	4915.27	35.17	4	14	16	27	543	61.4792	4.65283
P30101	Protein disulfide-isomerase A3 OS=Homo sapiens GN=PDIA3 PE=1 SV=4 - [PDIA3_HUMAN]	4872.23	31.29	1	14	14	25	505	56.7468	6.354
P17844	Probable ATP-dependent RNA helicase DDX5 OS=Homo sapiens GN=DDX5 PE=1 SV=1 - [DDX5_HUMAN]	4847.27	29.48	2	9	14	22	614	69.1047	8.92432
P06899	Histone H2B type 1-J OS=Homo sapiens GN=HIST1H2BJ PE=1 SV=3 - [H2B1J_HUMAN]	4833.91	43.65	8	1	6	22	126	13.8956	10.3159
P50991-2	Isoform 2 of T-complex protein 1 subunit delta OS=Homo sapiens GN=CCT4 - [TCPD_HUMAN]	4787.25	33.4	2	14	15	23	509	54.6851	7.82568
P06748	Nucleophosmin OS=Homo sapiens GN=NPM1 PE=1 SV=2 - [NPM_HUMAN]	4777.49	40.14	3	9	9	23	294	32.5548	4.77979
Q92841-1	Isoform 2 of Probable ATP-dependent RNA helicase DDX17 OS=Homo sapiens GN=DDX17 - [DDX17_HUMAN]	4703.33	21.08	4	9	14	20	650	72.326	8.5874
P62937	Peptidyl-prolyl cis-trans isomerase A OS=Homo sapiens GN=PPIA PE=1 SV=2 - [PPIA_HUMAN]	4684.42	75.76	7	11	11	21	165	18.0009	7.81104
Q92945	Far upstream element-binding protein 2 OS=Homo sapiens GN=KHSRP PE=1 SV=4 - [FUBP2_HUMAN]	4661.22	30.38	1	14	14	23	711	73.07	7.29834
O00571	ATP-dependent RNA helicase DDX3X OS=Homo sapiens GN=DDX3X PE=1 SV=3 - [DDX3X_HUMAN]	4524.71	29.15	9	16	16	21	662	73.198	7.18115
P02545-3	Isoform ADelta10 of Prelamin-A/C OS=Homo sapiens GN=LMNA - [LMNA_HUMAN]	4448.69	22.24	6	12	12	20	634	70.6181	8.39697
P07355	Annexin A2 OS=Homo sapiens GN=ANXA2 PE=1 SV=2 - [ANXA2_HUMAN]	4433.63	37.76	3	9	9	19	339	38.5798	7.75244
P31939	Bifunctional purine biosynthesis protein PURH OS=Homo sapiens GN=ATIC PE=1 SV=3 - [PUR9_HUMAN]	4424.69	42.74	2	16	16	23	592	64.5753	6.7124
P35579	Myosin-9 OS=Homo sapiens GN=MYH9 PE=1 SV=4 - [MYH9_HUMAN]	4423.44	10.71	20	14	17	19	1960	226.392	5.60498
Q14152-2	Isoform 2 of Eukaryotic translation initiation factor 3 subunit A OS=Homo sapiens GN=EIF3A - [EIF3A_HUMAN]	4409.98	14.39	2	17	17	22	1348	162.537	6.771
Q99832	T-complex protein 1 subunit eta OS=Homo sapiens GN=CCT7 PE=1 SV=2 - [TCPH_HUMAN]	4397.67	41.25	4	16	16	20	543	59.3289	7.6499
P27708	CAD protein OS=Homo sapiens GN=CAD PE=1 SV=3 - [PYR1_HUMAN]	4391.62	12	1	19	19	22	2225	242.829	6.45557
P53396-2	Isoform 2 of ATP-citrate synthase OS=Homo sapiens GN=ACLY - [ACLY_HUMAN]	4383.71	17.97	3	17	17	22	1091	119.695	7.32764
P78371	T-complex protein 1 subunit beta OS=Homo sapiens GN=CCT2 PE=1 SV=4 - [TCPB_HUMAN]	4344.35	34.58	2	13	13	19	535	57.4521	6.45557
P49368	T-complex protein 1 subunit gamma OS=Homo sapiens GN=CCT3 PE=1 SV=4 - [TCPG_HUMAN]	4251.28	28.07	2	13	13	19	545	60.4953	6.49365
P17987	T-complex protein 1 subunit alpha OS=Homo sapiens GN=TCP1 PE=1 SV=1 - [TCPA_HUMAN]	4105.4	46.94	1	18	18	21	556	60.3056	6.11279
P62826	GTP-binding nuclear protein Ran OS=Homo sapiens GN=RAN PE=1 SV=3 - [RAN_HUMAN]	4093.31	32.41	1	8	8	18	216	24.4076	7.48877
P06576	ATP synthase subunit beta, mitochondrial OS=Homo sapiens GN=ATP5B PE=1 SV=3 - [ATPB_HUMAN]	3992.55	38.19	1	11	11	17	529	56.5246	5.40186
Q9Y5B9	FACT complex subunit SPT16 OS=Homo sapiens GN=SUPT16H PE=1 SV=1 - [SP16H_HUMAN]	3964.97	15	1	12	12	17	1047	119.838	5.65576
P26599	Polypyrimidine tract-binding protein 1 OS=Homo sapiens GN=PTBP1 PE=1 SV=1 - [PTBP1_HUMAN]	3947.2	44.26	12	13	14	20	531	57.1856	9.17334
O43707	Alpha-actinin-4 OS=Homo sapiens GN=ACTN4 PE=1 SV=2 - [ACTN4_HUMAN]	3935.03	16.25	9	6	12	18	911	104.788	5.43994
Q16777	Histone H2A type 2-C OS=Homo sapiens GN=HIST2H2AC PE=1 SV=4 - [H2A2C_HUMAN]	3904.79	58.14	3	2	6	18	129	13.9798	10.9019
Q14103-3	Isoform 3 of Heterogeneous nuclear ribonucleoprotein D0 OS=Homo sapiens GN=HNRNPD - [HNRPD_HUMAN]	3898.29	26.14	4	7	9	14	306	32.8141	8.1626
O43390	Heterogeneous nuclear ribonucleoprotein R OS=Homo sapiens GN=HNRNPR PE=1 SV=1 - [HNRPR_HUMAN]	3895.14	25.28	4	9	16	21	633	70.8993	8.1333
P62979	Ubiquitin-40S ribosomal protein S27a OS=Homo sapiens GN=RPS27A PE=1 SV=2 - [RS27A_HUMAN]	3882.85	51.92	4	7	7	18	156	17.9535	9.64209
O60506-3	Isoform 3 of Heterogeneous nuclear ribonucleoprotein Q OS=Homo sapiens GN=SYNCRIP - [HNRPQ_HUMAN]	3850.38	27.76	5	7	14	20	562	62.6173	7.56201
P49321	Nuclear autoantigenic sperm protein OS=Homo sapiens GN=NASP PE=1 SV=2 - [NASP_HUMAN]	3751.89	30.71	4	13	13	21	788	85.1861	4.29736
P04908	Histone H2A type 1-B/E OS=Homo sapiens GN=HIST1H2AB PE=1 SV=2 - [H2A1B_HUMAN]	3714.33	57.69	4	1	6	17	130	14.127	11.0483
Q86VP6	Cullin-associated NEDD8-dissociated protein 1 OS=Homo sapiens GN=CAND1 PE=1 SV=2 - [CAND1_HUMAN]	3700.4	20.08	5	19	19	21	1230	136.289	5.78271
Q14697	Neutral alpha-glucosidase AB OS=Homo sapiens GN=GANAB PE=1 SV=3 - [GANAB_HUMAN]	3681.59	20.97	2	14	14	18	944	106.807	6.13818
P05141	ADP/ATP translocase 2 OS=Homo sapiens GN=SLC25A5 PE=1 SV=7 - [ADT2_HUMAN]	3674.77	38.93	2	3	10	17	298	32.8312	9.68604
Q7KZF4	Staphylococcal nuclease domain-containing protein 1 OS=Homo sapiens GN=SND1 PE=1 SV=1 - [SND1_HUMAN]	3655.89	28.68	1	16	16	18	910	101.934	7.1665
Q14974	Importin subunit beta-1 OS=Homo sapiens GN=KPNB1 PE=1 SV=2 - [IMB1_HUMAN]	3617.33	16.78	2	11	11	16	876	97.108	4.77979
Q12906	Interleukin enhancer-binding factor 3 OS=Homo sapiens GN=ILF3 PE=1 SV=3 - [ILF3_HUMAN]	3615.21	21.03	9	16	16	21	894	95.2791	8.76318
P63104	14-3-3 protein zeta/delta OS=Homo sapiens GN=YWHAZ PE=1 SV=1 - [1433Z_HUMAN]	3606.09	57.55	2	7	9	18	245	27.7277	4.79248
Q06830	Peroxiredoxin-1 OS=Homo sapiens GN=PRDX1 PE=1 SV=1 - [PRDX1_HUMAN]	3581.05	43.72	1	9	10	17	199	22.0963	8.1333
Q04637-6	Isoform E of Eukaryotic translation initiation factor 4 gamma 1 OS=Homo sapiens GN=EIF4G1 - [IF4G1_HUMAN]	3537.25	13.83	11	13	13	18	1403	154.709	5.16064
P12236	ADP/ATP translocase 3 OS=Homo sapiens GN=SLC25A6 PE=1 SV=4 - [ADT3_HUMAN]	3500.56	40.27	3	2	9	17	298	32.8452	9.74463
P55072	Transitional endoplasmic reticulum ATPase OS=Homo sapiens GN=VCP PE=1 SV=4 - [TERA_HUMAN]	3475.22	23.45	1	13	13	16	806	89.2657	5.26221
Q14568	Heat shock protein HSP 90-alpha A2 OS=Homo sapiens GN=HSP90AA2P PE=1 SV=2 - [HS902_HUMAN]	3455.11	27.7	1	1	6	16	343	39.3404	4.65283
P07737	Profilin-1 OS=Homo sapiens GN=PFN1 PE=1 SV=2 - [PROF1_HUMAN]	3447.53	68.57	1	9	9	13	140	15.0446	8.26514
O43175	D-3-phosphoglycerate dehydrogenase OS=Homo sapiens GN=PHGDH PE=1 SV=4 - [SERA_HUMAN]	3433.99	32.46	1	12	12	17	533	56.6144	6.7124
Q13263-2	Isoform 2 of Transcription intermediary factor 1-beta OS=Homo sapiens GN=TRIM28 - [TIF1B_HUMAN]	3429.67	22.44	2	12	12	16	753	79.4235	5.98584
Q15393	Splicing factor 3B subunit 3 OS=Homo sapiens GN=SF3B3 PE=1 SV=4 - [SF3B3_HUMAN]	3388.6	10.68	3	10	10	15	1217	135.492	5.26221
P05388	60S acidic ribosomal protein P0 OS=Homo sapiens GN=RPLP0 PE=1 SV=1 - [RLA0_HUMAN]	3343.98	31.86	3	6	6	15	317	34.2518	5.97314
Q15233	Non-POU domain-containing octamer-binding protein OS=Homo sapiens GN=NONO PE=1 SV=4 - [NONO_HUMAN]	3273.66	27.6	2	8	9	16	471	54.1973	8.95361
Q14978-3	Isoform 3 of Nucleolar and coiled-body phosphoprotein 1 OS=Homo sapiens GN=NOLC1 - [NOLC1_HUMAN]	3247.01	15.86	3	10	10	14	700	73.7017	9.46631
O00410	Importin-5 OS=Homo sapiens GN=IPO5 PE=1 SV=4 - [IPO5_HUMAN]	3240.63	21.33	4	14	14	16	1097	123.55	4.94482
P22234	Multifunctional protein ADE2 OS=Homo sapiens GN=PAICS PE=1 SV=3 - [PUR6_HUMAN]	3214.75	32.47	2	10	10	13	425	47.0491	7.2251
P40227	T-complex protein 1 subunit zeta OS=Homo sapiens GN=CCT6A PE=1 SV=3 - [TCPZ_HUMAN]	3214.06	34.46	5	14	14	16	531	57.9876	6.68311
P12268	Inosine-5'-monophosphate dehydrogenase 2 OS=Homo sapiens GN=IMPDH2 PE=1 SV=2 - [IMDH2_HUMAN]	3177.19	28.79	8	12	12	15	514	55.7696	6.90283
O43143	Pre-mRNA-splicing factor ATP-dependent RNA helicase DHX15 OS=Homo sapiens GN=DHX15 PE=1 SV=2 - [DHX15_HUMAN]	3169.98	15.72	1	12	12	16	795	90.8752	7.45947
P13010	X-ray repair cross-complementing protein 5 OS=Homo sapiens GN=XRCC5 PE=1 SV=3 - [XRCC5_HUMAN]	3154.97	27.73	3	16	16	19	732	82.6523	5.80811
Q9NZI8	Insulin-like growth factor 2 mRNA-binding protein 1 OS=Homo sapiens GN=IGF2BP1 PE=1 SV=2 - [IF2B1_HUMAN]	3139.83	27.04	2	11	13	17	577	63.4412	9.20264
Q15366-7	Isoform 7 of Poly(rC)-binding protein 2 OS=Homo sapiens GN=PCBP2 - [PCBP2_HUMAN]	3131.15	26.73	13	4	6	14	318	33.4753	8.23584
Q15149-7	Isoform 7 of Plectin OS=Homo sapiens GN=PLEC - [PLEC_HUMAN]	3121.1	5.03	9	13	16	16	4515	512.292	5.77002
Q15029-2	Isoform 2 of 116 kDa U5 small nuclear ribonucleoprotein component OS=Homo sapiens GN=EFTUD2 - [U5S1_HUMAN]	3106.58	16.54	3	10	11	17	937	105.317	5.22412
P27816-6	Isoform 6 of Microtubule-associated protein 4 OS=Homo sapiens GN=MAP4 - [MAP4_HUMAN]	3058.31	17.27	5	13	13	16	1135	119.884	6.22705
P45880-2	Isoform 2 of Voltage-dependent anion-selective channel protein 2 OS=Homo sapiens GN=VDAC2 - [VDAC2_HUMAN]	3012.78	47.7	3	9	9	12	283	30.393	7.1958
Q14683	Structural maintenance of chromosomes protein 1A OS=Homo sapiens GN=SMC1A PE=1 SV=2 - [SMC1A_HUMAN]	3005.78	11.35	4	11	11	15	1233	143.144	7.63525
P07910-2	Isoform C1 of Heterogeneous nuclear ribonucleoproteins C1/C2 OS=Homo sapiens GN=HNRNPC - [HNRPC_HUMAN]	2996.96	25.94	7	8	8	14	293	32.3179	5.08447
Q14566	DNA replication licensing factor MCM6 OS=Homo sapiens GN=MCM6 PE=1 SV=1 - [MCM6_HUMAN]	2994.26	17.17	1	12	12	14	821	92.8312	5.41455
P52292	Importin subunit alpha-1 OS=Homo sapiens GN=KPNA2 PE=1 SV=1 - [IMA1_HUMAN]	2988.14	26.09	1	9	9	14	529	57.8259	5.40186
Q9UMS4	Pre-mRNA-processing factor 19 OS=Homo sapiens GN=PRPF19 PE=1 SV=1 - [PRP19_HUMAN]	2933.42	31.94	1	11	11	15	504	55.1463	6.60986
P11940-2	Isoform 2 of Polyadenylate-binding protein 1 OS=Homo sapiens GN=PABPC1 - [PABP1_HUMAN]	2930.84	23.22	7	8	11	14	547	61.142	9.0708
P12277	Creatine kinase B-type OS=Homo sapiens GN=CKB PE=1 SV=1 - [KCRB_HUMAN]	2924.99	27.82	1	9	9	13	381	42.6173	5.59229
Q99623	Prohibitin-2 OS=Homo sapiens GN=PHB2 PE=1 SV=2 - [PHB2_HUMAN]	2904.92	47.16	2	11	11	14	299	33.2759	9.83252
P29692	Elongation factor 1-delta OS=Homo sapiens GN=EEF1D PE=1 SV=5 - [EF1D_HUMAN]	2901.19	27.4	4	5	6	11	281	31.1028	5.0083
Q15365	Poly(rC)-binding protein 1 OS=Homo sapiens GN=PCBP1 PE=1 SV=2 - [PCBP1_HUMAN]	2899.73	34.55	1	6	8	13	356	37.4739	7.09326
P60842	Eukaryotic initiation factor 4A-I OS=Homo sapiens GN=EIF4A1 PE=1 SV=1 - [IF4A1_HUMAN]	2898.95	19.21	2	2	6	11	406	46.1246	5.47803
Q9BUF5	Tubulin beta-6 chain OS=Homo sapiens GN=TUBB6 PE=1 SV=1 - [TBB6_HUMAN]	2864.98	24.22	1	1	7	13	446	49.825	4.88135
O75533	Splicing factor 3B subunit 1 OS=Homo sapiens GN=SF3B1 PE=1 SV=3 - [SF3B1_HUMAN]	2851.48	12.27	2	13	13	15	1304	145.738	7.09326
P52597	Heterogeneous nuclear ribonucleoprotein F OS=Homo sapiens GN=HNRNPF PE=1 SV=3 - [HNRPF_HUMAN]	2850.49	18.31	1	3	5	12	415	45.6429	5.57959
Q8N163	Cell cycle and apoptosis regulator protein 2 OS=Homo sapiens GN=CCAR2 PE=1 SV=2 - [CCAR2_HUMAN]	2846.32	19.18	2	11	11	13	923	102.838	5.22412
P04843	Dolichyl-diphosphooligosaccharide--protein glycosyltransferase subunit 1 OS=Homo sapiens GN=RPN1 PE=1 SV=1 - [RPN1_HUMAN]	2838.46	26.85	1	14	14	16	607	68.5268	6.37939
P49411	Elongation factor Tu, mitochondrial OS=Homo sapiens GN=TUFM PE=1 SV=2 - [EFTU_HUMAN]	2832.94	22.35	1	9	9	13	452	49.5102	7.60596
Q9P258	Protein RCC2 OS=Homo sapiens GN=RCC2 PE=1 SV=2 - [RCC2_HUMAN]	2819.95	22.99	1	8	8	13	522	56.0492	8.77783
O75369-6	Isoform 6 of Filamin-B OS=Homo sapiens GN=FLNB - [FLNB_HUMAN]	2802.29	10.37	9	14	16	17	2537	271.244	5.71924
P40925-2	Isoform 2 of Malate dehydrogenase, cytoplasmic OS=Homo sapiens GN=MDH1 - [MDHC_HUMAN]	2783.44	34.29	3	7	7	13	245	27.008	9.11475
P23526-2	Isoform 2 of Adenosylhomocysteinase OS=Homo sapiens GN=AHCY - [SAHH_HUMAN]	2783.42	20.54	2	8	8	12	404	44.6296	6.46826
Q9UQ35	Serine/arginine repetitive matrix protein 2 OS=Homo sapiens GN=SRRM2 PE=1 SV=2 - [SRRM2_HUMAN]	2781.67	5.78	3	10	10	14	2752	299.438	12.0591
P12814-2	Isoform 2 of Alpha-actinin-1 OS=Homo sapiens GN=ACTN1 - [ACTN1_HUMAN]	2774.57	12.18	7	3	9	13	887	102.644	5.50342
P33993	DNA replication licensing factor MCM7 OS=Homo sapiens GN=MCM7 PE=1 SV=4 - [MCM7_HUMAN]	2727.35	23.23	3	11	11	13	719	81.2566	6.45557
Q12905	Interleukin enhancer-binding factor 2 OS=Homo sapiens GN=ILF2 PE=1 SV=2 - [ILF2_HUMAN]	2698.7	34.1	1	10	10	11	390	43.0352	5.26221
P48643	T-complex protein 1 subunit epsilon OS=Homo sapiens GN=CCT5 PE=1 SV=1 - [TCPE_HUMAN]	2698.66	28.65	2	10	11	14	541	59.6328	5.65576
P35580	Myosin-10 OS=Homo sapiens GN=MYH10 PE=1 SV=3 - [MYH10_HUMAN]	2692.21	9.41	14	11	14	15	1976	228.858	5.5415
Q16658	Fascin OS=Homo sapiens GN=FSCN1 PE=1 SV=3 - [FSCN1_HUMAN]	2686.82	32.05	1	11	11	14	493	54.4961	7.23975
P12270	Nucleoprotein TPR OS=Homo sapiens GN=TPR PE=1 SV=3 - [TPR_HUMAN]	2679.22	7.41	2	11	11	12	2363	267.131	5.021
P08865	40S ribosomal protein SA OS=Homo sapiens GN=RPSA PE=1 SV=4 - [RSSA_HUMAN]	2650.37	29.15	1	6	6	10	295	32.8334	4.86865
P62258-2	Isoform SV of 14-3-3 protein epsilon OS=Homo sapiens GN=YWHAE - [1433E_HUMAN]	2638.42	36.05	2	7	7	12	233	26.4872	4.86865
P15311	Ezrin OS=Homo sapiens GN=EZR PE=1 SV=4 - [EZRI_HUMAN]	2632.05	24.4	1	8	12	13	586	69.3697	6.26514
Q96PK6	RNA-binding protein 14 OS=Homo sapiens GN=RBM14 PE=1 SV=2 - [RBM14_HUMAN]	2618.03	16.59	4	7	8	11	669	69.4489	9.67139
P26640	Valine--tRNA ligase OS=Homo sapiens GN=VARS PE=1 SV=4 - [SYVC_HUMAN]	2591.03	15.19	2	12	12	15	1264	140.387	7.59131
P00505	Aspartate aminotransferase, mitochondrial OS=Homo sapiens GN=GOT2 PE=1 SV=3 - [AATM_HUMAN]	2583.9	25.58	2	9	9	10	430	47.4873	9.01221
Q01082	Spectrin beta chain, non-erythrocytic 1 OS=Homo sapiens GN=SPTBN1 PE=1 SV=2 - [SPTB2_HUMAN]	2573.35	7.36	6	13	13	15	2364	274.439	5.56689
P33176	Kinesin-1 heavy chain OS=Homo sapiens GN=KIF5B PE=1 SV=1 - [KINH_HUMAN]	2572.03	13.5	4	9	9	12	963	109.617	6.50732
P24752	Acetyl-CoA acetyltransferase, mitochondrial OS=Homo sapiens GN=ACAT1 PE=1 SV=1 - [THIL_HUMAN]	2550.16	24.12	2	8	8	12	427	45.1706	8.85107
Q08945	FACT complex subunit SSRP1 OS=Homo sapiens GN=SSRP1 PE=1 SV=1 - [SSRP1_HUMAN]	2518.39	18.34	1	8	8	12	709	81.0244	6.87354
O14979-3	Isoform 3 of Heterogeneous nuclear ribonucleoprotein D-like OS=Homo sapiens GN=HNRNPDL - [HNRDL_HUMAN]	2501.1	25	3	5	7	11	244	27.1746	8.646
Q9UQ80	Proliferation-associated protein 2G4 OS=Homo sapiens GN=PA2G4 PE=1 SV=3 - [PA2G4_HUMAN]	2499.94	38.83	2	11	11	14	394	43.7592	6.55127
P54819-2	Isoform 2 of Adenylate kinase 2, mitochondrial OS=Homo sapiens GN=AK2 - [KAD2_HUMAN]	2487.87	49.14	6	9	9	13	232	25.5983	7.88428
O75643	U5 small nuclear ribonucleoprotein 200 kDa helicase OS=Homo sapiens GN=SNRNP200 PE=1 SV=2 - [U520_HUMAN]	2487.02	6.55	2	10	10	13	2136	244.353	6.06201
P34932	Heat shock 70 kDa protein 4 OS=Homo sapiens GN=HSPA4 PE=1 SV=4 - [HSP74_HUMAN]	2443.08	12.98	2	7	8	11	840	94.2712	5.18604
Q14240	Eukaryotic initiation factor 4A-II OS=Homo sapiens GN=EIF4A2 PE=1 SV=2 - [IF4A2_HUMAN]	2396.93	16.71	2	1	5	9	407	46.3728	5.47803
P51149	Ras-related protein Rab-7a OS=Homo sapiens GN=RAB7A PE=1 SV=1 - [RAB7A_HUMAN]	2394.09	47.83	1	8	8	11	207	23.4748	6.69775
O15067	Phosphoribosylformylglycinamidine synthase OS=Homo sapiens GN=PFAS PE=1 SV=4 - [PUR4_HUMAN]	2364.14	13.53	1	11	11	13	1338	144.643	5.75732
Q16891-2	Isoform 2 of MICOS complex subunit MIC60 OS=Homo sapiens GN=IMMT - [MIC60_HUMAN]	2361.24	16.33	4	8	8	11	747	82.5738	6.56592
P13797-3	Isoform 3 of Plastin-3 OS=Homo sapiens GN=PLS3 - [PLST_HUMAN]	2355.56	18.29	4	7	8	11	585	65.5908	6.30322
P42167	Lamina-associated polypeptide 2, isoforms beta/gamma OS=Homo sapiens GN=TMPO PE=1 SV=2 - [LAP2B_HUMAN]	2343.48	30.84	4	9	9	13	454	50.6395	9.37842
P84103-2	Isoform 2 of Serine/arginine-rich splicing factor 3 OS=Homo sapiens GN=SRSF3 - [SRSF3_HUMAN]	2342.51	54.84	2	7	7	11	124	14.1942	10.0815
P17812	CTP synthase 1 OS=Homo sapiens GN=CTPS1 PE=1 SV=2 - [PYRG1_HUMAN]	2342.41	24.2	2	10	10	13	591	66.648	6.45557
Q99613-2	Isoform 2 of Eukaryotic translation initiation factor 3 subunit C OS=Homo sapiens GN=EIF3C - [EIF3C_HUMAN]	2330.81	11.18	3	9	9	12	903	104.036	5.63037
P61221	ATP-binding cassette sub-family E member 1 OS=Homo sapiens GN=ABCE1 PE=1 SV=1 - [ABCE1_HUMAN]	2320.27	21.04	1	10	10	11	599	67.271	8.33838
P58107	Epiplakin OS=Homo sapiens GN=EPPK1 PE=1 SV=2 - [EPIPL_HUMAN]	2317.61	12.83	1	9	11	13	5090	555.279	5.60498
P16615	Sarcoplasmic/endoplasmic reticulum calcium ATPase 2 OS=Homo sapiens GN=ATP2A2 PE=1 SV=1 - [AT2A2_HUMAN]	2316.84	15.55	15	11	11	12	1042	114.683	5.33838
Q9Y265	RuvB-like 1 OS=Homo sapiens GN=RUVBL1 PE=1 SV=1 - [RUVB1_HUMAN]	2312.77	25.44	2	8	8	10	456	50.1963	6.41748
Q9Y490	Talin-1 OS=Homo sapiens GN=TLN1 PE=1 SV=3 - [TLN1_HUMAN]	2310.85	10.67	2	14	14	15	2541	269.599	6.07471
P30086	Phosphatidylethanolamine-binding protein 1 OS=Homo sapiens GN=PEBP1 PE=1 SV=3 - [PEBP1_HUMAN]	2278.1	36.9	1	5	5	9	187	21.0437	7.53271
Q15084-3	Isoform 3 of Protein disulfide-isomerase A6 OS=Homo sapiens GN=PDIA6 - [PDIA6_HUMAN]	2275.85	23.11	5	8	8	10	437	47.8081	5.08447
P55060-3	Isoform 3 of Exportin-2 OS=Homo sapiens GN=CSE1L - [XPO2_HUMAN]	2270.12	12.38	4	10	10	12	945	107.709	5.8208
Q8WUM4	Programmed cell death 6-interacting protein OS=Homo sapiens GN=PDCD6IP PE=1 SV=1 - [PDC6I_HUMAN]	2269.7	22.47	3	12	12	14	868	95.9631	6.52197
Q13838	Spliceosome RNA helicase DDX39B OS=Homo sapiens GN=DDX39B PE=1 SV=1 - [DX39B_HUMAN]	2263.83	27.34	2	4	9	12	428	48.9599	5.66846
Q15459	Splicing factor 3A subunit 1 OS=Homo sapiens GN=SF3A1 PE=1 SV=1 - [SF3A1_HUMAN]	2230.77	19.29	2	11	11	12	793	88.8305	5.22412
P68431	Histone H3.1 OS=Homo sapiens GN=HIST1H3A PE=1 SV=2 - [H31_HUMAN]	2229.74	43.38	5	4	4	10	136	15.3945	11.1216
P16104	Histone H2AX OS=Homo sapiens GN=H2AFX PE=1 SV=2 - [H2AX_HUMAN]	2218.43	52.45	4	2	6	10	143	15.1354	10.7407
P21796	Voltage-dependent anion-selective channel protein 1 OS=Homo sapiens GN=VDAC1 PE=1 SV=2 - [VDAC1_HUMAN]	2182.78	40.99	1	7	7	11	283	30.7536	8.54346
P22392-2	Isoform 3 of Nucleoside diphosphate kinase B OS=Homo sapiens GN=NME2 - [NDKB_HUMAN]	2170.06	38.95	5	5	5	10	267	30.1176	8.92432
P60900	Proteasome subunit alpha type-6 OS=Homo sapiens GN=PSMA6 PE=1 SV=1 - [PSA6_HUMAN]	2152.6	34.55	3	7	7	10	246	27.3818	6.75635
Q9UKV3	Apoptotic chromatin condensation inducer in the nucleus OS=Homo sapiens GN=ACIN1 PE=1 SV=2 - [ACINU_HUMAN]	2146.35	9.25	4	10	10	12	1341	151.771	6.43018
Q13148	TAR DNA-binding protein 43 OS=Homo sapiens GN=TARDBP PE=1 SV=1 - [TADBP_HUMAN]	2142.89	32.61	2	7	7	10	414	44.7113	6.18896
P25205	DNA replication licensing factor MCM3 OS=Homo sapiens GN=MCM3 PE=1 SV=3 - [MCM3_HUMAN]	2133.23	21.04	2	11	11	12	808	90.924	5.77002
P33991	DNA replication licensing factor MCM4 OS=Homo sapiens GN=MCM4 PE=1 SV=5 - [MCM4_HUMAN]	2127.48	18.31	1	10	10	12	863	96.4976	6.7417
Q92616	eIF-2-alpha kinase activator GCN1 OS=Homo sapiens GN=GCN1 PE=1 SV=6 - [GCN1_HUMAN]	2123.68	6.96	1	11	11	12	2671	292.572	7.47412
P18669	Phosphoglycerate mutase 1 OS=Homo sapiens GN=PGAM1 PE=1 SV=2 - [PGAM1_HUMAN]	2117.99	53.54	3	8	8	11	254	28.7858	7.18115
P12956	X-ray repair cross-complementing protein 6 OS=Homo sapiens GN=XRCC6 PE=1 SV=2 - [XRCC6_HUMAN]	2105.86	20.03	2	9	9	11	609	69.7991	6.63916
P34897-3	Isoform 3 of Serine hydroxymethyltransferase, mitochondrial OS=Homo sapiens GN=SHMT2 - [GLYM_HUMAN]	2095.67	24.22	3	7	7	9	483	53.4214	8.14795
P61006	Ras-related protein Rab-8A OS=Homo sapiens GN=RAB8A PE=1 SV=1 - [RAB8A_HUMAN]	2083.88	30.43	29	3	5	8	207	23.6532	9.0708
P16152	Carbonyl reductase [NADPH] 1 OS=Homo sapiens GN=CBR1 PE=1 SV=3 - [CBR1_HUMAN]	2082.34	32.13	2	6	7	9	277	30.3559	8.32373
Q9Y230	RuvB-like 2 OS=Homo sapiens GN=RUVBL2 PE=1 SV=3 - [RUVB2_HUMAN]	2082.03	18.79	2	7	7	10	463	51.1246	5.64307
P15880	40S ribosomal protein S2 OS=Homo sapiens GN=RPS2 PE=1 SV=2 - [RS2_HUMAN]	2070.94	23.55	1	7	7	11	293	31.3046	10.2427
Q02790	Peptidyl-prolyl cis-trans isomerase FKBP4 OS=Homo sapiens GN=FKBP4 PE=1 SV=3 - [FKBP4_HUMAN]	2056.46	18.52	1	7	7	9	459	51.7721	5.42725
P35232	Prohibitin OS=Homo sapiens GN=PHB PE=1 SV=1 - [PHB_HUMAN]	2042.51	40.81	2	7	7	12	272	29.7859	5.75732
Q16629-3	Isoform 3 of Serine/arginine-rich splicing factor 7 OS=Homo sapiens GN=SRSF7 - [SRSF7_HUMAN]	2038.26	42.42	4	5	5	8	132	15.2475	9.62744
P09960	Leukotriene A-4 hydrolase OS=Homo sapiens GN=LTA4H PE=1 SV=2 - [LKHA4_HUMAN]	2009.05	12.93	4	5	5	8	611	69.2412	6.17627
Q09666	Neuroblast differentiation-associated protein AHNAK OS=Homo sapiens GN=AHNAK PE=1 SV=2 - [AHNK_HUMAN]	2001.85	5.23	1	10	11	14	5890	628.699	6.15088
Q96AE4-2	Isoform 2 of Far upstream element-binding protein 1 OS=Homo sapiens GN=FUBP1 - [FUBP1_HUMAN]	1996.25	14.85	2	7	7	10	653	68.562	7.31299
Q99714-2	Isoform 2 of 3-hydroxyacyl-CoA dehydrogenase type-2 OS=Homo sapiens GN=HSD17B10 - [HCD2_HUMAN]	1990.84	38.89	2	6	6	10	252	25.9676	7.21045
P56192	Methionine--tRNA ligase, cytoplasmic OS=Homo sapiens GN=MARS PE=1 SV=2 - [SYMC_HUMAN]	1967.06	11	2	6	6	9	900	101.052	6.16357
P09429	High mobility group protein B1 OS=Homo sapiens GN=HMGB1 PE=1 SV=3 - [HMGB1_HUMAN]	1958.35	26.51	3	5	6	9	215	24.8782	5.74463
P05455	Lupus La protein OS=Homo sapiens GN=SSB PE=1 SV=2 - [LA_HUMAN]	1957.2	15.44	1	6	6	9	408	46.8082	7.12256
P41250	Glycine--tRNA ligase OS=Homo sapiens GN=GARS PE=1 SV=3 - [GARS_HUMAN]	1940.17	13.8	1	7	7	9	739	83.1126	7.03467
P49756	RNA-binding protein 25 OS=Homo sapiens GN=RBM25 PE=1 SV=3 - [RBM25_HUMAN]	1930.37	10.79	3	7	7	9	843	100.124	6.31592
P41252	Isoleucine--tRNA ligase, cytoplasmic OS=Homo sapiens GN=IARS PE=1 SV=2 - [SYIC_HUMAN]	1915.85	11.89	1	10	10	11	1262	144.406	6.15088
P09211	Glutathione S-transferase P OS=Homo sapiens GN=GSTP1 PE=1 SV=2 - [GSTP1_HUMAN]	1906.67	49.52	1	7	7	10	210	23.341	5.64307
P51991-2	Isoform 2 of Heterogeneous nuclear ribonucleoprotein A3 OS=Homo sapiens GN=HNRNPA3 - [ROA3_HUMAN]	1899.81	9.83	2	2	2	6	356	37.0062	8.30908
Q15717	ELAV-like protein 1 OS=Homo sapiens GN=ELAVL1 PE=1 SV=2 - [ELAV1_HUMAN]	1895.75	15.34	9	5	5	9	326	36.0692	9.17334
P51659-3	Isoform 3 of Peroxisomal multifunctional enzyme type 2 OS=Homo sapiens GN=HSD17B4 - [DHB4_HUMAN]	1880.85	18.11	3	7	7	9	718	77.8213	8.76318
P27797	Calreticulin OS=Homo sapiens GN=CALR PE=1 SV=1 - [CALR_HUMAN]	1873.54	27.1	1	7	7	8	417	48.1118	4.43701
P49792	E3 SUMO-protein ligase RanBP2 OS=Homo sapiens GN=RANBP2 PE=1 SV=2 - [RBP2_HUMAN]	1870.27	5.46	8	10	10	11	3224	357.974	6.20166
P35241	Radixin OS=Homo sapiens GN=RDX PE=1 SV=1 - [RADI_HUMAN]	1868.16	13.21	5	4	8	9	583	68.5214	6.3667
P62140	Serine/threonine-protein phosphatase PP1-beta catalytic subunit OS=Homo sapiens GN=PPP1CB PE=1 SV=3 - [PP1B_HUMAN]	1831.43	25.69	1	2	6	10	327	37.1626	6.18896
P26038	Moesin OS=Homo sapiens GN=MSN PE=1 SV=3 - [MOES_HUMAN]	1815.86	14.73	1	6	9	10	577	67.7778	6.40479
P27694	Replication protein A 70 kDa DNA-binding subunit OS=Homo sapiens GN=RPA1 PE=1 SV=2 - [RFA1_HUMAN]	1810.47	12.5	1	5	5	8	616	68.0953	7.21045
P00918	Carbonic anhydrase 2 OS=Homo sapiens GN=CA2 PE=1 SV=2 - [CAH2_HUMAN]	1799.19	21.92	1	5	5	7	260	29.2279	7.40088
P38117	Electron transfer flavoprotein subunit beta OS=Homo sapiens GN=ETFB PE=1 SV=3 - [ETFB_HUMAN]	1792.66	37.25	2	8	8	10	255	27.8262	8.104
Q13435	Splicing factor 3B subunit 2 OS=Homo sapiens GN=SF3B2 PE=1 SV=2 - [SF3B2_HUMAN]	1779.78	11.28	1	8	8	9	895	100.165	5.66846
P47897-2	Isoform 2 of Glutamine--tRNA ligase OS=Homo sapiens GN=QARS - [SYQ_HUMAN]	1775.44	13.87	2	9	9	11	764	86.5242	7.04932
P31040-2	Isoform 2 of Succinate dehydrogenase [ubiquinone] flavoprotein subunit, mitochondrial OS=Homo sapiens GN=SDHA - [SDHA_HUMAN]	1768.88	14.29	3	6	6	8	616	67.2569	8.11865
Q7Z2W4-3	Isoform 3 of Zinc finger CCCH-type antiviral protein 1 OS=Homo sapiens GN=ZC3HAV1 - [ZCCHV_HUMAN]	1763.41	22.92	3	8	8	9	624	67.5476	8.71924
P31946-2	Isoform Short of 14-3-3 protein beta/alpha OS=Homo sapiens GN=YWHAB - [1433B_HUMAN]	1755.91	39.34	2	4	6	10	244	27.8327	4.83057
P40939	Trifunctional enzyme subunit alpha, mitochondrial OS=Homo sapiens GN=HADHA PE=1 SV=2 - [ECHA_HUMAN]	1751.2	13.76	2	7	7	9	763	82.9469	9.0415
P63241	Eukaryotic translation initiation factor 5A-1 OS=Homo sapiens GN=EIF5A PE=1 SV=2 - [IF5A1_HUMAN]	1750.05	40.26	4	4	4	9	154	16.8214	5.23682
Q9UBT2	SUMO-activating enzyme subunit 2 OS=Homo sapiens GN=UBA2 PE=1 SV=2 - [SAE2_HUMAN]	1749.65	17.03	2	8	8	10	640	71.1792	5.2876
P26639	Threonine--tRNA ligase, cytoplasmic OS=Homo sapiens GN=TARS PE=1 SV=3 - [SYTC_HUMAN]	1747.98	11.34	2	7	7	9	723	83.3819	6.66846
Q16531	DNA damage-binding protein 1 OS=Homo sapiens GN=DDB1 PE=1 SV=1 - [DDB1_HUMAN]	1722.74	9.65	2	8	8	10	1140	126.887	5.26221
P61604	10 kDa heat shock protein, mitochondrial OS=Homo sapiens GN=HSPE1 PE=1 SV=2 - [CH10_HUMAN]	1713.06	50.98	1	5	5	7	102	10.9249	8.92432
P78347-2	Isoform 2 of General transcription factor II-I OS=Homo sapiens GN=GTF2I - [GTF2I_HUMAN]	1711.3	9.4	5	8	8	9	957	107.902	7.94287
P13489	Ribonuclease inhibitor OS=Homo sapiens GN=RNH1 PE=1 SV=2 - [RINI_HUMAN]	1693.94	15.62	1	4	4	9	461	49.9411	4.81787
Q13409-3	Isoform 2C of Cytoplasmic dynein 1 intermediate chain 2 OS=Homo sapiens GN=DYNC1I2 - [DC1I2_HUMAN]	1685.88	20.42	6	7	7	9	612	68.3837	5.2876
Q9Y4L1	Hypoxia up-regulated protein 1 OS=Homo sapiens GN=HYOU1 PE=1 SV=1 - [HYOU1_HUMAN]	1673.66	10.91	2	7	7	9	999	111.266	5.22412
P22087	rRNA 2'-O-methyltransferase fibrillarin OS=Homo sapiens GN=FBL PE=1 SV=2 - [FBRL_HUMAN]	1670.79	26.17	2	7	7	8	321	33.7634	10.1841
P36873	Serine/threonine-protein phosphatase PP1-gamma catalytic subunit OS=Homo sapiens GN=PPP1CC PE=1 SV=1 - [PP1G_HUMAN]	1665.52	27.86	2	1	6	10	323	36.9597	6.53662
P08758	Annexin A5 OS=Homo sapiens GN=ANXA5 PE=1 SV=2 - [ANXA5_HUMAN]	1665.33	22.81	1	6	6	8	320	35.9144	5.04639
Q8TEX9	Importin-4 OS=Homo sapiens GN=IPO4 PE=1 SV=2 - [IPO4_HUMAN]	1653.69	11.75	2	7	8	9	1081	118.64	4.95752
P52701	DNA mismatch repair protein Msh6 OS=Homo sapiens GN=MSH6 PE=1 SV=2 - [MSH6_HUMAN]	1645.58	8.6	4	9	9	9	1360	152.689	6.90283
Q13310-2	Isoform 2 of Polyadenylate-binding protein 4 OS=Homo sapiens GN=PABPC4 - [PABP4_HUMAN]	1637.28	8.56	4	1	4	6	631	69.5348	9.5249
P46782	40S ribosomal protein S5 OS=Homo sapiens GN=RPS5 PE=1 SV=4 - [RS5_HUMAN]	1637.1	22.55	1	5	5	7	204	22.8621	9.71533
O00148	ATP-dependent RNA helicase DDX39A OS=Homo sapiens GN=DDX39A PE=1 SV=2 - [DX39A_HUMAN]	1631.02	20.14	3	2	7	9	427	49.098	5.68115
P61026	Ras-related protein Rab-10 OS=Homo sapiens GN=RAB10 PE=1 SV=1 - [RAB10_HUMAN]	1622.43	20.5	28	1	4	7	200	22.5266	8.38232
P31942-2	Isoform 2 of Heterogeneous nuclear ribonucleoprotein H3 OS=Homo sapiens GN=HNRNPH3 - [HNRH3_HUMAN]	1619.83	28.1	6	6	7	8	331	35.2164	6.87354
O00425	Insulin-like growth factor 2 mRNA-binding protein 3 OS=Homo sapiens GN=IGF2BP3 PE=1 SV=2 - [IF2B3_HUMAN]	1619.14	13.82	2	3	6	9	579	63.6656	8.86572
P38159-2	Isoform 2 of RNA-binding motif protein, X chromosome OS=Homo sapiens GN=RBMX - [RBMX_HUMAN]	1618.24	23.02	4	7	7	9	378	40.8216	10.0376
Q15758	Neutral amino acid transporter B(0) OS=Homo sapiens GN=SLC1A5 PE=1 SV=2 - [AAAT_HUMAN]	1613.8	18.85	3	6	6	7	541	56.5623	5.47803
P35606-2	Isoform 2 of Coatomer subunit beta' OS=Homo sapiens GN=COPB2 - [COPB2_HUMAN]	1609.19	13.57	2	8	8	9	877	98.9836	5.16064
P32119	Peroxiredoxin-2 OS=Homo sapiens GN=PRDX2 PE=1 SV=5 - [PRDX2_HUMAN]	1602.02	23.74	1	4	5	8	198	21.8782	5.97314
Q14157-4	Isoform 4 of Ubiquitin-associated protein 2-like OS=Homo sapiens GN=UBAP2L - [UBP2L_HUMAN]	1586.75	11.99	5	6	6	7	976	103.106	6.87354
Q9BSJ8	Extended synaptotagmin-1 OS=Homo sapiens GN=ESYT1 PE=1 SV=1 - [ESYT1_HUMAN]	1586.15	12.5	2	8	8	9	1104	122.78	5.8335
Q13642-1	Isoform 1 of Four and a half LIM domains protein 1 OS=Homo sapiens GN=FHL1 - [FHL1_HUMAN]	1575.44	34.64	5	7	7	9	280	31.8728	8.32373
P12004	Proliferating cell nuclear antigen OS=Homo sapiens GN=PCNA PE=1 SV=1 - [PCNA_HUMAN]	1572.38	32.57	1	5	5	7	261	28.7503	4.69092
Q6P2Q9	Pre-mRNA-processing-splicing factor 8 OS=Homo sapiens GN=PRPF8 PE=1 SV=2 - [PRP8_HUMAN]	1570.29	5.91	1	10	10	10	2335	273.427	8.83643
P54136-2	Isoform Monomeric of Arginine--tRNA ligase, cytoplasmic OS=Homo sapiens GN=RARS - [SYRC_HUMAN]	1558.55	21.94	2	9	9	10	588	67.0975	6.55127
P51610-2	Isoform 2 of Host cell factor 1 OS=Homo sapiens GN=HCFC1 - [HCFC1_HUMAN]	1557.25	6.1	5	9	9	9	1966	201.724	7.45947
Q99729-3	Isoform 3 of Heterogeneous nuclear ribonucleoprotein A/B OS=Homo sapiens GN=HNRNPAB - [ROAA_HUMAN]	1556.73	8.07	4	1	2	6	285	30.5691	7.91357
P37802	Transgelin-2 OS=Homo sapiens GN=TAGLN2 PE=1 SV=3 - [TAGL2_HUMAN]	1552.44	40.2	2	7	7	9	199	22.3772	8.25049
Q92598-2	Isoform Beta of Heat shock protein 105 kDa OS=Homo sapiens GN=HSPH1 - [HS105_HUMAN]	1547.82	9.83	7	5	7	8	814	92.0574	5.5542
P06744	Glucose-6-phosphate isomerase OS=Homo sapiens GN=GPI PE=1 SV=4 - [G6PI_HUMAN]	1545.67	29.39	2	9	9	9	558	63.1072	8.32373
P37837	Transaldolase OS=Homo sapiens GN=TALDO1 PE=1 SV=2 - [TALDO_HUMAN]	1545.63	19.29	1	6	6	7	337	37.5165	6.81494
Q9UQE7	Structural maintenance of chromosomes protein 3 OS=Homo sapiens GN=SMC3 PE=1 SV=2 - [SMC3_HUMAN]	1523.9	6.66	1	7	7	8	1217	141.454	7.18115
P31930	Cytochrome b-c1 complex subunit 1, mitochondrial OS=Homo sapiens GN=UQCRC1 PE=1 SV=3 - [QCR1_HUMAN]	1522.04	23.33	1	7	8	8	480	52.6124	6.3667
P62136	Serine/threonine-protein phosphatase PP1-alpha catalytic subunit OS=Homo sapiens GN=PPP1CA PE=1 SV=1 - [PP1A_HUMAN]	1519.95	29.7	3	1	6	9	330	37.4878	6.32861
Q13283	Ras GTPase-activating protein-binding protein 1 OS=Homo sapiens GN=G3BP1 PE=1 SV=1 - [G3BP1_HUMAN]	1518.65	18.45	1	7	7	8	466	52.1321	5.51611
P61158	Actin-related protein 3 OS=Homo sapiens GN=ACTR3 PE=1 SV=3 - [ARP3_HUMAN]	1513.22	31.58	5	8	8	8	418	47.341	5.88428
Q9NVI7-2	Isoform 2 of ATPase family AAA domain-containing protein 3A OS=Homo sapiens GN=ATAD3A - [ATD3A_HUMAN]	1510.42	16.38	6	7	7	8	586	66.1772	9.24658
O00299	Chloride intracellular channel protein 1 OS=Homo sapiens GN=CLIC1 PE=1 SV=4 - [CLIC1_HUMAN]	1500.04	42.32	1	6	6	7	241	26.9057	5.17334
Q9P2J5-2	Isoform 2 of Leucine--tRNA ligase, cytoplasmic OS=Homo sapiens GN=LARS - [SYLC_HUMAN]	1494.29	7.4	3	5	5	7	1122	127.955	7.03467
P14868-2	Isoform 2 of Aspartate--tRNA ligase, cytoplasmic OS=Homo sapiens GN=DARS - [SYDC_HUMAN]	1493.03	17.46	2	6	6	8	401	45.7421	5.70654
O75390	Citrate synthase, mitochondrial OS=Homo sapiens GN=CS PE=1 SV=2 - [CISY_HUMAN]	1488.67	8.37	1	4	4	6	466	51.6795	8.32373
P36578	60S ribosomal protein L4 OS=Homo sapiens GN=RPL4 PE=1 SV=5 - [RL4_HUMAN]	1487.65	22.95	1	7	7	8	427	47.6674	11.063
P62241	40S ribosomal protein S8 OS=Homo sapiens GN=RPS8 PE=1 SV=2 - [RS8_HUMAN]	1477.67	19.71	1	4	4	7	208	24.1902	10.3159
Q13247-3	Isoform SRP55-3 of Serine/arginine-rich splicing factor 6 OS=Homo sapiens GN=SRSF6 - [SRSF6_HUMAN]	1475.34	6.87	2	1	3	7	335	38.3956	11.0044
P31948-3	Isoform 3 of Stress-induced-phosphoprotein 1 OS=Homo sapiens GN=STIP1 - [STIP1_HUMAN]	1475.1	12.72	3	5	5	6	519	59.74	6.80029
P10599	Thioredoxin OS=Homo sapiens GN=TXN PE=1 SV=3 - [THIO_HUMAN]	1473.06	68.57	2	5	5	8	105	11.7297	4.91943
Q71UI9-2	Isoform 2 of Histone H2A.V OS=Homo sapiens GN=H2AFV - [H2AV_HUMAN]	1471.62	48.25	6	2	4	6	114	12.1387	10.4624
P15924	Desmoplakin OS=Homo sapiens GN=DSP PE=1 SV=3 - [DESP_HUMAN]	1448.17	4.77	3	9	9	9	2871	331.569	6.81494
Q9Y3F4	Serine-threonine kinase receptor-associated protein OS=Homo sapiens GN=STRAP PE=1 SV=1 - [STRAP_HUMAN]	1446.59	18.57	2	5	5	6	350	38.414	5.12256
P28331-3	Isoform 3 of NADH-ubiquinone oxidoreductase 75 kDa subunit, mitochondrial OS=Homo sapiens GN=NDUFS1 - [NDUS1_HUMAN]	1439.96	14.94	5	6	6	7	616	67.4813	5.32568
P04264	Keratin, type II cytoskeletal 1 OS=Homo sapiens GN=KRT1 PE=1 SV=6 - [K2C1_HUMAN]	1435.08	15.53	2	6	7	8	644	65.999	8.11865
P21281	V-type proton ATPase subunit B, brain isoform OS=Homo sapiens GN=ATP6V1B2 PE=1 SV=3 - [VATB2_HUMAN]	1428.31	18.4	2	6	6	7	511	56.4649	5.80811
P49736	DNA replication licensing factor MCM2 OS=Homo sapiens GN=MCM2 PE=1 SV=4 - [MCM2_HUMAN]	1423.6	10.07	1	6	6	8	904	101.832	5.51611
Q07955-3	Isoform ASF-3 of Serine/arginine-rich splicing factor 1 OS=Homo sapiens GN=SRSF1 - [SRSF1_HUMAN]	1415.19	37.31	3	6	6	8	201	22.446	7.94287
P27348	14-3-3 protein theta OS=Homo sapiens GN=YWHAQ PE=1 SV=1 - [1433T_HUMAN]	1413.63	17.14	1	3	4	7	245	27.7468	4.77979
Q08J23-2	Isoform 2 of tRNA (cytosine(34)-C(5))-methyltransferase OS=Homo sapiens GN=NSUN2 - [NSUN2_HUMAN]	1412.16	9.7	3	5	5	7	732	82.3407	7.00537
Q04760-2	Isoform 2 of Lactoylglutathione lyase OS=Homo sapiens GN=GLO1 - [LGUL_HUMAN]	1394.47	35.5	2	5	5	7	169	19.0306	6.04932
Q00325-2	Isoform B of Phosphate carrier protein, mitochondrial OS=Homo sapiens GN=SLC25A3 - [MPCP_HUMAN]	1392.63	10.25	2	5	5	7	361	39.9326	9.36377
P05198	Eukaryotic translation initiation factor 2 subunit 1 OS=Homo sapiens GN=EIF2S1 PE=1 SV=3 - [IF2A_HUMAN]	1391.52	13.65	1	4	4	6	315	36.0894	5.08447
Q9Y2W1	Thyroid hormone receptor-associated protein 3 OS=Homo sapiens GN=THRAP3 PE=1 SV=2 - [TR150_HUMAN]	1383.57	9.21	1	6	6	8	955	108.601	10.1548
P39687	Acidic leucine-rich nuclear phosphoprotein 32 family member A OS=Homo sapiens GN=ANP32A PE=1 SV=1 - [AN32A_HUMAN]	1374.47	38.15	3	5	6	7	249	28.5683	4.09424
Q13347	Eukaryotic translation initiation factor 3 subunit I OS=Homo sapiens GN=EIF3I PE=1 SV=1 - [EIF3I_HUMAN]	1360.72	19.38	1	4	4	6	325	36.4786	5.64307
Q9BUJ2-4	Isoform 4 of Heterogeneous nuclear ribonucleoprotein U-like protein 1 OS=Homo sapiens GN=HNRNPUL1 - [HNRL1_HUMAN]	1352.6	14.15	4	6	6	7	756	84.741	8.77783
O60264	SWI/SNF-related matrix-associated actin-dependent regulator of chromatin subfamily A member 5 OS=Homo sapiens GN=SMARCA5 PE=1 SV=1 - [SMCA5_HUMAN]	1351.18	6.84	3	6	6	7	1052	121.828	8.08936
Q9H0A0-2	Isoform 2 of RNA cytidine acetyltransferase OS=Homo sapiens GN=NAT10 - [NAT10_HUMAN]	1350.85	10.18	2	7	7	8	953	107.229	6.99072
P46777	60S ribosomal protein L5 OS=Homo sapiens GN=RPL5 PE=1 SV=3 - [RL5_HUMAN]	1349.99	28.96	1	5	5	8	297	34.3407	9.71533
P43246	DNA mismatch repair protein Msh2 OS=Homo sapiens GN=MSH2 PE=1 SV=1 - [MSH2_HUMAN]	1344.5	12.42	2	7	7	8	934	104.677	5.77002
P02786	Transferrin receptor protein 1 OS=Homo sapiens GN=TFRC PE=1 SV=2 - [TFR1_HUMAN]	1338.44	8.55	1	5	5	6	760	84.8179	6.60986
Q13200-2	Isoform 2 of 26S proteasome non-ATPase regulatory subunit 2 OS=Homo sapiens GN=PSMD2 - [PSMD2_HUMAN]	1336.28	8.41	3	5	5	8	749	82.1407	5.13525
Q92900-2	Isoform 2 of Regulator of nonsense transcripts 1 OS=Homo sapiens GN=UPF1 - [RENT1_HUMAN]	1334.93	9.21	2	9	9	9	1118	122.958	6.68311
P08243-3	Isoform 3 of Asparagine synthetase [glutamine-hydrolyzing] OS=Homo sapiens GN=ASNS - [ASNS_HUMAN]	1332.17	17.57	3	5	5	7	478	54.783	6.49365
P30041	Peroxiredoxin-6 OS=Homo sapiens GN=PRDX6 PE=1 SV=3 - [PRDX6_HUMAN]	1330.54	27.23	1	4	4	5	224	25.0192	6.37939
Q9NPH2-2	Isoform 2 of Inositol-3-phosphate synthase 1 OS=Homo sapiens GN=ISYNA1 - [INO1_HUMAN]	1329.59	19.3	3	5	5	8	430	47.116	5.37646
P55884	Eukaryotic translation initiation factor 3 subunit B OS=Homo sapiens GN=EIF3B PE=1 SV=3 - [EIF3B_HUMAN]	1317.84	9.46	2	6	6	7	814	92.4238	4.99561
P33316-2	Isoform 2 of Deoxyuridine 5'-triphosphate nucleotidohydrolase, mitochondrial OS=Homo sapiens GN=DUT - [DUT_HUMAN]	1317.71	19.51	2	3	3	6	164	17.7369	6.56592
P39023	60S ribosomal protein L3 OS=Homo sapiens GN=RPL3 PE=1 SV=2 - [RL3_HUMAN]	1313.21	17.12	2	6	6	9	403	46.0798	10.1841
Q8NBS9-2	Isoform 2 of Thioredoxin domain-containing protein 5 OS=Homo sapiens GN=TXNDC5 - [TXND5_HUMAN]	1309.65	17.28	2	4	4	7	324	36.155	5.46533
P62701	40S ribosomal protein S4, X isoform OS=Homo sapiens GN=RPS4X PE=1 SV=2 - [RS4X_HUMAN]	1305.98	29.28	3	7	7	7	263	29.5791	10.1548
P00367-3	Isoform 3 of Glutamate dehydrogenase 1, mitochondrial OS=Homo sapiens GN=GLUD1 - [DHE3_HUMAN]	1299.01	17.88	4	6	6	6	425	46.5454	7.07861
P50395-2	Isoform 2 of Rab GDP dissociation inhibitor beta OS=Homo sapiens GN=GDI2 - [GDIB_HUMAN]	1295.37	14	2	2	5	6	400	45.5902	6.23975
Q96EP5-2	Isoform 2 of DAZ-associated protein 1 OS=Homo sapiens GN=DAZAP1 - [DAZP1_HUMAN]	1285.64	6.61	2	2	2	6	378	40.5038	8.27979
P48634	Protein PRRC2A OS=Homo sapiens GN=PRRC2A PE=1 SV=3 - [PRC2A_HUMAN]	1276.43	5.42	4	6	6	7	2157	228.724	9.45166
P53992	Protein transport protein Sec24C OS=Homo sapiens GN=SEC24C PE=1 SV=3 - [SC24C_HUMAN]	1275.3	7.31	2	6	6	7	1094	118.249	7.06396
P23528	Cofilin-1 OS=Homo sapiens GN=CFL1 PE=1 SV=3 - [COF1_HUMAN]	1271.3	36.75	3	4	4	5	166	18.4907	8.08936
P62750	60S ribosomal protein L23a OS=Homo sapiens GN=RPL23A PE=1 SV=1 - [RL23A_HUMAN]	1262.94	26.28	1	5	5	7	156	17.6841	10.4478
P13667	Protein disulfide-isomerase A4 OS=Homo sapiens GN=PDIA4 PE=1 SV=2 - [PDIA4_HUMAN]	1262.27	9.15	1	5	5	7	645	72.887	5.07178
P35637-2	Isoform Short of RNA-binding protein FUS OS=Homo sapiens GN=FUS - [FUS_HUMAN]	1258.96	6.29	2	2	3	5	525	53.3228	9.36377
Q9Y262-2	Isoform 2 of Eukaryotic translation initiation factor 3 subunit L OS=Homo sapiens GN=EIF3L - [EIF3L_HUMAN]	1257.93	9.88	2	4	4	6	516	60.9747	7.03467
O75694	Nuclear pore complex protein Nup155 OS=Homo sapiens GN=NUP155 PE=1 SV=1 - [NU155_HUMAN]	1242.52	9.06	2	7	7	7	1391	155.1	6.16357
Q01581	Hydroxymethylglutaryl-CoA synthase, cytoplasmic OS=Homo sapiens GN=HMGCS1 PE=1 SV=2 - [HMCS1_HUMAN]	1236.94	20.58	1	7	7	7	520	57.2574	5.41455
P00492	Hypoxanthine-guanine phosphoribosyltransferase OS=Homo sapiens GN=HPRT1 PE=1 SV=2 - [HPRT_HUMAN]	1233.01	33.03	3	5	5	5	218	24.5636	6.68311
Q86UP2-2	Isoform 2 of Kinectin OS=Homo sapiens GN=KTN1 - [KTN1_HUMAN]	1232.62	6.85	4	6	6	6	1300	149.519	5.70654
P04637-5	Isoform 5 of Cellular tumor antigen p53 OS=Homo sapiens GN=TP53 - [P53_HUMAN]	1214.22	17.55	9	4	4	6	302	33.4712	6.771
Q9BQG0	Myb-binding protein 1A OS=Homo sapiens GN=MYBBP1A PE=1 SV=2 - [MBB1A_HUMAN]	1212.56	5.72	3	6	6	7	1328	148.762	9.27588
Q14980-2	Isoform 2 of Nuclear mitotic apparatus protein 1 OS=Homo sapiens GN=NUMA1 - [NUMA1_HUMAN]	1208.57	3.09	5	6	6	6	2101	236.372	5.79541
P60891	Ribose-phosphate pyrophosphokinase 1 OS=Homo sapiens GN=PRPS1 PE=1 SV=2 - [PRPS1_HUMAN]	1200.58	12.26	5	4	4	6	318	34.8119	6.97607
Q15637-4	Isoform 4 of Splicing factor 1 OS=Homo sapiens GN=SF1 - [SF01_HUMAN]	1193.24	9.67	7	4	4	6	548	59.6739	9.49561
Q07666	KH domain-containing, RNA-binding, signal transduction-associated protein 1 OS=Homo sapiens GN=KHDRBS1 PE=1 SV=1 - [KHDR1_HUMAN]	1190.73	16.93	4	5	5	7	443	48.1972	8.66064
O15371-2	Isoform 2 of Eukaryotic translation initiation factor 3 subunit D OS=Homo sapiens GN=EIF3D - [EIF3D_HUMAN]	1187.65	18.24	3	5	5	6	499	58.1037	5.70654
P33992	DNA replication licensing factor MCM5 OS=Homo sapiens GN=MCM5 PE=1 SV=5 - [MCM5_HUMAN]	1176.16	8.72	1	5	5	7	734	82.2332	8.36768
P53041	Serine/threonine-protein phosphatase 5 OS=Homo sapiens GN=PPP5C PE=1 SV=1 - [PPP5_HUMAN]	1175.57	4.21	1	2	2	5	499	56.8423	6.27783
Q9NSE4	Isoleucine--tRNA ligase, mitochondrial OS=Homo sapiens GN=IARS2 PE=1 SV=2 - [SYIM_HUMAN]	1166.08	7.61	1	5	5	6	1012	113.719	7.1958
P27824	Calnexin OS=Homo sapiens GN=CANX PE=1 SV=2 - [CALX_HUMAN]	1165.23	11.99	3	6	6	6	592	67.5259	4.60205
Q5JTZ9	Alanine--tRNA ligase, mitochondrial OS=Homo sapiens GN=AARS2 PE=1 SV=1 - [SYAM_HUMAN]	1163.81	10.46	1	5	5	8	985	107.273	6.26514
P55036	26S proteasome non-ATPase regulatory subunit 4 OS=Homo sapiens GN=PSMD4 PE=1 SV=1 - [PSMD4_HUMAN]	1160.36	19.36	2	5	5	6	377	40.7112	4.79248
P23284	Peptidyl-prolyl cis-trans isomerase B OS=Homo sapiens GN=PPIB PE=1 SV=2 - [PPIB_HUMAN]	1158.97	22.69	1	5	5	6	216	23.7275	9.40771
P60763	Ras-related C3 botulinum toxin substrate 3 OS=Homo sapiens GN=RAC3 PE=1 SV=1 - [RAC3_HUMAN]	1158.4	19.79	9	3	4	5	192	21.3651	8.14795
P38919	Eukaryotic initiation factor 4A-III OS=Homo sapiens GN=EIF4A3 PE=1 SV=4 - [IF4A3_HUMAN]	1158.04	10.95	1	3	4	4	411	46.8412	6.72705
P23588-2	Isoform 2 of Eukaryotic translation initiation factor 4B OS=Homo sapiens GN=EIF4B - [IF4B_HUMAN]	1155.48	15.91	2	6	6	6	572	64.7671	6.12549
Q9NTK5	Obg-like ATPase 1 OS=Homo sapiens GN=OLA1 PE=1 SV=2 - [OLA1_HUMAN]	1155.42	13.64	3	4	4	5	396	44.7153	7.81104
Q8IZL8	Proline-, glutamic acid- and leucine-rich protein 1 OS=Homo sapiens GN=PELP1 PE=1 SV=2 - [PELP1_HUMAN]	1153.56	6.02	1	4	4	5	1130	119.624	4.33545
P41091	Eukaryotic translation initiation factor 2 subunit 3 OS=Homo sapiens GN=EIF2S3 PE=1 SV=3 - [IF2G_HUMAN]	1150.63	17.58	3	5	5	6	472	51.0772	8.39697
P35908	Keratin, type II cytoskeletal 2 epidermal OS=Homo sapiens GN=KRT2 PE=1 SV=2 - [K22E_HUMAN]	1143.59	8.45	3	3	4	5	639	65.3932	8.00146
P30084	Enoyl-CoA hydratase, mitochondrial OS=Homo sapiens GN=ECHS1 PE=1 SV=4 - [ECHM_HUMAN]	1140.92	17.93	1	3	3	5	290	31.3671	8.07471
P07954-2	Isoform Cytoplasmic of Fumarate hydratase, mitochondrial OS=Homo sapiens GN=FH - [FUMH_HUMAN]	1139.81	16.7	2	4	4	6	467	50.1807	7.40088
Q9Y5A9-2	Isoform 2 of YTH domain-containing family protein 2 OS=Homo sapiens GN=YTHDF2 - [YTHD2_HUMAN]	1139.62	8.13	3	2	4	6	529	56.8421	8.93896
Q92928	Putative Ras-related protein Rab-1C OS=Homo sapiens GN=RAB1C PE=5 SV=2 - [RAB1C_HUMAN]	1137.19	22.89	29	1	3	5	201	22.003	5.42725
P61247	40S ribosomal protein S3a OS=Homo sapiens GN=RPS3A PE=1 SV=2 - [RS3A_HUMAN]	1137.06	27.27	1	6	6	6	264	29.9257	9.72998
Q93008-1	Isoform 2 of Probable ubiquitin carboxyl-terminal hydrolase FAF-X OS=Homo sapiens GN=USP9X - [USP9X_HUMAN]	1135.87	2.94	4	6	6	7	2554	290.278	5.79541
Q13813-3	Isoform 3 of Spectrin alpha chain, non-erythrocytic 1 OS=Homo sapiens GN=SPTAN1 - [SPTN1_HUMAN]	1130.71	3.63	3	6	6	7	2452	282.108	5.33838
P62820	Ras-related protein Rab-1A OS=Homo sapiens GN=RAB1A PE=1 SV=3 - [RAB1A_HUMAN]	1128.18	22.44	29	1	3	5	205	22.6634	6.21436
Q9NSD9	Phenylalanine--tRNA ligase beta subunit OS=Homo sapiens GN=FARSB PE=1 SV=3 - [SYFB_HUMAN]	1126.94	13.75	2	7	7	7	589	66.0735	6.84424
Q96QK1	Vacuolar protein sorting-associated protein 35 OS=Homo sapiens GN=VPS35 PE=1 SV=2 - [VPS35_HUMAN]	1114.26	7.54	1	5	5	6	796	91.6489	5.49072
P06753-2	Isoform 2 of Tropomyosin alpha-3 chain OS=Homo sapiens GN=TPM3 - [TPM3_HUMAN]	1113.92	29.84	21	6	6	6	248	29.0147	4.77979
P07237	Protein disulfide-isomerase OS=Homo sapiens GN=P4HB PE=1 SV=3 - [PDIA1_HUMAN]	1113.19	12.6	1	5	5	6	508	57.0807	4.86865
P62263	40S ribosomal protein S14 OS=Homo sapiens GN=RPS14 PE=1 SV=3 - [RS14_HUMAN]	1110.51	19.21	1	4	4	5	151	16.2625	10.0522
Q5BKZ1	DBIRD complex subunit ZNF326 OS=Homo sapiens GN=ZNF326 PE=1 SV=2 - [ZN326_HUMAN]	1107.45	8.76	2	4	4	6	582	65.6131	5.14795
Q13765	Nascent polypeptide-associated complex subunit alpha OS=Homo sapiens GN=NACA PE=1 SV=1 - [NACA_HUMAN]	1090.34	13.49	3	2	2	4	215	23.3697	4.56396
Q92973-2	Isoform 2 of Transportin-1 OS=Homo sapiens GN=TNPO1 - [TNPO1_HUMAN]	1087.8	9.1	3	5	5	6	890	101.244	4.95752
P61106	Ras-related protein Rab-14 OS=Homo sapiens GN=RAB14 PE=1 SV=4 - [RAB14_HUMAN]	1087.25	16.28	22	2	3	5	215	23.8819	6.21436
P17174	Aspartate aminotransferase, cytoplasmic OS=Homo sapiens GN=GOT1 PE=1 SV=3 - [AATC_HUMAN]	1086.79	22.03	2	6	6	7	413	46.2185	7.00537
P62913-2	Isoform 2 of 60S ribosomal protein L11 OS=Homo sapiens GN=RPL11 - [RL11_HUMAN]	1086.55	27.68	2	4	4	5	177	20.1116	9.59814
Q01844-2	Isoform EWS-B of RNA-binding protein EWS OS=Homo sapiens GN=EWSR1 - [EWS_HUMAN]	1085.94	8.23	5	3	3	5	583	61.1794	9.0708
Q15436	Protein transport protein Sec23A OS=Homo sapiens GN=SEC23A PE=1 SV=2 - [SC23A_HUMAN]	1084.48	8.1	2	4	5	5	765	86.1053	7.07861
O75400-2	Isoform 2 of Pre-mRNA-processing factor 40 homolog A OS=Homo sapiens GN=PRPF40A - [PR40A_HUMAN]	1080.54	6.56	3	4	4	5	930	105.86	7.98682
Q14651	Plastin-1 OS=Homo sapiens GN=PLS1 PE=1 SV=2 - [PLSI_HUMAN]	1080.24	5.56	1	1	2	5	629	70.2093	5.41455
Q7RTV0	PHD finger-like domain-containing protein 5A OS=Homo sapiens GN=PHF5A PE=1 SV=1 - [PHF5A_HUMAN]	1070.62	25.45	1	3	3	4	110	12.397	8.41162
P30153	Serine/threonine-protein phosphatase 2A 65 kDa regulatory subunit A alpha isoform OS=Homo sapiens GN=PPP2R1A PE=1 SV=4 - [2AAA_HUMAN]	1070.23	11.88	6	5	5	5	589	65.2669	5.10986
P54577	Tyrosine--tRNA ligase, cytoplasmic OS=Homo sapiens GN=YARS PE=1 SV=4 - [SYYC_HUMAN]	1065.55	9.85	1	4	4	5	528	59.1061	7.04932
Q7Z6Z7-2	Isoform 2 of E3 ubiquitin-protein ligase HUWE1 OS=Homo sapiens GN=HUWE1 - [HUWE1_HUMAN]	1064.97	2.48	3	5	5	5	4358	479.897	5.23682
[truncated: 599 more rows]

## Sheet: (C) cellular proxitome
Supplementary Table S1C
Supplementary Table S1. (C) List of proteins found in the cellular proxitome.
[truncated: 351 more rows]

## Sheet: (D) EV ctrl proteome
Supplementary Table S1D
[truncated: 447 more rows]

[truncated: 2 more sheets: (E) EV proxitome, (F) Intersections]
